# Supplementary material for: Detecting negative selection on recurrent mutations using gene genealogy
Source: BMC Genet. 2013 May 7;14:37. doi: 10.1186/1471-2156-14-37 (PMC3661350; doi:10.1186/1471-2156-14-37)
Supplement: Additional file 3 — A ZIP archive that contains the original versions of a Perl module implementing our new parsimony algorithm, as well as of Perl and Bourne shell scripts used for our simulation data analyses to examine the performances of various neutrality tests including our two new tests. It also contains a README file that describes how to use the modules and scripts. (The modules and scripts will run on a Mac OS X terminal. And they should probably run on other UNIX platforms as well, although we have not tested whether they indeed will.) The latest version of the modules and scripts, as well as some null-distributions, can be found in the DENSERM directory at the FTP repository of the Bioinformatics Organization [95]. [file 1471-2156-14-37-S3.zip]

Archive with 138 entries (78 files):
- additional_file_3/
- additional_file_3/DENSERM_P/
- additional_file_3/DENSERM_P/DISCLAIMER.txt
- additional_file_3/DENSERM_P/GNU_GPL.txt
- __MACOSX/
- __MACOSX/additional_file_3/
- __MACOSX/additional_file_3/DENSERM_P/
- __MACOSX/additional_file_3/DENSERM_P/._GNU_GPL.txt
- additional_file_3/DENSERM_P/MyPerlModules/
- additional_file_3/DENSERM_P/MyPerlModules/MyArrayManipu.pm
- additional_file_3/DENSERM_P/MyPerlModules/MyArrayManipu_num.pm
- additional_file_3/DENSERM_P/MyPerlModules/MyBayesian.pm
- additional_file_3/DENSERM_P/MyPerlModules/MyFile_manipu.pm
- additional_file_3/DENSERM_P/MyPerlModules/MyLinearAlgebra.pm
- additional_file_3/DENSERM_P/MyPerlModules/MyMalnIO.pm
- additional_file_3/DENSERM_P/MyPerlModules/MyMalnManipu.pm
- additional_file_3/DENSERM_P/MyPerlModules/MyMalnManipu_pep_spe.pm
- additional_file_3/DENSERM_P/MyPerlModules/MyPopgenAlleleFreq.pm
- additional_file_3/DENSERM_P/MyPerlModules/MyPopgenGenealogy.pm
- additional_file_3/DENSERM_P/MyPerlModules/MyProbDistri.pm
- additional_file_3/DENSERM_P/MyPerlModules/MySpecFunc.pm
- additional_file_3/DENSERM_P/MyPerlModules/MyTaxonomy.pm
- additional_file_3/DENSERM_P/MyPerlModules/MyTreeManipu_II.pm
- additional_file_3/DENSERM_P/MyPerlModules/MyTreeManipu_III.pm
- additional_file_3/DENSERM_P/MyPerlModules/MyTreeManipu_IV.pm
- additional_file_3/DENSERM_P/MyPerlModules/MyTreeManipu_VI.pm
- additional_file_3/DENSERM_P/MyPerlModules/MyTreeManipu_VI2.pm
- additional_file_3/DENSERM_P/MyPerlModules/MyTreeMap.pm
- additional_file_3/DENSERM_P/MyPerlModules/MyTreeMap_II.pm
- additional_file_3/DENSERM_P/MyPerlModules/MyTreeMap_IImlt.pm
- additional_file_3/DENSERM_P/Parsing3/
- additional_file_3/DENSERM_P/Parsing3/bch_hypser_br_pars_out_msms.sh
- additional_file_3/DENSERM_P/Parsing3/hyperser_br_pars_out_msms.3b_bch.pl
- additional_file_3/DENSERM_P/Parsing3/merge_br_pars_msms.3.pl
- additional_file_3/DENSERM_P/Parsing3/NullDistributions/
- additional_file_3/DENSERM_P/Parsing3/NullDistributions/Maxctmuts_cond_ctfwmuts/
- additional_file_3/DENSERM_P/Parsing3/NullDistributions/Maxctmuts_cond_ctfwmuts/make_nulldistri.maxctmuts_cond_ctfwmuts_cum.pl
- additional_file_3/DENSERM_P/Parsing3/NullDistributions/Totctmuts_cond_ctfwmuts/
- additional_file_3/DENSERM_P/Parsing3/NullDistributions/Totctmuts_cond_ctfwmuts/make_nulldistri.totctmuts_cond_ctfwmuts_cum.pl
- additional_file_3/DENSERM_P/Parsing3/StatTests/
- additional_file_3/DENSERM_P/Parsing3/StatTests/Maxctmutss_cond_ctfwmuts/
- additional_file_3/DENSERM_P/Parsing3/StatTests/Maxctmutss_cond_ctfwmuts/stattests_via_maxctmuts_cond_ctfwmuts.pl
- additional_file_3/DENSERM_P/Parsing3/StatTests/SUMMARY1/
- additional_file_3/DENSERM_P/Parsing3/StatTests/SUMMARY1/Maxctmutss_cond_ctfwmuts/
- additional_file_3/DENSERM_P/Parsing3/StatTests/SUMMARY1/Maxctmutss_cond_ctfwmuts/summarize_stattests1b.pl
- additional_file_3/DENSERM_P/Parsing3/StatTests/SUMMARY1/Totctmuts_cond_ctfwmuts/
- additional_file_3/DENSERM_P/Parsing3/StatTests/SUMMARY1/Totctmuts_cond_ctfwmuts/summarize_stattests1b.pl
- additional_file_3/DENSERM_P/Parsing3/StatTests/Totctmuts_cond_ctfwmuts/
- additional_file_3/DENSERM_P/Parsing3/StatTests/Totctmuts_cond_ctfwmuts/stattests_via_totctmuts_cond_ctfwmuts.pl
- additional_file_3/DENSERM_P/Parsing3/Summary1/
- additional_file_3/DENSERM_P/Parsing3/Summary1/summarize_br_pars_msms.1.3.pl
- additional_file_3/DENSERM_P/Parsing5/
- additional_file_3/DENSERM_P/Parsing5/bch_hypser_br_pars_out_msms.sh
- additional_file_3/DENSERM_P/Parsing5/hyperser_br_pars_out_msms.5b_bch.pl
- additional_file_3/DENSERM_P/Parsing5/merge_br_pars_msms.5.pl
- additional_file_3/DENSERM_P/Parsing5/NullDistributions/
- additional_file_3/DENSERM_P/Parsing5/NullDistributions/D_taj/
- additional_file_3/DENSERM_P/Parsing5/NullDistributions/D_taj/make_nulldistri.dtaj_cum.pl
- additional_file_3/DENSERM_P/Parsing5/NullDistributions/EW_test/
- additional_file_3/DENSERM_P/Parsing5/NullDistributions/EW_test/make_nulldistri.EW_test_cum.pl
- additional_file_3/DENSERM_P/Parsing5/NullDistributions/EW_test.REV/
- additional_file_3/DENSERM_P/Parsing5/NullDistributions/EW_test.REV/make_nulldistri.EW_testREV_cum.pl
- additional_file_3/DENSERM_P/Parsing5/NullDistributions/Ewens_test/
- additional_file_3/DENSERM_P/Parsing5/NullDistributions/Ewens_test/make_nulldistri.ewens_test_cum.pl
- additional_file_3/DENSERM_P/Parsing5/NullDistributions/Ewens_test.REV/
- additional_file_3/DENSERM_P/Parsing5/NullDistributions/Ewens_test.REV/make_nulldistri.ewens_testREV_cum.pl
- additional_file_3/DENSERM_P/Parsing5/NullDistributions/Frqcmnstmut_cond_ctmuthaplos/
- additional_file_3/DENSERM_P/Parsing5/NullDistributions/Frqcmnstmut_cond_ctmuthaplos/make_nulldistri.frqcmnstmut_cond_ctmuthaplos_cum.pl
- additional_file_3/DENSERM_P/Parsing5/NullDistributions/Pimut_cond_classctmuts/
- additional_file_3/DENSERM_P/Parsing5/NullDistributions/Pimut_cond_classctmuts/make_nulldistri.pimut_cond_classctmuts_cum.pl
- additional_file_3/DENSERM_P/Parsing5/NullDistributions/Pimut_cond_ctmuthaplos/
- additional_file_3/DENSERM_P/Parsing5/NullDistributions/Pimut_cond_ctmuthaplos/make_nulldistri.pimut_cond_ctmuthaplos_cum.pl
- additional_file_3/DENSERM_P/Parsing5/NullDistributions/Totctmuts_cond_ctmuthaplos/
- additional_file_3/DENSERM_P/Parsing5/NullDistributions/Totctmuts_cond_ctmuthaplos/make_nulldistri.totctmuts_cond_ctmuthaplos_cum.pl
- additional_file_3/DENSERM_P/Parsing5/NullDistributions_comb/
- additional_file_3/DENSERM_P/Parsing5/NullDistributions_comb/Pimut_cond_ctfwmuts/
- additional_file_3/DENSERM_P/Parsing5/NullDistributions_comb/Pimut_cond_ctfwmuts/make_nulldistri.pimut_cond_ctfwmuts_cum.pl
- additional_file_3/DENSERM_P/Parsing5/StatTests/
- additional_file_3/DENSERM_P/Parsing5/StatTests/D_taj/
- additional_file_3/DENSERM_P/Parsing5/StatTests/D_taj/stattests_via_dtaj.pl
- additional_file_3/DENSERM_P/Parsing5/StatTests/EW_test/
- additional_file_3/DENSERM_P/Parsing5/StatTests/EW_test/stattests_via_EW_test.pl
- additional_file_3/DENSERM_P/Parsing5/StatTests/EW_test/Summary1/
- additional_file_3/DENSERM_P/Parsing5/StatTests/EW_test/Summary1/summarize_stattests1.pl
- additional_file_3/DENSERM_P/Parsing5/StatTests/EW_test.REV/
- additional_file_3/DENSERM_P/Parsing5/StatTests/EW_test.REV/stattests_via_EW_test.REV.pl
- additional_file_3/DENSERM_P/Parsing5/StatTests/Ewens_test/
- additional_file_3/DENSERM_P/Parsing5/StatTests/Ewens_test/stattests_via_ewens_test.pl
- additional_file_3/DENSERM_P/Parsing5/StatTests/Ewens_test.REV/
- additional_file_3/DENSERM_P/Parsing5/StatTests/Ewens_test.REV/stattests_via_ewens_test.REV.pl
- additional_file_3/DENSERM_P/Parsing5/StatTests/Frqcmnstmut_cond_ctmuthaplos/
- additional_file_3/DENSERM_P/Parsing5/StatTests/Frqcmnstmut_cond_ctmuthaplos/stattests_via_frqcmnstmut_cond_ctmuthaplos.pl
- additional_file_3/DENSERM_P/Parsing5/StatTests/Pimut_cond_classctmuts/
- additional_file_3/DENSERM_P/Parsing5/StatTests/Pimut_cond_classctmuts/stattests_via_pimut_cond_classctmuts.pl
- additional_file_3/DENSERM_P/Parsing5/StatTests/Pimut_cond_ctmuthaplos/
- additional_file_3/DENSERM_P/Parsing5/StatTests/Pimut_cond_ctmuthaplos/stattests_via_pimut_cond_ctmuthaplos.pl
- additional_file_3/DENSERM_P/Parsing5/StatTests/SUMMARY1/
- additional_file_3/DENSERM_P/Parsing5/StatTests/SUMMARY1/D_taj/
- additional_file_3/DENSERM_P/Parsing5/StatTests/SUMMARY1/D_taj/summarize_stattests1.pl
- additional_file_3/DENSERM_P/Parsing5/StatTests/SUMMARY1/EW_test/
- additional_file_3/DENSERM_P/Parsing5/StatTests/SUMMARY1/EW_test/summarize_stattests1.pl
- additional_file_3/DENSERM_P/Parsing5/StatTests/SUMMARY1/EW_test.REV/
- additional_file_3/DENSERM_P/Parsing5/StatTests/SUMMARY1/EW_test.REV/summarize_stattests1.pl
- additional_file_3/DENSERM_P/Parsing5/StatTests/SUMMARY1/Ewens_test/
- additional_file_3/DENSERM_P/Parsing5/StatTests/SUMMARY1/Ewens_test/summarize_stattests1.pl
- additional_file_3/DENSERM_P/Parsing5/StatTests/SUMMARY1/Ewens_test.REV/
- additional_file_3/DENSERM_P/Parsing5/StatTests/SUMMARY1/Ewens_test.REV/summarize_stattests1.pl
- additional_file_3/DENSERM_P/Parsing5/StatTests/SUMMARY1/Frqcmnstmut_cond_ctmuthaplos/
- additional_file_3/DENSERM_P/Parsing5/StatTests/SUMMARY1/Frqcmnstmut_cond_ctmuthaplos/summarize_stattests1.pl
- additional_file_3/DENSERM_P/Parsing5/StatTests/SUMMARY1/Pimut_cond_classctmuts/
- additional_file_3/DENSERM_P/Parsing5/StatTests/SUMMARY1/Pimut_cond_classctmuts/summarize_stattests1.pl
- additional_file_3/DENSERM_P/Parsing5/StatTests/SUMMARY1/Pimut_cond_ctmuthaplos/
- additional_file_3/DENSERM_P/Parsing5/StatTests/SUMMARY1/Pimut_cond_ctmuthaplos/summarize_stattests1.pl
- additional_file_3/DENSERM_P/Parsing5/StatTests/SUMMARY1/Totctmuts_cond_ctmuthaplos/
- additional_file_3/DENSERM_P/Parsing5/StatTests/SUMMARY1/Totctmuts_cond_ctmuthaplos/summarize_stattests1.pl
- additional_file_3/DENSERM_P/Parsing5/StatTests/Totctmuts_cond_ctmuthaplos/
- additional_file_3/DENSERM_P/Parsing5/StatTests/Totctmuts_cond_ctmuthaplos/stattests_via_totctmuts_cond_ctmuthaplos.pl
- additional_file_3/DENSERM_P/Parsing5/StatTests_comb/
- additional_file_3/DENSERM_P/Parsing5/StatTests_comb/Pimut_cond_ctfwmuts/
- additional_file_3/DENSERM_P/Parsing5/StatTests_comb/Pimut_cond_ctfwmuts/stattests_via_pimut_cond_ctfwmuts.pl
- additional_file_3/DENSERM_P/Parsing5/StatTests_comb/SUMMARY1/
- additional_file_3/DENSERM_P/Parsing5/StatTests_comb/SUMMARY1/Pimut_cond_ctfwmuts/
- additional_file_3/DENSERM_P/Parsing5/StatTests_comb/SUMMARY1/Pimut_cond_ctfwmuts/summarize_stattests1.pl
- additional_file_3/DENSERM_P/Parsing5/Summary1mut/
- additional_file_3/DENSERM_P/Parsing5/Summary1mut/summarize_br_pars_msms.5_1mut.pl
- additional_file_3/DENSERM_P/Parsing5/Summary1mut_comb/
- additional_file_3/DENSERM_P/Parsing5/Summary1mut_comb/summarize_br_pars_msms.5_1mut_comb.pl
- additional_file_3/DENSERM_P/Parsing5/Summary1wh/
- additional_file_3/DENSERM_P/Parsing5/Summary1wh/summarize_br_pars_msms.5_1wh.pl
- additional_file_3/DENSERM_P/README.txt
- additional_file_3/DENSERM_P/Simulations/
- additional_file_3/DENSERM_P/Simulations/bch_hypser_siml_msms.sh
- additional_file_3/DENSERM_P/Simulations/hyperserial_simul_msms_bch.pl
- additional_file_3/DENSERM_P/Simulations.Exp/
- additional_file_3/DENSERM_P/Simulations.Exp/bch_hypser_siml_msms.sh
- additional_file_3/DENSERM_P/Simulations.Exp/hyperserial_simul_msms_bch.btl.pl
- additional_file_3/DENSERM_P/Simulations.Exp/README.txt
- additional_file_3/README.txt
