# Supplementary material for: Detecting negative selection on recurrent mutations using gene genealogy
Source: BMC Genet. 2013 May 7;14:37. doi: 10.1186/1471-2156-14-37 (PMC3661350; doi:10.1186/1471-2156-14-37)
Supplement: Additional file 3 — A ZIP archive that contains the original versions of a Perl module implementing our new parsimony algorithm, as well as of Perl and Bourne shell scripts used for our simulation data analyses to examine the performances of various neutrality tests including our two new tests. It also contains a README file that describes how to use the modules and scripts. (The modules and scripts will run on a Mac OS X terminal. And they should probably run on other UNIX platforms as well, although we have not tested whether they indeed will.) The latest version of the modules and scripts, as well as some null-distributions, can be found in the DENSERM directory at the FTP repository of the Bioinformatics Organization [95]. [file 1471-2156-14-37-S3.zip › additional_file_3/DENSERM_P/MyPerlModules/MyArrayManipu.pm]

package MyArrayManipu;
#
###################################################################################
#	DENSERM_P: A package to DEtect Negative SElection on Recurrent Mutations
#			(almost exclusively via Perl modules and scripts).
#	Version 0.3: Copyright (C) 2012 Kiyoshi Ezawa
#
#    This package is free software: you can redistribute it and/or modify
#    it under the terms of the GNU General Public License as published by
#    the Free Software Foundation, either version 3 of the License, or
#    (at your option) any later version.
#
#    This package is distributed in the hope that it will be useful,
#    but WITHOUT ANY WARRANTY; without even the implied warranty of
#    MERCHANTABILITY or FITNESS FOR A PARTICULAR PURPOSE.  See the
#    GNU General Public License for more details.
#
#    You should have received a copy of the GNU General Public License, "GNU_GPL.txt",
#    along with this package.  If not, see <http://www.gnu.org/licenses/>.
#
#    The author can be contacted by e-mailing to <kezawa dot ezawa3 at gmail dot com>
#    (replace " dot " and " at " with "." and "@", respectively).
###################################################################################
#
# MyArrayManipu.pm: a package for various array manipulations
#
# REVISED on April 24 (Thu), 2003: I added a subroutine "lin_search",
#				which performs a linear search to see if
#				a scalar belongs to an array.
#

use strict;
use warnings;
use Exporter;
our @ISA = qw(Exporter);
our @EXPORT = qw( diff_array union_array nr_array lin_search);
our @EXPORT_OK = qw(
	nr_array_ii append_nr_array
	group_equal_measures multiple_sort one2two_rowsize one2two_rowct two2one
	f_rotate_array b_rotate_array swap_elements interdigitate_arrays
	compare_arrays
	diff_array_of_arrays
	diff_arrays_of_compo_arrays
	union_array_of_arrays
	nr_array_of_arrays
	binsearch_array binsearch_string
	sort_mixed_elements merge_intervals
	merge_integer_intervals compare_interval_sets
	pos_consist_intvls total_length_intvls max_length_intvls
	linsearch_closest_intervals linsearch_ovlp_intervals
	screen_intvls_by_len
	set_max_nonovlp_regions
	transpose_matrix
		);

sub compare_arrays (\@\@\@\@);
sub group_equal_measures (\@\@\@);
sub multiple_sort (\@\@\@);
sub one2two_row (\@$);


# diff_array: a subroutine which receives as arguments two references of arrays,
#		and returns the references of THREE arrays,
#		one is the intersection of the argument arrays,
#		and the other two are their non_overlapping parts.
#
sub diff_array (\@\@) {

	my ($rf_a1,$rf_a2) = @_;
	my @common = my @ext_a1 = my @ext_a2 = ();

	my @sarray1 = sort @{$rf_a1};
	my @sarray2 = sort @{$rf_a2};

	my $item1 = shift @sarray1;
	my $item2 = shift @sarray2;

	while (1) {					# the 'infinite' while loop #

		unless (defined $item1) {
			if (defined $item2) {
				push @ext_a2, $item2;
				@sarray2 and (push @ext_a2, @sarray2); # cram the remaining elements #
			}
			last;
		}

		unless (defined $item2) {
			if (defined $item1) {
				push @ext_a1, $item1;
				@sarray1 and (push @ext_a1, @sarray1); # cram the remaining elements #
			}
			last;
		}

		if ($item1 eq $item2) {			# if-elsif-else #
			push @common, $item1;
			$item1 = shift @sarray1;
			$item2 = shift @sarray2;

		} elsif ($item1 lt $item2) {
			push @ext_a1, $item1;
			$item1 = shift @sarray1;

		} else {
			push @ext_a2, $item2;
			$item2 = shift @sarray2;
		}					# end of the if_elsif_else #

	}						# end of the 'infinite' while loop #

	return (\@common,\@ext_a1,\@ext_a2);

}							# end of the module diff_array #

# union_array: a subroutine which receives as arguments two references of arrays,
#		and returns the reference of  their union.
#
sub union_array (\@\@) {

	my ($rf_a1,$rf_a2) = @_;
	my @union = ();

	my @sarray1 = sort @{$rf_a1};
	my @sarray2 = sort @{$rf_a2};

	my $item1 = shift @sarray1;
	my $item2 = shift @sarray2;

	while (1) {					# the 'infinite' while loop #

		unless (defined $item1) {
			if (defined $item2) {
				push @union, $item2;
				@sarray2 and (push @union, @sarray2); # cram the remaining elements #
			}
			last;
		}

		unless (defined $item2) {
			if (defined $item1) {
				push @union, $item1;
				@sarray1 and (push @union, @sarray1); # cram the remaining elements #
			}
			last;
		}

		if ($item1 eq $item2) {			# if-elsif-else #
			push @union, $item1;
			$item1 = shift @sarray1;
			$item2 = shift @sarray2;

		} elsif ($item1 lt $item2) {
			push @union, $item1;
			$item1 = shift @sarray1;

		} else {
			push @union, $item2;
			$item2 = shift @sarray2;
		}					# end of the if_elsif_else #

	}						# end of the 'infinite' while loop #

	return \@union;

}							# end of the module union_array #


# nr_array: A subroutine which removes the redundancy of a list.
#
sub nr_array (\@) {

	my ($rf_array) = @_;

	(@{$rf_array} < 2) and (return $rf_array);

	my @sorted_array = sort @{$rf_array};
	my $last = shift @sorted_array;
	my @output = ($last);

	while (my $pres = shift @sorted_array) {

		($last eq $pres) and next;

		$last = $pres;
		push @output, $pres;
	}

	return \@output;
}				# end of the subroutine 'nr_array' #


# nr_array_ii:
#	This subroutine removes the redundancy of an array
#	WHILE RESPECTING THE ORIGINAL ORDER of
#	the elements when they first appear.
#
sub nr_array_ii (\@) {

	my ($in_array) = @_;

	my $size = @{$in_array};
	($size <2) and (return $in_array);

	my %already; # ($element => 1, ...) for those which already appeared.
	my @out_array = ();

	foreach my $ele (@{$in_array}) { # the foreach-loop #
	    (defined $already{$ele}) and next;

	    push @out_array, $ele;
	    $already{$ele} = 1;
	}			# end of the foreach-loop #

	return \@out_array;

}			# end of the subroutine 'nr_array_ii' #


# append_nr_array:
#	This subroutine recieves 2 arrays,
#	and appends the second array to the 1st one
#	in an NON-REDUNDANT manner.
#	And the order of the elements are respected.
#	AS a side-effect, the subroutine takes only a non-redundant
#	subset of the 1st array.
#
# INPUT: (\@array1, \@array2, \@indices), where
#	the elements @{$array1/2[$m]}[@indices] are used for judging the redundancy.
#	If @indices is empty, compare $array1/2[$m] themselves.
#
# OUTPUT: \@appended, which is @array1 with @array2 NONREDUNDANTLY appended.
#
sub append_nr_array (\@\@\@) {

	my ($array1, $array2, $indices) = @_;

	my $fl_total = (@{$indices}>0) ? 0 : 1;
	my %already;

	my @appended = ();

	foreach my $ele (@{$array1}, @{$array2}) { # The main foreach-loop #
	    my $sbjct = $fl_total ? $ele : join ('\\', @{$ele}[@{$indices}]);
	    (defined $already{$sbjct}) and next;

	    push @appended, $ele;
	    $already{$sbjct} = 1;
	}		# End of the main foreach-loop #

	return \@appended;

}		# end of the subroutine 'append_nr_array' #


# lin_search: This subroutine sees if a scalar belongs to an array
#		by performing a linear search.
#		The subroutine returns the relevant index if the array contains the scalar,
#		and returns -1 otherwise.
#
sub lin_search ($\@) {

	my ($scalar, $rf_array) = @_;

	for (my $i=0; $i<@{$rf_array}; $i++) {

		($scalar eq $rf_array->[$i]) and (return $i);

	}

	return -1;
}							# end of the subroutine lin_search #


# group_equal_measures: This subroutine receives an array of arrays as the 0th argument and
#			clusters the element arrays with the equal elements specified by the 1st argument.
#			The 2nd argument specifies the comparison method:
#			'+', '-' or undef --- numerical;
#			'a' or 'd'        ---- according to  the letter code.
#
sub group_equal_measures (\@\@\@) {

	my ($rf_array, $rf_indices, $rf_methods) = @_;

	my @array = @{$rf_array};
	(@array)  or (return []);
	(@array == 1) and (return [\@array]);

	my @indices = @{$rf_indices};
	my $ct_indices = @indices;
	my @methods = @{$rf_methods};
	my $last = shift @array;
	my @grouped = ([$last]);

	while (my $pres = shift @array) {

		my $fl_identical = 1;
		foreach my $i (0 ..  $ct_indices -1) {

			my $index = $indices[$i];
			my $method = $methods[$i];
			unless ( (defined $pres->[$index]) and (defined $last->[$index]) ) {
				$fl_identical = 0;
				last;
			} 

			if (defined $method) {		# the outer if-else #
				if ( ($method eq '+') or ($method eq '-') ) {

					unless ($pres->[$index] == $last->[$index]) {
						$fl_identical = 0;
						last;
					}

				} elsif ( ($method eq 'a') or ($method eq 'd') ) {

					unless ($pres->[$index] eq $last->[$index]) {
						$fl_identical = 0;
						last;
					}

				} else {
					print STDERR "Illegal method specifier for 'group_equal_measures'.\n";
					return undef;
				}

			} else {
				unless ($pres->[$index] == $last->[$index]) {
					$fl_identical = 0;
					last;
				} 
			}			# end of the outer if-else #

		}			# end of foreach #

		if ($fl_identical) {
			push @{$grouped[$#grouped]}, $pres;
		} else {
			push @grouped, [$pres];
		}

		$last = $pres;

	}			# end of while #

	return \@grouped;

}			# end of the subroutine group_equal_measures #


# multiple_sort: This subroutine  sorts an array of arrays recieved as the 0th argument,
#		by using multiple elements in the element arrays.
#		The 1st argument specifies the order of preference of the elements. 
#		The 2nd argument specifies the sorting method:
#		'+' (or undef) --- in the numerally ascending order;
#		'-' --- in the numerally descending order;
#		'a' --- in the ascending order of the letter code;
#		'd' --- in the descending order of the letter code.
#
sub multiple_sort (\@\@\@) {

	my ($rf_array, $rf_indices, $rf_methods) = @_;

	(scalar @{$rf_array} < 2) and (return $rf_array);
	my @indices = @{$rf_indices};
	scalar(@indices) or (return $rf_array);
	my @methods = @{$rf_methods};
	my $index = shift @indices;
	my $method = shift @methods;

	my @pre_sorted = ();
	if (defined $method) {

		if ($method eq '+') {
			@pre_sorted = sort { $a->[$index] <=> $b->[$index] } @{$rf_array};
		} elsif ($method eq '-') {
			@pre_sorted = sort { $b->[$index] <=> $a->[$index] } @{$rf_array};
		} elsif ($method eq 'a') {
			@pre_sorted = sort { $a->[$index] cmp $b->[$index] } @{$rf_array};
		} elsif ($method eq 'd') {
			@pre_sorted = sort { $b->[$index] cmp $a->[$index] } @{$rf_array};
		} else {
			print STDERR "Illegal method-specifier for 'multiple_sort: $method.\n";
			return undef;
		}

	} else {

		@pre_sorted = sort { $a->[$index] <=> $b->[$index] } @{$rf_array};
	}

	scalar(@indices) or (return \@pre_sorted);

	my @tmp_indices = ($index);
	my @tmp_methods = ($method);
	my $rf_grouped = group_equal_measures (@pre_sorted, @tmp_indices, @tmp_methods);

	my @sorted_fin = ();
	foreach my $rf_subset (@{$rf_grouped}) {

		if (@{$rf_subset} < 2)  {

			push @sorted_fin, @{$rf_subset};
			next;
		}

		my $rf_substd = multiple_sort (@{$rf_subset}, @indices, @methods);
		push @sorted_fin, @{$rf_substd};

	}		# end of foreach #

	return \@sorted_fin;

}				# end of the subroutine multiple_sort #

# one2two_rowsize: This subroutine receives a 1-dimensional array
#		and converts it to a 2-dimensional array
#		with its 'row-size' specified by the 1st argument.
#
sub one2two_rowsize (\@$) {

	my ($rf_1dim, $row_size) = @_;

	my $size_1dim = @{$rf_1dim};
	$size_1dim or (return []);

	my @two_dim = ();
	my $init_indx = 0;

	while ( (my $end_indx = $init_indx +$row_size -1) < $size_1dim) {

		my @tmp = @{$rf_1dim}[$init_indx .. $end_indx];
		push @two_dim, \@tmp;

		$init_indx += $row_size;
	}

	if ($init_indx < $size_1dim) {

		my @tmp = @{$rf_1dim}[$init_indx .. $size_1dim -1 ];
		push @two_dim, \@tmp;
	} 

	return \@two_dim;

}		# end of the subroutine one2two_rowsize #

# one2two_rowct: This subroutine receives a 1-dimensional array,
#		divides it into a specified number of rows which are
#		distributed as equally as possible,
#		and returns the resulting 2-dimensional array.
#		
sub one2two_rowct (\@$) {

	my ($rf_1dim, $ct_rows) = @_;

	my $ct_1dim = @{$rf_1dim};
	my @output = ();

	if ($ct_1dim < $ct_rows) {
		print STDERR "CAUTION: The specified row-count ($ct_rows) is greater than the size of the input array ($ct_1dim).\n";

		for my $ele (@{$rf_1dim}) { push @output, [$ele]; }
		return \@output;
	}

	my $size_row = int ($ct_1dim/ $ct_rows);

	my $residue = ($ct_1dim % $ct_rows);
	my $flank_init = int ( ($ct_rows - $residue) / 2);

		# make rows of size $size_row + 1 #
	my $init_indx = 0;
	for (my $i=0; $i<$flank_init; $i++) {

		my $end_indx = $init_indx + $size_row - 1;
		my @tmp = @{$rf_1dim}[$init_indx .. $end_indx ];
		push @output , \@tmp;
		$init_indx = $end_indx + 1;
	}

		# make rows of size $size_row #
	for (my $i = $flank_init; $i<$flank_init+$residue; $i++) {

		my $end_indx = $init_indx + $size_row;
		my @tmp = @{$rf_1dim}[$init_indx .. $end_indx ];
		push @output , \@tmp;
		$init_indx = $end_indx + 1;
	}

	for (my $i=$flank_init+$residue; $i<$ct_rows; $i++) {

		my $end_indx = $init_indx + $size_row - 1;
		my @tmp = @{$rf_1dim}[$init_indx .. $end_indx ];
		push @output , \@tmp;
		$init_indx = $end_indx + 1;
	}

	return \@output;

}		# end of the subroutine one2two_rowct #

# two2one: This subroutine transforms a 2-dim array into 
#		a 1-dim array by "graft"ing the rows in the 2-dim array.
#
sub two2one (\@) {

	my ($rf_2dim) = @_;

	my $ct_rows = @{$rf_2dim};

	my @one_dim = ();

	for (my $i=0; $i<$ct_rows; $i++) { push @one_dim, @{$rf_2dim->[$i]}; }

	return \@one_dim;

}		# end of the subroutine two2one #


# b_rotate_array: This subroutine moves the m elements at the tail of the input array
#		  to its head.
#
sub b_rotate_array (\@$) {

	my ($in_array, $ct) = @_;
	my @out_array = @{$in_array};
	(@out_array < 2) and (return \@out_array);
	
	for (my $i=0; $i<$ct; $i++) { 
		my $tail = pop @out_array;
		unshift @out_array, $tail;
	}
	return \@out_array;

}		# end of the subroutine b_rotate_array #


# f_rotate_array: This subroutine moves the m elements at the head of the input array
#		  to its tail.
#
sub f_rotate_array (\@$) {

	my ($in_array, $ct) = @_;
	my @out_array = @{$in_array};
	(@out_array < 2) and (return \@out_array);
	
	for (my $i=0; $i<$ct; $i++) { 
		my $head = shift @out_array;
		push @out_array, $head;
	}
	return \@out_array;

}		# end of the subroutine f_rotate_array #


# swap_elements: This subroutine returns an array which is produced by
#		 swappint 2 elements of the input array.
#
sub swap_elements (\@$$) {

	my ($in_array, $indx1, $indx2) = @_;

	my $ct_elements  = @{$in_array};
	if ( ($indx1 <0) or ($indx1 >= $ct_elements) or ($indx2 <0) or ($indx2 >= $ct_elements) ) {
		print STDERR "Illegal input for \'swap_elements\': (array_size, indx1, indx2) = ($ct_elements, $indx1, $indx2).\n";
		return undef; 
	}

	my @out_array = @{$in_array};

	@out_array[$indx1, $indx2] = @out_array[$indx2, $indx1];

	return \@out_array;
}


# interdigitate_arrays: This subroutine incorporates elements of an array just behind
#			elements of another array.
#			The latter is specified  by a set of indices.
#			
#
# INPUT: (\@array1, \@array2, \@indices) 
# suppose that @indices are not redundant.
#
sub interdigitate_arrays (\@\@\@) {

	my ($array1, $array2, $indices) = @_;

	my $ct_ele1 = @{$array1};
	my $ct_ele2 = @{$array2};
	my $ct_indices = @{$indices};
	unless ($ct_indices ) {
		my @cp_array1 = @{$array1};
		return \@cp_array1;
	}
	my @std_indices = sort { $a <=> $b } @{$indices};

	if ( ($std_indices[0] < 0) or ($std_indices[$ct_indices -1] >= $ct_ele1 )  ) {
		printf STDERR "Illegal input for \'interdigitate_arrays\': (smallest index, largest index, size_array1) = (%d, %d, %d) .\n", @std_indices[0, $ct_indices -1], $ct_ele1;
		return undef;
	}

	my @out_array = ();
	my $index = shift @std_indices;
	my @cp_array2 = @{$array2};

	for (my $i=0; $i <$ct_ele1; $i++) {

		push @out_array, $array1->[$i];
		((defined $index) and ($index == $i)) or next;

		push @out_array, (shift @cp_array2);
		$index = shift @std_indices;
	}

	return \@out_array;

}		# end of the subroutine interdigitate_arrays #


# compare_arrays: This subroutine compares 2 arrays (the 0th and 1st arguments)
#		according to the elements listed in the  2nd argument.
#		The  3rd argument is a list of methods used for the comparison of each element:
#		'+' (or undef) --- in the numerally ascending order;
#		'-' --- in the numerally descending order;
#		'a' --- in the ascending order of the letter code;
#		'd' --- in the descending order of the letter code.
#
# OUTPUT: 0 if @array1 is 'as large as' @array2,
#	 -1 if @array1 is 'smaller than' @array2,
#	 +1 if @array1 is 'larger than' @array2,
#	 undef if some error has occurred.
#
sub compare_arrays (\@\@\@\@) {

	my ($array1, $array2, $indices, $methods) = @_;

	my $ct_indices = @{$indices};

	if (@{$methods} > $ct_indices) {
		print  STDERR "Illegal input for 'compare_arrays': (#indices, #methods) = (%d, $ct_indices).\n",
			scalar (@{$methods});
		return undef;
	}

	for (my $i=0; $i <$ct_indices; $i++) { 

		my $indx = $indices->[$i];
		my $method = $methods->[$i];
		my $ele1 = $array1->[$indx];
		my $ele2 = $array2->[$indx];

		unless ( (defined $ele1) and (defined $ele2) ) {
			print STDERR "The $indx -th element is undefined for the array(s) to be compared via 'compare_arrays'.\n";
			return undef;
		}

		if ( !(defined $method) or ($method eq '+') ) {

			if ($ele1 < $ele2) { return -1; }
			elsif ($ele1 > $ele2) { return 1; }

		} elsif ($method eq '-')  {

			if ($ele1 > $ele2) { return -1; }
			elsif ($ele1 < $ele2) { return 1; }

		} elsif ($method eq 'a') {

			if ($ele1 lt $ele2) { return -1; }
			elsif ($ele1 gt $ele2) { return 1; }

		} elsif ($method eq 'd') {

			if ($ele1 gt $ele2) { return -1; }
			elsif ($ele1 lt $ele2) { return 1; }
		}
	}

	return 0; # @{$array1} is regarded as 'equal to' @{$array2} according to this comparison

} 	# end of the subroutine compare_arrays #


# diff_array_of_arrays: a subroutine which receives as arguments
#	 two references of arrays whose elements  being array references,
#		compares each element of an array with each of the other one,
#		and returns the references of FOUR arrays,
#		two are for the intersection of the input arrays
#		(each of them is judged as 'common' part of each input array),
#		and the other two are their non_overlapping parts.
#
# INPUT: (\@array1, \@array2, \@indices, \@methods),
#	where @indices and @methods are in accord with  those in 'multiple_sort' or 'group_equal_measures'.
#	Namely,  @indices pecifies the order of the elements which are used for the sorting. 
#		@methods specifies the sorting method:
#		'+' (or undef) --- in the numerally ascending order;
#		'-' --- in the numerally descending order;
#		'a' --- in the ascending order of the letter code;
#		'd' --- in the descending order of the letter code.
#
# PREREQUISITE: The input arrays are presorted with 'sort' or 'multiple_sort' or something.
#
sub diff_array_of_arrays (\@\@\@\@) {

	my ($rf_a1,$rf_a2, $indices, $methods) = @_;
	my @common1 = my @common2 = my @ext_a1 = my @ext_a2 = ();

	unless (@{$indices} == @{$methods}) {
		print STDERR "Illegal input for 'diff_array_of_arrays': (#indices, #methods) = (%d, %d) .\n",
			scalar (@{$indices}) , scalar (@{$methods}); 
		return (undef, undef, undef, undef);

	} 
	#my @sarray1 = sort { $a->[$indx_cmp] <=> $b->[$indx_cmp]}
	#		 @{$rf_a1};
	#my @sarray2 = sort { $a->[$indx_cmp] <=> $b->[$indx_cmp] }
	#		 @{$rf_a2};
	my @sarray1 = @{$rf_a1};
	my @sarray2 = @{$rf_a2};

	my $item1 = shift @sarray1;
	my $item2 = shift @sarray2;

	while (1) {					# the 'infinite' while loop #

		unless (defined $item1) {
			if (defined $item2) {
				push @ext_a2, $item2;
				@sarray2 and (push @ext_a2, @sarray2); # cram the remaining elements #
			}
			last;
		}

		unless (defined $item2) {
			if (defined $item1) {
				push @ext_a1, $item1;
				@sarray1 and (push @ext_a1, @sarray1); # cram the remaining elements #
			}
			last;
		}

		my $out_comp = compare_arrays (@{$item1}, @{$item2}, @{$indices}, @{$methods});

		if (!(defined $out_comp) ) {

			print "[ERROR 'diff_array_of_arrays'] 'compare_arrays' failed .\n";
			return (undef, undef, undef, undef);

		#if ($item1->[$indx_cmp] == $item2->[$indx_cmp]) {# if-elsif-else #
		} elsif ($out_comp == 0) { # $item1  is 'as large as' $item2
			push @common1, $item1;
			push @common2, $item2;
			$item1 = shift @sarray1;
			$item2 = shift @sarray2;

		#} elsif ($item1->[$indx_cmp] <  $item2->[$indx_cmp]) {
		} elsif ($out_comp < 0) {  # $item1 is 'smaller than' $item2 #
			push @ext_a1, $item1;
			$item1 = shift @sarray1;

		} else { # $item1 is 'larger than' $item2
			push @ext_a2, $item2;
			$item2 = shift @sarray2;
		}			# end of the if_elsif_else #

	}			# end of the 'infinite' while loop #

	return (\@common1, \@common2, \@ext_a1, \@ext_a2);

}		# end of the subroutine diff_array_of_arrays #


# diff_arrays_of_compo_arrays:
#	This revised version of 'diff_array_of_arrays'
#	compares two arrays, the elements of each of which are
#	the references to 'composite' arrays.
#	The comparison criteria are basically the same as those in 'diff_array_of_arrays'.
#
# PREREQUISITE: The input arrays @array1 and @array2
#	are presorted with 'sort' or 'multiple_sort' or something.
#
# INPUT: (\@array1, \@array2, $indx_sb1, $indx_sb2, \@indices, \@methods), where
#	@array1 and @array2 are the two arrays of composite arrays to be compared;
#	$indx_sb1/2 specifies the element to be compared.
#	More specifically, @{$array1[$k]->[$indx_sb1]} and @{$array2[$l]->[$indx_sb2]}
#	are compared.
#	If $indx_sb1 is undefined, @{$array1[$k]} itself is compared,
#	and @{$array2[$l]} is compared when $indx_sb2 is undefined;
#	@indices and @methods are in accord with  those in 'multiple_sort' or 'group_equal_measures'.
#	Namely,  @indices pecifies the order of the elements which are used for the sorting. 
#		@methods specifies the sorting method:
#		'+' (or undef) --- in the numerally ascending order;
#		'-' --- in the numerally descending order;
#		'a' --- in the ascending order of the letter code;
#		'd' --- in the descending order of the letter code.
#
# OUTPUT: (\@common1, \@common2, \@ext_a1, \@ext_a2), where 
#	@common1/2 contains the elements of @array1/2 'shared' by both;
#	@ext_a1/2 contains the elements 'specific' to  @array1/2.
#
sub diff_arrays_of_compo_arrays (\@\@$$\@\@) {

	my ($rf_a1,$rf_a2, $indx_sb1, $indx_sb2, $indices, $methods) = @_;
	my @common1 = my @common2 = my @ext_a1 = my @ext_a2 = ();

	unless (@{$indices} == @{$methods}) {
		print STDERR "[ERROR 'diff_arrays_of_compo_arrays'] ILLEGAL INPUT: (#indices, #methods) = (%d, %d) .\n",
			scalar (@{$indices}) , scalar (@{$methods}); 
		return (undef, undef, undef, undef);
	} 

	my @sarray1 = @{$rf_a1};
	my @sarray2 = @{$rf_a2};

	my $item1 = shift @sarray1;
	my $item2 = shift @sarray2;

	while (1) {					# the 'infinite' while loop #

		unless (defined $item1) {
			if (defined $item2) {
				push @ext_a2, $item2;
				@sarray2 and (push @ext_a2, @sarray2); # cram the remaining elements #
			}
			last;
		}

		unless (defined $item2) {
			if (defined $item1) {
				push @ext_a1, $item1;
				@sarray1 and (push @ext_a1, @sarray1); # cram the remaining elements #
			}
			last;
		}

			## REVISED in creation of 'diff_arrays_of_compo_arrays'
			## (on May 12 (Wed), 2010)
		my $sb1 = (defined $indx_sb1) ? $item1->[$indx_sb1] : $item1;
		my $sb2 = (defined $indx_sb2) ? $item2->[$indx_sb2] : $item2;
		my $out_comp = compare_arrays (@{$sb1}, @{$sb2}, @{$indices}, @{$methods});
		##my $out_comp = compare_arrays (@{$item1}, @{$item2}, @{$indices}, @{$methods});

		if (!(defined $out_comp) ) {

			print "[ERROR 'diff_arrays_of_compo_arrays'] 'compare_arrays' failed .\n";
			return (undef, undef, undef, undef);

		#if ($item1->[$indx_cmp] == $item2->[$indx_cmp]) {# if-elsif-else #
		} elsif ($out_comp == 0) { # $item1  is 'as large as' $item2
			push @common1, $item1;
			push @common2, $item2;
			$item1 = shift @sarray1;
			$item2 = shift @sarray2;

		#} elsif ($item1->[$indx_cmp] <  $item2->[$indx_cmp]) {
		} elsif ($out_comp < 0) {  # $item1 is 'smaller than' $item2 #
			push @ext_a1, $item1;
			$item1 = shift @sarray1;

		} else { # $item1 is 'larger than' $item2
			push @ext_a2, $item2;
			$item2 = shift @sarray2;
		}			# end of the if_elsif_else #

	}			# end of the 'infinite' while loop #

	return (\@common1, \@common2, \@ext_a1, \@ext_a2);

}		# end of the subroutine diff_arrays_of_compo_arrays #


# union_array_of_arrays: a subroutine which receives as arguments
#	 two references of arrays whose elements  being array references,
#		compares each element of an array with each of the other one,
#		and returns the reference of an array of arrays
#		which is the union of the two input composite arrays.
#	When encoutering elements of THE EQUAL MEASURE,
#	the subroutine incorporates the element of the 1st array.
#	I therefore recommend that the ID, if any, should be used at least
#	as the last element to be compared.
#
# INPUT: (\@array1, \@array2, \@indices, \@methods),
#	where @indices and @methods are in accord with  those in 'multiple_sort' or 'group_equal_measures'.
#	Namely,  @indices pecifies the order of the elements which are used for the sorting. 
#		@methods specifies the sorting method:
#		'+' (or undef) --- in the numerally ascending order;
#		'-' --- in the numerally descending order;
#		'a' --- in the ascending order of the letter code;
#		'd' --- in the descending order of the letter code.
#
# PREREQUISITE: The input arrays are presorted with 'sort' or 'multiple_sort' or something.
#
sub union_array_of_arrays (\@\@\@\@) {

	my ($rf_a1,$rf_a2, $indices, $methods) = @_;
	my @union = ();

	unless (@{$indices} == @{$methods}) {
		print STDERR "[ERROR 'union_array_of_arrays'] Found an ILLEGAL input: (#indices, #methods) = (%d, %d) .\n",
			scalar (@{$indices}) , scalar (@{$methods}); 
		return undef;
	} 
	my @sarray1 = @{$rf_a1};
	my @sarray2 = @{$rf_a2};

	my $item1 = shift @sarray1;
	my $item2 = shift @sarray2;

	while (1) {			# the 'infinite' while loop #

		unless (defined $item1) {
			if (defined $item2) {
				push @union, $item2;
				@sarray2 and (push @union, @sarray2); # cram the remaining elements #
			}
			last;
		}

		unless (defined $item2) {
			if (defined $item1) {
				push @union, $item1;
				@sarray1 and (push @union, @sarray1); # cram the remaining elements #
			}
			last;
		}

		my $out_comp = compare_arrays (@{$item1}, @{$item2}, @{$indices}, @{$methods});

		if (!(defined $out_comp) ) {

			print "[ERROR 'union_array_of_arrays'] 'compare_arrays' failed .\n";
			return undef;

		#if ($item1->[$indx_cmp] == $item2->[$indx_cmp]) {# if-elsif-else #
		} elsif ($out_comp == 0) { # $item1  is 'as large as' $item2
			push @union, $item1;
			$item1 = shift @sarray1;
			$item2 = shift @sarray2;

		} elsif ($out_comp < 0) {  # $item1 is 'smaller than' $item2 #
			push @union, $item1;
			$item1 = shift @sarray1;

		} else { # $item1 is 'larger than' $item2
			push @union, $item2;
			$item2 = shift @sarray2;
		}			# end of the if_elsif_else #

	}			# end of the 'infinite' while loop #

	return \@union;

}		# end of the subroutine union_array_of_arrays #


# nr_array_of_arrays: a subroutine which removes redundancy of an array of arrays.
#
# PREREQUISITE: The input array is pre-sorted with multiple_sort or sort.
#
sub nr_array_of_arrays (\@\@\@) {

	my ($rf_array, $indices, $methods) = @_;

	(@{$rf_array} < 2) and (return $rf_array);

	my @sorted_array = @{$rf_array};
	my $last = shift @sorted_array;
	my @output = ($last);

	while (my $pres = shift @sorted_array) {

	    ##($last eq $pres) and next;
	    my $out_comp = compare_arrays (@{$pres}, @{$last}, @{$indices}, @{$methods});
	    if (!(defined $out_comp) ) {
		print "'compare_arrays' failed as a subroutine of 'nr_array_of_arrays'.\n";
		return undef;
	    }
	    ($out_comp ==  0) and next;

	    $last = $pres;
	    push @output, $pres;
	}

	return \@output;
}				# end of the subroutine nr_array_of_arrays #


# binsearch_array:
#	This subroutine searches a target set of arrays (@set_arrays)
#	for a query array (@query) using a binary search algorithm.
#
# INPUT: (\@query, \@set_arrays, $indx_array, \@indices_relv, \@indices_cmp, \@methods_cmp), where
#	@query is the array to be searched for;
#	$set_arrays[$k]->[$indx_array] if $indx_array is defined,
#	otherwise $set_arrays[$k] itself, is the $k th array to be compared with the query;
#	@indices_rlv gives indices in a limited set to which the search will be narrowd down;
#	@indices_cmp and @methods_cmp are used to compare the arrays in the set with the query array.
#
#	PREREQUISITE: Elements in @set_arrays must be pre-sorted according to @indices_cmp and @methods_cmp,
#	and @indices_relv must be sorted in numerically ascending order.
#
# OUTPUT: ($fl_exist, $indx2_qu, $indx_qu), where
#	$fl_exist = 1 if the query exists in the set,
#		  = 0 otherwise;
#	$indx_qu = $indices_relv[$indx2_qu] gives the index of the query
#	in @set_arrays (if $fl_exist = 1),
#	the index of the left neighbor of the query in the relevant subset of @set_array (if $fl_exist = 0)
#	or -1 if the query is 'smaller' than any arrays in @set_array[@indices_relv].
#
#	THe subroutine returns (undef, undef, undef) if the process failed.
#
sub binsearch_array (\@\@$\@\@\@) {

	my ($query, $set_arrays, $indx_array, $indices_relv, $indices_cmp, $methods_cmp) = @_;
	my $ct_arrays = @{$set_arrays};
	unless ($ct_arrays>0) {
	    print STDERR "[ERROR 'binsearch_array'] ILLEGAL INPUT: NO ARRAYS in the set to be searched: $! !\n";
	    return (undef, undef, undef);
	}
	my $ct_rlv = @{$indices_relv};
	unless ($ct_rlv <= $ct_arrays) {
	    print STDERR "[ERROR 'binsearch_array'] ILLEGAL INPUT: The number of relevant entries ($ct_rlv) EXCEEDS the number of arrays ($ct_arrays): $! !\n";
	    return (undef, undef, undef);
	}

		# Compare the leftmost entry with the query #
	my $indx2_left = 0;
	my $indx_left = $indices_relv->[$indx2_left];
	my $entry_left = $set_arrays->[$indx_left];
	my $array_left = (defined $indx_array) ? $entry_left->[$indx_array] : $entry_left;
	my $sgn_left = compare_arrays (@{$query}, @{$array_left}, @{$indices_cmp}, @{$methods_cmp});
	unless (defined $sgn_left) {
	    print STDERR "[ERROR 'binsearch_array'] The subroutine 'compare_arrays' FAILED to compare the query array with the $indx_left th array in the set: $! !\n";
	    return (undef, undef, undef);
	}
	if ($sgn_left < 0) { # The query is smaller than the smallest relevant array #
		return (0, -1, -1);
	} elsif ($sgn_left > 0) { # The query is larger than the smallest entry #
	    if ($ct_rlv == 1) { # Only the smallest entry is in the set of relevant arrays
		return (0, $indx2_left, $indx_left);
	    }
	} else { # The query equals the smallest array #
	    return (1, $indx2_left, $indx_left);
	}

		# Compare the rightmost entry with the query #
	my $indx2_right = $ct_rlv - 1;
	my $indx_right = $indices_relv->[$indx2_right];
	my $entry_right = $set_arrays->[$indx_right];
	my $array_right = (defined $indx_array) ? $entry_right->[$indx_array] : $entry_right;
	my $sgn_right = compare_arrays (@{$query}, @{$array_right}, @{$indices_cmp}, @{$methods_cmp});
	unless (defined $sgn_right) {
	    print STDERR "[ERROR 'binsearch_array'] The subroutine 'compare_arrays' FAILED to compare the query array with the $indx_right th array in the target set: $! !\n";
	    return (undef, undef, undef);
	}
	if ($sgn_right > 0) { # The query is larger than the largest relevant array #
	    return (0, $indx2_right, $indx_right);

	} elsif ($sgn_right == 0) { # The query equals the largest array #
	    return (1, $indx2_right, $indx_right);
	}

		# Now, the query should be between the smallest and the largest relevant arrays #

		## Main Process:  Binary search ##

	while ($indx2_left + 1 < $indx2_right) { # Main while-loop # continues as long as there are indices in between $indx2_left and $indx2_right

		# Compare the middle entry with the query #

	    my $indx2_mid = int (($indx2_left + $indx2_right)/2);
	    my $indx_mid = $indices_relv->[$indx2_mid];
	    my $entry_mid = $set_arrays->[$indx_mid];
	    my $array_mid = (defined $indx_array) ? $entry_mid->[$indx_array] : $entry_mid;
	    my $sgn_mid = compare_arrays (@{$query}, @{$array_mid}, @{$indices_cmp}, @{$methods_cmp});
	    unless (defined $sgn_mid) {
		print STDERR "[ERROR 'binsearch_array'] The subroutine 'compare_arrays' FAILED to compare the query array with the $indx_mid th array in the terget set: $! !\n";
		return (undef, undef, undef);
	    }

	    if ($sgn_mid < 0) { # The query is smaller than the middle array #
		$indx2_right = $indx2_mid; # Narrow the search down to the left half

	    } elsif ($sgn_mid > 0) { # The query is larger than the middle array # 
		$indx2_left = $indx2_mid; # Narraw the search down to the right half

	    } else { # The query equals the middle array #
		return (1, $indx2_mid, $indx_mid);
	    }
	}			# End of the main while-loop #

	$indx_left = $indices_relv->[$indx2_left];

	return (0, $indx2_left, $indx_left); # Found no relevant array that is equal to the query #

}	# End of the subroutine 'binsearch_array' #


# binsearch_string:
#	This subroutine searches a target set of strings @set_strings
#	for a query string $query using a binary search algorithm.
#	It was created by slightly modifying the subroutine 'binsearch_array'.
#	(CREATED on Mar 9 (Wed), 2011)
#
# binsearch_array:
#	This subroutine searches a target set of arrays (@set_arrays)
#	for a query array (@query) using a binary search algorithm.
#
# INPUT: (\$query, \@set_strings, $indx_string, \@indices_relv), where
#	$query is the string to be searched for;
#	${$set_strings[$k]->[$indx_array]} if $indx_array is defined,
#	otherwise ${$set_arrays[$k]}, is the $k th string to be compared with the query;
#	@indices_rlv gives indices in a limited set to which the search will be narrowd down.
#
#	PREREQUISITE: Elements in @set_strings must be pre-sorted in lexically ascending order (using e.g. cmp),
#	and @indices_relv must be sorted in numerically ascending order.
#
# OUTPUT: ($fl_exist, $indx2_qu, $indx_qu), where
#	$fl_exist = 1 if the query string exists in the set,
#		  = 0 otherwise;
#	$indx_qu = $indices_relv[$indx2_qu] gives the index of the query
#	in @set_strings (if $fl_exist = 1),
#	the index of the left neighbor of the query in the relevant subset of @set_strings (if $fl_exist = 0),
#	or -1 if the query is 'smaller' than any arrays in @set_array[@indices_relv] (with $fl_exist = 0 also in this case).
#
#	THe subroutine returns (undef, undef, undef) if the process failed.
#
sub binsearch_string (\$\@$\@) {

	my ($query, $set_strings, $indx_string, $indices_relv) = @_;
	my $ct_strings = @{$set_strings};
	unless ($ct_strings>0) {
	    print STDERR "[ERROR 'binsearch_string'] ILLEGAL INPUT: NO STRINGS in the set to be searched: $! !\n";
	    return (undef, undef, undef);
	}
	my $ct_rlv = @{$indices_relv};
	unless ($ct_rlv <= $ct_strings) {
	    print STDERR "[ERROR 'binsearch_string'] ILLEGAL INPUT: The number of relevant entries ($ct_rlv) EXCEEDS the number of strings ($ct_strings): $! !\n";
	    return (undef, undef, undef);
	}

		# Compare the leftmost entry with the query #
	my $indx2_left = 0;
	my $indx_left = $indices_relv->[$indx2_left];
	my $entry_left = $set_strings->[$indx_left];
	my $string_left = (defined $indx_string) ? $entry_left->[$indx_string] : $entry_left;

	my $sgn_left = ${$query} cmp ${$string_left};
	##my $sgn_left = ${query} cmp ${$string_left}; # A BUG fixed on Mar 10 (Thu), 2011 #
	unless (defined $sgn_left) {
	    print STDERR "[ERROR 'binsearch_string'] The operator 'cmp' FAILED to compare the query array with the $indx_left th array in the set: $! !\n";
	    return (undef, undef, undef);
	}
	if ($sgn_left < 0) { # The query is smaller than the smallest relevant array #
		return (0, -1, -1);
	} elsif ($sgn_left > 0) { # The query is larger than the smallest entry #
	    if ($ct_rlv == 1) { # Only the smallest entry is in the set of relevant arrays
		return (0, $indx2_left, $indx_left);
	    }
	} else { # The query equals the smallest array #
	    return (1, $indx2_left, $indx_left);
	}

		# Compare the rightmost entry with the query #
	my $indx2_right = $ct_rlv - 1;
	my $indx_right = $indices_relv->[$indx2_right];
	my $entry_right = $set_strings->[$indx_right];
	my $string_right = (defined $indx_string) ? $entry_right->[$indx_string] : $entry_right;
	my $sgn_right = ${$query} cmp ${$string_right};
	unless (defined $sgn_right) {
	    print STDERR "[ERROR 'binsearch_string'] The operator 'cmp' FAILED to compare the query array with the $indx_right th array in the target set: $! !\n";
	    return (undef, undef, undef);
	}
	if ($sgn_right > 0) { # The query is larger than the largest relevant array #
	    return (0, $indx2_right, $indx_right);

	} elsif ($sgn_right == 0) { # The query equals the largest array #
	    return (1, $indx2_right, $indx_right);
	}

		# Now, the query should be between the smallest and the largest relevant arrays #

		## Main Process:  Binary search ##

	while ($indx2_left + 1 < $indx2_right) { # Main while-loop # continues as long as there are indices in between $indx2_left and $indx2_right

		# Compare the middle entry with the query #

	    my $indx2_mid = int (($indx2_left + $indx2_right)/2);
	    my $indx_mid = $indices_relv->[$indx2_mid];
	    my $entry_mid = $set_strings->[$indx_mid];
	    my $string_mid = (defined $indx_string) ? $entry_mid->[$indx_string] : $entry_mid;
	    my $sgn_mid = ${$query} cmp ${$string_mid};
	    unless (defined $sgn_mid) {
		print STDERR "[ERROR 'binsearch_string'] The subroutine 'cmp' FAILED to compare the query array with the $indx_mid th array in the terget set: $! !\n";
		return (undef, undef, undef);
	    }

	    if ($sgn_mid < 0) { # The query is smaller than the middle array #
		$indx2_right = $indx2_mid; # Narrow the search down to the left half

	    } elsif ($sgn_mid > 0) { # The query is larger than the middle array # 
		$indx2_left = $indx2_mid; # Narraw the search down to the right half

	    } else { # The query equals the middle array #
		return (1, $indx2_mid, $indx_mid);
	    }
	}			# End of the main while-loop #

	$indx_left = $indices_relv->[$indx2_left];

	return (0, $indx2_left, $indx_left); # Found no relevant array that is equal to the query #

}	# End of the subroutine 'binsearch_string' #


# sort_mixed_elements:
#	This subroutine sorts array elements 'fairly correctly'
#	even when they are a mixture of numerals and other characters.
#
sub sort_mixed_elements (\@) {

	my ($array) = @_;

	my $ct_elements = @{$array};

	($ct_elements < 2) and (return $array);

		# The 1st preliminary process #
	my $max_len = 0;
	for (my $i=0; $i< $ct_elements; $i++) {
	   my $len = length $array->[$i];
	   ($max_len < $len) and ($max_len = $len); 
	}

		# The 2nd preliminary process #
	my @aux_array = (); # element = [original element, transformed element]
	for (my $i=0; $i<$ct_elements; $i++) {
	    my $element = $array->[$i];
	    if ($element =~ m/^\d/ ) { # begins with a numeral #
		my $tmp = '0' x ($max_len - length $element) . $element;
		push @aux_array , [$element, $tmp];
	    } else {		# otherwise #
		push @aux_array, [$element, $element];
	    }
	}

		# The main process #
	my @std_aux_array =  sort {$a->[1] cmp $b->[1] } @aux_array;

		# Finish #
	my @std_array = ();
	for (my $i=0; $i<$ct_elements; $i++)  {
	    push @std_array , $std_aux_array[$i]->[0];
	}

	return \@std_array;

}			# end of the subroutine sort_mixed_elements #


# merge_intervals:
#	This subroutine receives a set of intervals as an array of arrays,
#	then constructs a set of NON-OVERLAPED merged intervals.
#
# INPUT: (\@intervals, $indx_beg, $indx_end), where
#	@{$intervals[m-1]}[$indx_beg, $indx_end] = ($begin, $end)
#	gives the boundaries of the m-th interval.
#
# OUTPUT: \@merged, where
#	@merged = ([$begin, $end], ...),
#	which are arranged in the ascending order of $begin.
#
sub merge_intervals (\@$$) {

	my ($intervals, $indx_beg, $indx_end) = @_;

	(@{$intervals} > 0) or (return []); 

	my @indices = ($indx_beg, $indx_end); my @methods = ('+', '-');

	my $std_intervals  = (@{$intervals} < 2) ? $intervals :
 		multiple_sort (@{$intervals}, @indices, @methods) ;
	my @reservoir = @{$std_intervals};

	my @merged = ();

	while (my $last = shift @reservoir) {

	    my $size_reservoir = @reservoir;

	    my ($last_beg, $last_end) = @{$last}[$indx_beg, $indx_end];
	    my $orig_last_end = $last_end;
	    ##my @leftover = ();

	    if ( ($size_reservoir > 0) and ($last_end < $reservoir[0]->[$indx_beg]) ) {
		  # There should be no overlap between the 'last' interval and the rest
		push @merged, [$last_beg, $last_end];
		next;
	    }

		# There are some overlaps #
	    while (my $pres = shift @reservoir) {

		my ($pres_beg, $pres_end) = @{$pres}[$indx_beg, $indx_end];

		if ($pres_beg < $last_beg) {
		    print STDERR "It's IMPOSSIBLE! the present interval \[$pres_beg, $pres_end\] comes to the left of the last interval \[$last_beg, $last_end\] !\n";
		    return undef;
		} elsif ($pres_beg <= $last_end) { # overlap between the intervals #
		    ($last_end < $pres_end) and ($last_end = $pres_end);
		} else { # no overlap #
		    unshift @reservoir, $pres;
		    last;
		}
	    }

	    push @merged, [$last_beg, $last_end];
	}

	return \@merged;

}		# end of the subroutine merge_intervals #


# merge_integer_intervals:
#	This subroutine receives a set of intervals as an array of arrays,
#	then constructs a set of NON-OVERLAPED merged intervals.
#	It works only within an integer coordinate system ,
#	so it also merges 2 contiguous intervals, like
#	[1,10][11,20], to form a smoothened interval, like [1,20].
#
# INPUT: (\@intervals, $indx_beg, $indx_end), where
#	@{$intervals[m-1]}[$indx_beg, $indx_end] = ($begin, $end)
#	gives the boundaries of the m-th interval.
#
# OUTPUT: \@merged, where
#	@merged = ([$begin, $end], ...),
#	which are arranged in the ascending order of $begin.
#
sub merge_integer_intervals (\@$$) {

	my ($intervals, $indx_beg, $indx_end) = @_;

	(@{$intervals} > 0) or (return []); 

	my @indices = ($indx_beg, $indx_end); my @methods = ('+', '-');

	my $std_intervals  = (@{$intervals} < 2) ? $intervals :
 		multiple_sort (@{$intervals}, @indices, @methods) ;
	my @reservoir = @{$std_intervals};

	my @merged = ();

	while (my $last = shift @reservoir) {

	    my $size_reservoir = @reservoir;

	    my ($last_beg, $last_end) = @{$last}[$indx_beg, $indx_end];
	    my $orig_last_end = $last_end;
	    ##my @leftover = ();

	    if ( ($size_reservoir > 0) and ($last_end +1 < $reservoir[0]->[$indx_beg]) ) {
		  # There should be no overlap or contact
		  # between the 'last' interval and the rest
		push @merged, [$last_beg, $last_end];
		next;
	    }

		# There are some overlaps #
	    while (my $pres = shift @reservoir) {

		my ($pres_beg, $pres_end) = @{$pres}[$indx_beg, $indx_end];

		if ($pres_beg < $last_beg) {
		    print STDERR "It's IMPOSSIBLE! the present interval \[$pres_beg, $pres_end\] comes to the left of the last interval \[$last_beg, $last_end\] !\n";
		    return undef;
		} elsif ($pres_beg <= $last_end +1) { # overlap or contact between the intervals #
		    ($last_end < $pres_end) and ($last_end = $pres_end);
		} else { # no overlap or contact #
		    unshift @reservoir, $pres;
		    last;
		}
	    }

	    push @merged, [$last_beg, $last_end];
	}

	return \@merged;

}		# end of the subroutine merge_integer_intervals #


# compare_interval_sets:
#	This subroutiine compares 2 sets of intervals.
#
# INPUT: (\@intervals1, \@intervals2), where
#	@{$intervals1/2[$m-1]} = ($beg, $end) are boundaries of the m-th interval.
#
# OUTPUT: (\@shared, \@ext1, \@ext2), which respectively store
#	shared intervals, intervals excessive in @intervals1,
#	and those excessive in @intervals2.
#
# PREREQUISITE: Each input set has to contain
#		intervals which DO NOT OVERLAP with one another.
#
sub compare_interval_sets (\@\@) {

	my ($intervals1, $intervals2) = @_;

	my @std_intervals1 = sort {$a->[0] <=> $b->[0] } @{$intervals1};
	my @std_intervals2 = sort {$a->[0] <=> $b->[0] } @{$intervals2};
	my @shared = my @ext1 = my @ext2 = ();

	while ( (@std_intervals1 > 0) and (@std_intervals2 > 0) ) {
			# the outermost while-loop #

	    my $int1 = shift @std_intervals1;
	    my $int2 = shift @std_intervals2;
	    my ($beg1, $end1) = @{$int1};
	    my ($beg2, $end2) = @{$int2};

	    if ($beg1 < $beg2) {	# the outer if-elsif-else #

		if ($end1 < $beg2) {
		    push @ext1, [$beg1, $end1];
		    unshift @std_intervals2, $int2;
		} elsif ($end1 <= $end2) {
		    push @ext1, [$beg1, $beg2 -1]; 
		    push @shared, [$beg2, $end1];
		    ($end1 == $end2) or (unshift @std_intervals2, [$end1+1, $end2]);
		} else { # $end1 > $end2
		   push @ext1, [$beg1, $beg2-1];
		   push @shared, [$beg2, $end2];
		   unshift @std_intervals1, [$end2+1, $end1];
		}

	    } elsif ($beg2 < $beg1) {

		if ($end2 < $beg1) {
		    push @ext2, [$beg2, $end2];
		    unshift @std_intervals1, $int1;
		} elsif ($end2 <= $end1) {
		   push @ext2, [$beg2, $beg1-1];
		   push @shared, [$beg1, $end2];
		   ($end2 == $end1) or (unshift @std_intervals1, [$end2+1, $end1]);
		} else { # $end2 > $end1
		   push @ext2, [$beg2, $beg1-1];
		   push @shared, [$beg1, $end1];
		   unshift @std_intervals2, [$end1+1, $end2];
		}

	    } else {  # $beg1 == $beg2

		if ($end1 < $end2) {
		   push @shared, [$beg1, $end1];
		   unshift @std_intervals2, [$end1+1, $end2];
		} elsif ($end2 < $end1) {
		   push @shared, [$beg2, $end2];
		   unshift @std_intervals1, [$end2+1, $end1];
		} else { # $end2 = $end1
		   push @shared, [$beg1, $end1];
		}
	    }		# end of the outer if-elsif-else #
	}			# end of the outermost while-loop #

	(@std_intervals1 > 0) and (push @ext1, @std_intervals1);
	(@std_intervals2 > 0) and (push @ext2, @std_intervals2);

	return (\@shared, \@ext1, \@ext2) ;

}		# end of the subroutine compare_interval_sets #

# pos_consist_intvls:
#	This subroutine examines whether 2 sets of interval are consistent or not,
#	according to the following criteria:
#	(i) The intervals, one from a set and the other from the other set,
#	 that have the same ordering number must agree with each other completely.
#	Namely, $beg1 == $beg2 AND $end1 == $end2 if $order1 == $order2;
#	(ii) The intervals with different ordering numbers must NOT overlap with
#	each other, and the coordinates must be consistent with the ordering number.
#	Namely, $end1 < $beg2 if $order1 < $order2.
#
#	The intervals in each set are supposed to be PRE-SORTED in ascending order
#	of the ordering number, which is consistent with the ascending order
#	of the beginning coordinate.
#
# INPUT: (\@intervals1, \@intervals2, \@indices_pos, $index_order), where
#	($beg_k, $end_k) = @{$intervals1/2[$k]}[@indices_pos] gives
#	the beginning and ending positions of the $k th interval in the 1st/2nd set;
#	$index_order specifies where the odering number of each interval is stored.
#	If it is negative, the subroutine regards the two sets as consistent only if
#	there is NO overlap between them.
#
# OUTPUT: 1 if the sets are consistent,
#	  0 otherwise.
#
sub pos_consist_intvls (\@\@\@$) {

	my ($intvls1, $intvls2, $indices_pos, $indx_order) = @_;

	($indx_order < 0) and ($indx_order = $indices_pos->[0]);

	my $ct_int1 = @{$intvls1};
	my $ct_int2 = @{$intvls2};
	my $i1= my $i2 = 0;

	while (($i1<$ct_int1) and ($i2<$ct_int2)) {
	   my ($order1, $beg1, $end1) = @{$intvls1->[$i1]}[$indx_order, @{$indices_pos}];
	   my ($order2, $beg2, $end2) = @{$intvls2->[$i2]}[$indx_order, @{$indices_pos}];

	   if ($order1 < $order2) {
		($end1 < $beg2) or (return 0);
		$i1++;  # examine the next interval in the set 1, while keeping the set2 intact.
	   } elsif ($order2 < $order1) {
		($end2 < $beg1) or (return 0);
		$i2++; # go to the next interval in the set 2, while staying at the same interval in the set2.
	   } else {
		(($beg1 == $beg2) and ($end1 == $end2)) or (return 0);
		   # move to the next interval in either set.
		$i1++;
		$i2++;
	   }
	}

	   # Reaching here indicates that the two sets are consistent with each other.
	return 1;

}		# end of the subroutine 'pos_consist_intvls' #


# total_length_intvls:
#	This subroutine recieves a set of intervals,
#	and calculates their total length.
#
# INPUT: \@intvl_set, where
#	@{$intvl_set[$m]} = ($beg, $end} gives the boundary coordinates
#	of the $m th interval (in terms of an integer frame).
#
# OUTPUT: $total_length,
#	which is just the summation of ($end - $beg + 1).
#	It does NOT CARE whether there are overlaps between the intervals,
#	or whether some intervals are inverted, i.e. $end < $beg.
#
sub total_length_intvls (\@) {

	my ($intvl_set) = @_;

	my $total_length = 0;
	for my $intvl (@{$intvl_set}) {
	    my ($beg, $end) = @{$intvl};

	    unless (defined $end) { # A measure for debugging
		print STDERR "ILLEGAL INPUT FOR THE INTERVALS:\n";
		for (my $k=0; $k<@{$intvl_set}; $k++) {
		   print STDERR "Interval $k:   [" . join (',', @{$intvl_set->[$k]}) . "]\n";
		}
		print STDERR  "\n";
		return undef;
	    }		# End of the measure for debugging #

	    $total_length += $end - $beg + 1;
	}

	return $total_length;

}		# end of the subroutine 'total_length_intvls' #


# max_length_intvls:
#	This subroutine recieves a set of intervals,
#	and calculates their maximum length.
#
# INPUT: \@intvl_set, where
#	@{$intvl_set[$m]} = ($beg, $end} gives the boundary coordinates
#	of the $m th interval (in terms of an integer frame).
#
# OUTPUT: ($indx_max, $max_length), where
#	$max_length is just the maximum among ($end - $beg + 1) for the intervals,
#	and $indx_max is the corresponding index.
#	It does NOT CARE whether there are overlaps between the intervals,
#	or whether some intervals are inverted, i.e. $end < $beg.
#
sub max_length_intvls (\@) {

	my ($intvl_set) = @_;

	my $ct = @{$intvl_set};
	my $max_length = 0;
	my $indx_max = -1;
	for (my $i=0; $i<$ct; $i++) {
	    my ($beg, $end) = @{$intvl_set->[$i]};

	    unless (defined $end) { # A measure for debugging
		print STDERR "ILLEGAL INPUT FOR THE INTERVALS:\n";
		for (my $k=0; $k<@{$intvl_set}; $k++) {
		   print STDERR "Interval $k:   [" . join (',', @{$intvl_set->[$k]}) . "]\n";
		}
		print STDERR  "\n";
		return undef;
	    }		# End of the debugging measure #

	    my $length = $end - $beg + 1;
	    ($max_length < $length) and (($indx_max, $max_length) = ($i, $length));
	}

	return ($indx_max, $max_length);

}		# end of the subroutine 'max_length_intvls' #


# linsearch_closest_intervals:
#	This subroutine examines spatial relationships
#	of an interval and a set of intervals
#	in order to look for intervals
#	that are the closest to the former among the latter set.
#
# PREREQUISITE:
#	The subject intervals are pre-sorted in ascending order of the beginning position.
#	And the subject intervals do NOT overlap with each other.
#
# INPUT: ($qu_beg, $qu_end, \@sb_intvl_set, \@indices_pos, $indx_id), where
#	($sb_beg, $sb_end) = @{$sb_intvl_set[$k]}[@indices_pos]
#	for the $k th interval in the subject set;
#	$sb_intvl_set[$k]->[$indx_id]  (or $k if $indx_id <0)
#	is used as an ID of the subject interval.
#
# OUTPUT: ($minleft_dist, $minright_dist, $id_left_closest, $id_right_closest, \@ids_included), where
#	$minleft_dist = {distance}  if the left-closest interval is separated from the query,
#		= - {size_overlap} if it overlaps the query,
#		= undef (along with $id_left_closest = undef)
#		if there is no 'left-closest' interval;
#	$minright_dist follows the same rule;
#	@ids_included contains IDs of the subject intervals that are completely
#	included in the query interval.
#	We DEFINE the 'left-closest' interval as the interval with the smallest
#	distance among those which begin at or to the left of
#	the beginning position of the query;
#	Similarly, the 'right-closest' interval is defined as that with the smallest
#	distance among those which end at or to the right of the query's ending position.
#
sub linsearch_closest_intervals ($$\@\@$) {

	my ($qu_beg, $qu_end, $sb_intvl_set, $indices_pos, $indx_id) = @_;

	my $ct_sbs = @{$sb_intvl_set};
	($ct_sbs>0) or (return (undef,undef, undef, undef, []));

	my ($leftmost_beg, $rightmost_end) = @{$sb_intvl_set->[0]}[@{$indices_pos}];
	my $id_leftmost = ($indx_id < 0) ? 0 : $sb_intvl_set->[0][$indx_id];

	if ($qu_end <= $leftmost_beg) {
		# There is NEITHER 'left-closest' intervals NOR included ones #
	    return (undef, $leftmost_beg - $qu_end - 1, undef, $id_leftmost, []);
	}

	my ($id_lclosest, $min_ldist, $id_rclosest, $min_rdist);
	my @included = ();

	for (my $k=0; $k<$ct_sbs; $k++) { # the outermost for-loop #

 	    my ($sb_beg, $sb_end) = @{$sb_intvl_set->[$k]}[@{$indices_pos}];
	    my $id_sb = ($indx_id < 0) ? $k : $sb_intvl_set->[$k][$indx_id];

	   if ($qu_end <= $sb_beg) {

		my $dist = $sb_beg - $qu_end - 1;
		(!(defined $min_rdist) or ($dist < $min_rdist) ) and 
		   ( ($id_rclosest, $min_rdist) = ($id_sb, $dist) ) ; 

		last; # The rest will no longer give the 'closest' intervals. 

	    } elsif ($qu_beg >= $sb_end) {

		my $dist = $qu_beg - $sb_end - 1;
		(!(defined $min_ldist) or ($dist < $min_ldist) ) and
		   ( ($id_lclosest, $min_ldist) = ($id_sb, $dist) ) ;

	    } elsif ($qu_end <= $sb_end) {
		if ($qu_beg >= $sb_beg) { # The subject completely embraces the query
		    $min_ldist = $min_rdist = $qu_beg - $qu_end - 1;
		    $id_lclosest = $id_rclosest = $id_sb;

		    last; # This is the 'closest' possible interval #

		} else { # The subject is 'to the right'

		    my $dist = $sb_beg - $qu_end - 1;
		    (!(defined $min_rdist) or ($dist <$min_rdist) ) and
			( ($id_rclosest, $min_rdist) = ($id_sb, $dist) );
		}
	    } elsif ($qu_beg >= $sb_beg) { # The subject is 'to the left'

		my $dist = $qu_beg - $sb_end - 1;
		(!(defined $min_ldist) or ($dist <$min_ldist) ) and
			( ($id_lclosest, $min_ldist) = ($id_sb, $dist) ) ;

	    } else {  # The subject is completely included in the query 
		push @included, $id_sb;
	    }
	}			# end of the outermost for-loop #

	return ($min_ldist, $min_rdist, $id_lclosest, $id_rclosest, \@included);

}		# end of the subroutine 'linsearch_closest_intervals' #


# linsearch_ovlp_intervals:
#	This subroutine is slightly different from
#	the above 'linsearch_closest_intervals'
#	in that it focuses on whether the subject intervals
#	overlap the query or not.
#
# PREREQUISITE:
#	The subject intervals are pre-sorted in ascending order of the beginning position.
#	And the subject intervals do NOT overlap with each other.
#
# INPUT: ($qu_beg, $qu_end, \@sb_intvl_set, \@indices_pos, $indx_id), where
#	($sb_beg, $sb_end) = @{$sb_intvl_set[$k]}[@indices_pos]
#	for the $k th interval in the subject set;
#	$sb_intvl_set[$k]->[$indx_id]  (or $k if $indx_id <0)
#	is used as an ID of the subject interval.
#
# OUTPUT: (\@ovlp_intvls, $left_beg, $left_end, $right_beg, $right_end), where
#	@ovlp_intvls is a list of IDs of the subject intervals
#	that overlap, or are completely included in, the query interval;
#	$left/right_beg/end is the beginning/ending coordinate of
#	the leftmost/rightmost overlapping subject interval
#	($left/right_beg/end = undef if there is no overlapping interval.)
#
sub linsearch_ovlp_intervals ($$\@\@$) {

	my ($qu_beg, $qu_end, $sb_intvl_set, $indices_pos, $indx_id) = @_;

	my $ct_sbs = @{$sb_intvl_set};
	($ct_sbs>0) or (return ([], undef, undef, undef, undef));

	my ($indx_beg, $indx_end) = @{$indices_pos};

	if ($qu_end < $sb_intvl_set->[0][$indx_beg]) {
		# All subject intervals are to the right of the query #
	    return ([], undef, undef, undef, undef);
	} elsif ($qu_beg > $sb_intvl_set->[$ct_sbs-1][$indx_end]) {
		# All subject intervals are to the left of the query #
	    return ([], undef, undef, undef, undef);
	}

	my $k =0;

	while ($k <$ct_sbs) {  # The 1st outer while-loop #
	    ($qu_beg <= $sb_intvl_set->[$k][$indx_end]) and last;
	    $k++;
	}		# End of the 1st outer while-loop #

	my $indx_left = $k; # For the leftmost interval

	my @ovlp_intvls = ();

	my $indx_right = $indx_left; # For the rightmost interval

	while ($k<$ct_sbs) { # The 2nd outer while-loop #
	    ($qu_end < $sb_intvl_set->[$k][$indx_beg]) and last;
	    push @ovlp_intvls, (($indx_id<0) ? $k : $sb_intvl_set->[$k][$indx_id]);
	    $indx_right = $k;
	    $k++;
	}		# End of the 2nd outer while-loop #


	my ($left_beg, $left_end) = @{$sb_intvl_set->[$indx_left]}[@{$indices_pos}];
	my ($right_beg, $right_end) = @{$sb_intvl_set->[$indx_right]}[@{$indices_pos}];

	return (\@ovlp_intvls, $left_beg, $left_end, $right_beg, $right_end) ;

} 		# end of the subroutine 'linsearch_ovlp_intervals' #


# find_max_elements:
#	This satellite subroutine of 'set_max_nonovlp_regions' examines an array,
#	and looks for elements with the maximum value of a specified quantity.
#
# INPUT: (\@array, $indx_qt),  where
#	$array[$m]->[$indx_qt] is the compared quantity of the $m th element if $indx_qt >=0,
#	$array[$m] is such quantity if $indx_qt < 0.
#
# OUTPUT: (\@max_indices, $max_qt), where
#	$max_qt is the maximum value;
#	@max_indices  stores indices of the elements with the maximum value.
#
sub find_max_elements (\@$) {

	my ($array, $indx_qt) = @_;

=for DEBUGGING the script
	print STDERR "\n< Subroutine 'find_max_elements' >\n\n";
	print STDERR "Index = $indx_qt \n\n";
	print STDERR "{elements}\n";
	foreach my $element (@{$array}) {
	   print STDERR (($indx_qt<0) ? $element : join ("\t", @{$element})) , "\n";
	}
	print STDERR "\n";
=cut

	my $size_array = @{$array};
	($size_array>0) or (return ([], undef) );

	my $max_qt = ($indx_qt <0) ? $array->[0] : $array->[0][$indx_qt];
	my @max_indices = (0);

	for (my $m=1; $m<$size_array; $m++) { # The main for-loop #
	    my $element = $array->[$m];
	    my $qt = ($indx_qt <0) ? $element : $element->[$indx_qt];
	    if ($qt > $max_qt) {
			# Reset the set of maximum elements #
		@max_indices = ($m);
		$max_qt = $qt;
	    } elsif ($qt == $max_qt) {
		push @max_indices, $m;
	    }
	}		# End of the main for-loop #

=for DEBUGGING the script
	print STDERR "Maximum value = $max_qt\n";
	print STDERR "Maximum indices = ", join (', ', @max_indices), "\n\n";
=cut

	return (\@max_indices, $max_qt);

}	# End of the subroutine 'find_max_elements' #


# incorporate_new_region:
#	This satellite subroutine of 'set_max_nonovlp_regions'
#	tries to incorporate the $k region into the sets of non-overlapping regions.
#	The two regions are regarded as 'overlapping' if the overlap is larger than
#	min [$thrsh_size, min (size_region1, size_region2) * $thrsh_prpt /100].
#
# INPUT: (\@set_novlp_sets, $k, \@set_regions, $thrsh_size, $thrsh_prpt), where
#	@{$set_novlp_sets[$n]} = (\@indices_regions, $total_score, $end_set, $last_size)
#	   for the $n th non-overlapping set;
#	$k is the index of the region to be incorporated;
#	@{$set_regions[$k]} = ($begin, $end, $score, ...) for the $k th region.
#	
# OUTPUT: \@new_set_novlp_sets,
#	which only stores the non-overlapping sets that incorporated the $k th region.
#
sub incorporate_new_region (\@$\@$$) {

	my ($set_novlp_sets, $k, $set_regions, $thrsh_size, $thrsh_prpt) = @_;

=for DEBUGGING the script
	print STDERR "\n< Subroutine 'incorporate_new_region' >\n\n";
	print STDERR "{Currently I am examining the $k th set}\n\n";
	printf STDERR "Begin = %d, End = %d, Score = %f\n\n", @{$set_regions->[$k]}[0,1,2];
	print STDERR "{Input non_overlapping regions}\n\n";
	print STDERR join ("\t", 'Indices', 'TScore', 'End_set', 'Last_size'), "\n";
	foreach my $novlp_set (@{$set_novlp_sets}) { print STDERR join (',', @{$novlp_set->[0]}) , "\t", join ("\t", @{$novlp_set}[1,2,3]), "\n"; }
	print STDERR "\n";
=cut

	my ($beg, $end, $score) = @{$set_regions->[$k]}[0,1,2];
	my $size = $end - $beg + 1;
	
	my @new_set_novlp_sets = ();
	foreach my $set (@{$set_novlp_sets}) { # The main foreach-loop #

	    my ($indices_regions, $tot_score, $end_set, $last_size) = @{$set};
	    my $min_size = ($last_size < $size) ? $last_size : $size;
	    my $thrsh = (100 * $thrsh_size < $thrsh_prpt * $min_size) ?
	    	$thrsh_size : $thrsh_prpt * $min_size /100;
	    my $prev_indx = $indices_regions->[$#{$indices_regions}];
	    my ($prev_beg, $prev_end) = @{$set_regions->[$prev_indx]}[0,1];
	    my $ovlp_beg = ($beg > $prev_beg) ? $beg : $prev_beg;
	    my $ovlp_end = ($end < $prev_end) ? $end : $prev_end;
	    ($ovlp_end - $ovlp_beg +1 > $thrsh) and next; # Skip overlapping region #

	    	# Incorporate the current region #
	    push @{$indices_regions}, $k;
	    $set->[1] += $score;
	    ($end_set < $end) and ($set->[2] = $end);
	    $set->[3] = $size;
	    push @new_set_novlp_sets, $set;
	}				# End of the main foreach-loop #

	return \@new_set_novlp_sets;

}		# End of the subroutine 'incorporate_new_region' #


# recede_incp_regions:
#	This satellite subroutine of 'set_max_nonovlp_regions'
#	tries to incorporate the $k region into the sets of non-overlapping regions
#	while 'receding' the non-overlapping sets.
#	The two regions are regarded as 'overlapping' if the overlap is larger than
#	min [$thrsh_size, min (size_region1, size_region2) * $thrsh_prpt /100].
#
# INPUT: (\@set_novlp_sets, $k, \@set_regions, $thrsh_size, $thrsh_prpt), where
#	@{$set_novlp_sets[$n]} = (\@indices_regions, $total_score, $end_set, $last_size)
#	   for the $n th non-overlapping set;
#	$k is the index of the region to be incorporated;
#	@{$set_regions[$k]} = ($begin, $end, $score, ...) for the $k th region.
#	
# OUTPUT: \@new_set_novlp_sets,
#	which only stores the non-overlapping sets that incorporated the subject region.
#
sub recede_incp_regions (\@$\@$$) {

	my ($set_novlp_sets, $k, $set_regions, $thrsh_size, $thrsh_prpt) = @_;

		# Initialize the new set #
	my @new_set_novlp_sets = ();
	foreach my $novlp_set (@{$set_novlp_sets}) { # The 1st outer foreach-loop #
	    my @cp_novlp_set = @{$novlp_set};
	    my @cp_rg_indices = @{$novlp_set->[0]};
	    $cp_novlp_set[0] = \@cp_rg_indices;
	    push @new_set_novlp_sets, \@cp_novlp_set;
	}				# End of the 1st outer foreach-loop # 

	while (1) { # The outer while-loop #

		# Recede the non-overlapping sets #

	     my %already; # ( "concatenated:indices:of:regions" => 1, ...)
			  # for the region that already exists. 
	     my @reservoir = ();
	     foreach my $novlp_set (@new_set_novlp_sets) { # The inner foreach-loop #
		my ($indices_rg, $tot_score) = @{$novlp_set}[0,1];
		(@{$indices_rg}>1) or next; # Skip if the set becomes empty #

		my $rm_indx = pop @{$indices_rg};
		my $last_indx = $indices_rg->[$#{$indices_rg}];
		my $concate_indices = join (':', @{$indices_rg});
		(defined $already{$concate_indices}) and next; # Avoid redundancy 
		my $rm_score = $set_regions->[$rm_indx][2];
		my ($last_beg, $last_end) = @{$set_regions->[$last_indx]}[0,1];
		my $last_size = $last_end - $last_beg + 1;
		push @reservoir, [$indices_rg, $tot_score - $rm_score, $last_end, $last_size];
		$already{$concate_indices} = 1;
	     }					# End of the inner foreach-loop #

	     (@reservoir>0) or (return []); # No sets are left any longer #

	     my $new_set_novlp_sets = incorporate_new_region (@reservoir, $k, @{$set_regions}, $thrsh_size, $thrsh_prpt);
	    (@{$new_set_novlp_sets}>0) and (return $new_set_novlp_sets);
	    
	     @new_set_novlp_sets = @reservoir; # Reset the new set #

	}		# End of the outer while-loop #

	print STDERR "[CAUTION 'recede_incp_regions'] An UNEXPECTED SITUATION encountered !!\n\n";

	return [];

}		# End of the subroutine 'recede_incp_regions' #


# set_max_nonovlp_regions:
#	This subroutine receives a set of possible overlapping regions,
#	and returns the set of non-overlapping regions that maximizes
#	the total score.
#	The 2 regions are regarded as 'overlapping' if
#	the size of their overlap is larger than:
#	min [$thrsh_size, min (size_region1, size_region2) * $thrsh_prpt /100].
#
# INPUT: (\@set_regions, $thrsh_size, $thrsh_prpt), where
#	@{$set_regions[$k]} = ($begin, $end, $score, ...) for the $k th region.
#
# OUTPUT: \@maxsets_nr_regions, where
#	@{$maxsets_nr_regions[$k]}, which follows the same format as @set_regions,
#	stores the $k th of the maximum sets of non-overlapping regions.
#
sub set_max_nonovlp_regions (\@$$) {

	my ($set_regions, $thrsh_size, $thrsh_prpt) = @_;

	my $ct_regions = @{$set_regions};
	($ct_regions>0) or (return []);

=for DEBUGGING the script
	print STDERR "\n< Subroutine 'set_max_nonovlp_regions' >\n\n";
	print STDERR "[Input regions]\n";
	print STDERR join ("\t", 'Indx', 'Beg', 'End', 'Score'), "\n";
	for (my $i=0; $i<@{$set_regions}; $i++) {
	    print STDERR join ("\t", $i, @{$set_regions->[$i]}[0,1,2]), "\n";
	}
	print STDERR "\n";
=cut

	my @sort_indices = (0, 1); my @sort_methods = ('+', '+');
	$set_regions = multiple_sort (@{$set_regions}, @sort_indices, @sort_methods);

	my @maxsets_nr_regions = ([]);
		# element = [a list of indices of regions in the maximum set] #

		# Initialize #
	my ($init_beg, $init_end, $init_score) = @{$set_regions->[0]}[0,1,2];
	my $init_size = $init_end - $init_beg + 1;
	my @set_manip_sets = ( [[0], $init_score, $init_end, $init_size] );
		# element = [\@indices_regions, $total_score, $end_set, $last_size];

	my ($prev_rend, $lcl_max_size) = ($init_end, $init_size) ;

	for (my $k=1; $k<$ct_regions; $k++) { # The outermost for-loop #

=for DEBUGGING the script
	    print STDERR "[ The $k th round ]\n\n";
	    print STDERR "{Maximum sets}\n";
	    foreach my $maxset (@maxsets_nr_regions) { print STDERR join (',', @{$maxset}), "\n"; }
	    print STDERR "\n{Input sets}\n";
	    print STDERR join ("\t", 'Indices', 'TScore', 'end', 'last_size'), "\n";
	    for my $man_set (@set_manip_sets) {
		print STDERR join ("\t", join (':', @{$man_set->[0]}), @{$man_set}[1,2,3]) , "\n";
	    }
	    print STDERR "\n";
=cut
	    my $curr_rg = $set_regions->[$k];
	    my ($beg, $end, $score) = @{$curr_rg}[0,1,2];
	    my $size = $end - $beg + 1;
	    my $min_size = ($lcl_max_size < $size)  ? $lcl_max_size : $size;

	    my $ovall_thrsh = (100 * $thrsh_size < $thrsh_prpt * $min_size) ?
			$thrsh_size : $thrsh_prpt * $min_size /100 ;
=for DEBUGGING the script
	    print STDERR "{ Current interval }\n";
	    print STDERR "Begin = $beg, End = $end, Score = $score\n\n";
	    print STDERR "Rightmost end of the manipulable set = $prev_rend\n";
	    print STDERR "Overall threshold = $ovall_thrsh\n\n";
=cut
	    if ($prev_rend - $beg + 1 <= $ovall_thrsh) { # current region does not overlap any of the sets #
			# Only incorporate the best-scoring sets #
		my ($max_indices, $max_score) = find_max_elements (@set_manip_sets, 1);

		my @new_maxsets = ();
		foreach my $maxset (@maxsets_nr_regions) { # The middle foreach-loop #
		    foreach my $max_indx (@{$max_indices}) { # The inner foreach-loop #
			push @new_maxsets, [@{$maxset}, @{$set_manip_sets[$max_indx]->[0]} ];
		    }					 #  End of the inner foreach-loop #
		}				# End of the middle foreach-loop #
		@maxsets_nr_regions = @new_maxsets; # Update the maximum sets

			# Reset the set of manipulable sets of regions #
		@set_manip_sets = ( [[$k], $score, $end, $size] );
		($prev_rend, $lcl_max_size) = ($end, $size) ;
		next;
	    }
	    ($prev_rend < $end) and ($prev_rend = $end);
	    ($lcl_max_size < $size) and ($lcl_max_size = $size);

		# First, try to incorporate the region into intact sets #
	    my $new_set_manip_sets = incorporate_new_region (@set_manip_sets, $k, @{$set_regions}, $thrsh_size, $thrsh_prpt);
	    (@{$new_set_manip_sets}>0) and next; # Some sets have incorporated the region #

		# Second, try to incorporate the region while 'receding the sets #
	    $new_set_manip_sets = recede_incp_regions (@set_manip_sets, $k, @{$set_regions}, $thrsh_size, $thrsh_prpt);

	    if (@{$new_set_manip_sets}>0) {
		push @set_manip_sets, @{$new_set_manip_sets};
		next;
	    }

		# If the region cannot be incorporated by any means #
	    push @set_manip_sets, [[$k], $score, $end, $size];

	}			# End of the outermost for-loop #

=for DEBUGGING the script
	print STDERR "[ After the for-loop ]\n\n";
	print STDERR "{Manipulative sets}\n\n";
	print STDERR join ("\t", 'Indices', 'TScore', 'end', 'last_size'), "\n";
	for my $man_set (@set_manip_sets) {
		print STDERR join ("\t", join (':', @{$man_set->[0]}), @{$man_set}[1,2,3]) , "\n";
	}
	print STDERR "\n";
=cut

	if (@set_manip_sets>0) {
	    ## my $max_indices = max_scoring_regions (@set_manip_sets, 1);
	    my ($max_indices, $max_score) = find_max_elements (@set_manip_sets, 1);
=for DEBUGGING the script
	    print STDERR "Indicec of maximum sets:  ", join (',', @{$max_indices}), "\n\n";
=cut
	    my @new_maxsets = ();
	    foreach my $maxset (@maxsets_nr_regions) { # The 2nd outer for-loop #
		foreach my $max_indx (@{$max_indices}) { # The 2nd inner for-loop #
		   push @new_maxsets, [@{$maxset}, @{$set_manip_sets[$max_indx]->[0]} ];
		}				# End of the 2nd inner for-loop #
	    }					# End of the 2nd outer for-loop #
	    @maxsets_nr_regions = @new_maxsets; # Update the maximum sets # 
	}

=for DEBUGGING the script
	print STDERR "Final output:\n";
	print STDERR "{Maximum sets}\n";
	foreach my $maxset (@maxsets_nr_regions) { print STDERR join (',' , @{$maxset}), "\n"; }
	print STDERR "\n";
=cut

		## Add the finishing touch ##
	my @output = ();
	foreach my $maxset (@maxsets_nr_regions) { # The final outer foreach-loop #
	    my @nr_regions = ();
	    foreach my $indx (@{$maxset}) { # The final inner foreach-loop #
		push @nr_regions, $set_regions->[$indx];
	    }				# End of the final inner foreach-loop #
	    push @output, \@nr_regions;
	}				# End of the final outer foreach-loop #

	return \@output;
	###return \@maxsets_nr_regions;

}		# End of the subroutine 'set_max_nonovlp_regions' #


# screen_intvls_by_len:
# 	This subroutine receives a set of intervals,
#	and screens them according to the condition
#	  $end - $beg + 1 >= $thrsh_len.
#
# INPUT: (\@set_intvls, $indx_beg, $indx_end, $thrsh_len), where
#	@{$set_intvls[$r]}[$indx_beg, $indx_end] = ($beg, $end)
#	are the beginning and ending coordinates of the intervals.
#
# OUTPUT: (\@long_intvls, \@short_intvls), where
# 	@long_intvls stores intervals which are longer than or as long as $thrsh_len,
#	@short_intvls stores those which are shorter than $thrsh_len.
#
sub screen_intvls_by_len (\@$$$) {

	my ($set_intvls, $indx_beg, $indx_end, $thrsh_len) = @_;

	my @long_intvls = my @short_intvls = ();

	foreach my $intvl (@{$set_intvls}) {
	    my ($beg, $end) = @{$intvl}[$indx_beg, $indx_end];
	    ($end - $beg + 1 >= $thrsh_len) ?
		(push @long_intvls, $intvl) : (push @short_intvls, $intvl) ;
	}

	return (\@long_intvls, \@short_intvls);

}		# End of the subroutine 'screen_intvls_by_len' #


# transpose_matrix:
#	This subroutine receives a rectangular matrix (as a 2-dimentional array)
#	and returns the 'transposed' matrix, in which the rows and the columns are swapped
#	from the original.
#
# INPUT: \@matrix, where
#	$matrix[$i]->[$j] gives the element in the intersection of 
#	the $i th row and the $j th column (with 0<= $i <$ct_row, 0<= $j < $ct_clm).
#
# OUTPUT: \@transposed, where
#	$transposed[$j]->[$i] = $matrix[$i]->[$j].
#
sub transpose_matrix (\@) {

	my ($matrix) = @_;

	my $ct_row = @{$matrix};
	unless ($ct_row >0) {
	    print STDERR "[ERROR 'transpose_matrix'] Received an EMPTY ARRAY : $! !\n";
	    return  undef;
	}

	my $ct_clm = @{$matrix->[0]};

	my @transposed = ();
	for (my $j=0; $j<$ct_clm; $j++) { # The outer for-loop #

	    my @tr_row = ();

	    for (my $i=0; $i<$ct_row; $i++) { # The inner for-loop #
		push @tr_row, $matrix->[$i][$j];
	    }				# End of the inner for-loop # 

	    push @transposed, \@tr_row;

	}			# End of the outer for-loop #

	return \@transposed;

}		# End of the subroutine 'transpose_matrix' #


1;	# a 'spell' which makes the module 'use'-able and 'require'-able #
