# Supplementary material for: Detecting negative selection on recurrent mutations using gene genealogy
Source: BMC Genet. 2013 May 7;14:37. doi: 10.1186/1471-2156-14-37 (PMC3661350; doi:10.1186/1471-2156-14-37)
Supplement: Additional file 3 — A ZIP archive that contains the original versions of a Perl module implementing our new parsimony algorithm, as well as of Perl and Bourne shell scripts used for our simulation data analyses to examine the performances of various neutrality tests including our two new tests. It also contains a README file that describes how to use the modules and scripts. (The modules and scripts will run on a Mac OS X terminal. And they should probably run on other UNIX platforms as well, although we have not tested whether they indeed will.) The latest version of the modules and scripts, as well as some null-distributions, can be found in the DENSERM directory at the FTP repository of the Bioinformatics Organization [95]. [file 1471-2156-14-37-S3.zip › additional_file_3/DENSERM_P/MyPerlModules/MyArrayManipu_num.pm]

package MyArrayManipu_num;
#
###################################################################################
#	DENSERM_P: A package to DEtect Negative SElection on Recurrent Mutations
#			(almost exclusively via Perl modules and scripts).
#	Version 0.3: Copyright (C) 2012 Kiyoshi Ezawa
#
#    This package is free software: you can redistribute it and/or modify
#    it under the terms of the GNU General Public License as published by
#    the Free Software Foundation, either version 3 of the License, or
#    (at your option) any later version.
#
#    This package is distributed in the hope that it will be useful,
#    but WITHOUT ANY WARRANTY; without even the implied warranty of
#    MERCHANTABILITY or FITNESS FOR A PARTICULAR PURPOSE.  See the
#    GNU General Public License for more details.
#
#    You should have received a copy of the GNU General Public License, "GNU_GPL.txt",
#    along with this package.  If not, see <http://www.gnu.org/licenses/>.
#
#    The author can be contacted by e-mailing to <kezawa dot ezawa3 at gmail dot com>
#    (replace " dot " and " at " with "." and "@", respectively).
###################################################################################
#
# MyArrayManipu_num.pm: a package for various array manipulations
#			(which handles numerical arrays exclusively ).
#

use strict;
use warnings;
use Exporter;
our @ISA = qw(Exporter);
#our @EXPORT = qw( diff_nmarray union_nmarray nr_nmarray sum_nmarray nr_nmarray_graft);
#our @EXPORT_OK = qw( diff_array_of_nmarrays max_min);
our @EXPORT_OK = qw(
	diff_nmarray union_nmarray nr_nmarray sum_nmarray nr_nmarray_graft
	diff_array_of_nmarrays max_min
	find_eqdiv_boundaries find_eqdiv_wgt_boundaries
	trim_numset  union_intsec_nmarrays
	rescale_confining_vector
	log_sum_exp
	binsearch_num binsearch_num_d
	);


# diff_nmarray: a subroutine which receives as arguments two references of arrays,
#		and returns the references of THREE arrays,
#		one is the intersection of the argument arrays,
#		and the other two are their non_overlapping parts.
#
sub diff_nmarray (\@\@) {

	my ($rf_a1,$rf_a2) = @_;
	my @common = my @ext_a1 = my @ext_a2 = ();

	my @sarray1 = sort { $a <=> $b} @{$rf_a1};
	my @sarray2 = sort { $a <=> $b } @{$rf_a2};

	my $item1 = shift @sarray1;
	my $item2 = shift @sarray2;

	while (1) {			# the 'infinite' while loop #

		unless (defined $item1) {
			if (defined $item2) {
				push @ext_a2, $item2;
				@sarray2 and (push @ext_a2, @sarray2); # cram the remaining elements #
			}
			last;
		}

		unless (defined $item2) {
			if (defined $item1) {
				push @ext_a1, $item1;
				@sarray1 and (push @ext_a1, @sarray1); # cram the remaining elements #
			}
			last;
		}

		if ($item1 == $item2) {		# if-elsif-else #
			push @common, $item1;
			$item1 = shift @sarray1;
			$item2 = shift @sarray2;

		} elsif ($item1 <  $item2) {
			push @ext_a1, $item1;
			$item1 = shift @sarray1;

		} else {
			push @ext_a2, $item2;
			$item2 = shift @sarray2;
		}		# end of the if_elsif_else #

	}			# end of the 'infinite' while loop #

	return (\@common,\@ext_a1,\@ext_a2);

}			# end of the module diff_nmarray #


# diff_array_of_nmarrays: a subroutine which receives as arguments
#	 two references of arrays whose elements  being array references,
#		and returns the references of FOUR arrays,
#		two are for the intersection of the input arrays
#		(each of them is allocated for 'common' part of each input array),
#		and the other two are their non_overlapping parts.
#
sub diff_array_of_nmarrays (\@\@$) {

	my ($rf_a1,$rf_a2, $indx_cmp) = @_;
	my @common1 = my @common2 = my @ext_a1 = my @ext_a2 = ();

	my @sarray1 = sort { $a->[$indx_cmp] <=> $b->[$indx_cmp]}
			 @{$rf_a1};
	my @sarray2 = sort { $a->[$indx_cmp] <=> $b->[$indx_cmp] }
			 @{$rf_a2};

	my $item1 = shift @sarray1;
	my $item2 = shift @sarray2;

	while (1) {					# the 'infinite' while loop #

		unless (defined $item1) {
			if (defined $item2) {
				push @ext_a2, $item2;
				@sarray2 and (push @ext_a2, @sarray2); # cram the remaining elements #
			}
			last;
		}

		unless (defined $item2) {
			if (defined $item1) {
				push @ext_a1, $item1;
				@sarray1 and (push @ext_a1, @sarray1); # cram the remaining elements #
			}
			last;
		}

		if ($item1->[$indx_cmp] == $item2->[$indx_cmp]) {# if-elsif-else #
			push @common1, $item1;
			push @common2, $item2;
			$item1 = shift @sarray1;
			$item2 = shift @sarray2;

		} elsif ($item1->[$indx_cmp] <  $item2->[$indx_cmp]) {
			push @ext_a1, $item1;
			$item1 = shift @sarray1;

		} else {
			push @ext_a2, $item2;
			$item2 = shift @sarray2;
		}			# end of the if_elsif_else #

	}			# end of the 'infinite' while loop #

	return (\@common1, \@common2, \@ext_a1, \@ext_a2);

}		# end of the subroutine diff_array_of_nmarrays #


# union_nmarray: a subroutine which receives as arguments two references of arrays,
#		and returns the reference of  their union.
#
sub union_nmarray (\@\@) {

	my ($rf_a1,$rf_a2) = @_;
	my @union = ();

	my @sarray1 = sort { $a <=> $b} @{$rf_a1};
	my @sarray2 = sort { $a <=> $b} @{$rf_a2};

	my $item1 = shift @sarray1;
	my $item2 = shift @sarray2;

	while (1) {					# the 'infinite' while loop #

		unless (defined $item1) {
			if (defined $item2) {
				push @union, $item2;
				@sarray2 and (push @union, @sarray2); # cram the remaining elements #
			}
			last;
		}

		unless (defined $item2) {
			if (defined $item1) {
				push @union, $item1;
				@sarray1 and (push @union, @sarray1); # cram the remaining elements #
			}
			last;
		}

		if ($item1 == $item2) {			# if-elsif-else #
			push @union, $item1;
			$item1 = shift @sarray1;
			$item2 = shift @sarray2;

		} elsif ($item1 < $item2) {
			push @union, $item1;
			$item1 = shift @sarray1;

		} else {
			push @union, $item2;
			$item2 = shift @sarray2;
		}					# end of the if_elsif_else #

	}						# end of the 'infinite' while loop #

	return \@union;

}			# end of the module union_nmarray #


# nr_nmarray: a module which removes redundancy of a list.
#
sub nr_nmarray (\@) {

	my ($rf_array) = @_;

	(@{$rf_array} < 2) and (return $rf_array);

	my @sorted_array = sort { $a <=> $b} @{$rf_array};
	my $last = shift @sorted_array;
	my @output = ($last);

	while (defined (my $pres = shift @sorted_array) ) {

		($last == $pres) and next;

		$last = $pres;
		push @output, $pres;
	}

	return \@output;
}			# end of the module nr_nmarray #


# sum_nmarray: This subroutine calculates the sum of elements of an array (1-dim).
#
sub sum_nmarray (\@) {

	my ($rf_array) = @_;
	my $total = 0;

	for (my $i=0; $i<@{$rf_array}; $i++) {

		$total += $rf_array->[$i];
	}

	return $total;
}			# end of the subroutine sum_nmarray #


# nr_nmarray_graft: This subroutine 'graft's the 2nd array onto the 1st one in a NONREDUNDANT manner,
#			and without disturbing the original order.
#
sub nr_nmarray_graft (\@\@) {

	my ($rf_array1, $rf_array2) = @_;
	my @output = @{$rf_array1};

	OUTER:
	foreach my $ele2 (@{$rf_array2}) {
		foreach my $ele1 (@{$rf_array1}) {

			($ele1 == $ele2) and next OUTER; # dismiss $ele2 if its redundant #
		}

		push @output, $ele2;
	}

	return \@output;	
}						# end of the subroutine nr_array_graft #


# max_min: This subroutine receives an array of numbers ( $indx < 0),
#		or an array of arrays which have an numerical element (specified by $indx).
#	   Then returns maximun and minimum values.
#
sub max_min (\@$) {

	my ($array, $indx) = @_;

	my $ct_ele = @{$array};
	$ct_ele or (return (undef, undef) );

	##my $max = my $min = ($indx < 0) ? $array->[0] : $array->[0][$indx]; 
	my ($max, $min);

	for (my $i =0; $i < $ct_ele; $i++) {
		my $ele = $array->[$i];
		(defined $ele) or next;
		my $num = ($indx < 0) ? $ele : $ele->[$indx];
		(defined $num) or next;

		unless (defined $max) { # Initialize #
		    $max = $min = $num;
		}
		($num > $max) and ($max = $num);
		($num < $min) and ($min = $num);
	}

	return ($max, $min);

}		# end of the subroutine max_min #


# find_eqdiv_boundaries:
#	This subroutine finds a set of boundaries
#	which are supposed to divide an array info
#	subarrays of almost equal sizes.
#
# INPUT: (\@array, $indx, $num_div), where
#	$array[$m]->[$indx] (or $array[m] if $indx = undef or < 0) gives the measure
#	whose boundaries are to be looked for.
#	$num_div is the number of subarrays after the division.
#
# OUTPUT: \@set_boundaries.
#
# PREREQUISITE: The input array @array must be pre-sorted
#	in the acsending order of the measure $array[$m]->[$indx].
#
sub find_eqdiv_boundaries (\@$$) {

	my ($array, $indx, $num_div) = @_;

	my $fl_compo = ( (defined $indx) and ($indx >= 0) ) ? 1 : 0; 

	my $size_array = @{$array};

	if ($size_array < $num_div) {
	    print STDERR "[CAUTION: 'find_eqdiv_boundaries'] The array size $size_array is smaller than the number of sub-arrays $num_div.\n";
	}
	my @set_bds = ();

	for (my $k=1; $k<$num_div; $k++) { # the outermost for-loop #

	    my $bd = $k* ($size_array -1) /$num_div;

	    my $int_bd = int ($bd);
	    my $frac_bd = $bd - $int_bd;

	    my $b1 = $fl_compo ? $array->[$int_bd][$indx] : $array->[$int_bd];
	    my $b2 = $fl_compo ? $array->[$int_bd+1][$indx] : $array->[$int_bd+1];
	    my $boundary = $b1 + $frac_bd * ($b2 - $b1);

	    push @set_bds, $boundary;

	}			# end of the outermost for-loop #

	return \@set_bds;

}		# end of the subroutine 'find_eqdiv_boundaries' #


# find_eqdiv_wgt_boundaries:
#	This revised version of the subroutine 'find_eqdiv_boundaries'
#	finds a set of boundaries that divide an array into subarrays
#	of almost equal total weights.
#
# find_eqdiv_boundaries:
#	This subroutine finds a set of boundaries
#	which are supposed to divide an array info
#	subarrays of almost equal sizes.
#
# INPUT: (\@array, $indx_meas, $indx_wgt, $num_div, $lb_meas), where
#	$array[$m]->[$indx_meas] gives the measure
#	whose boundaries are to be looked for,
#	and $array[$m]->[$indx_wgt] gives the weight
#	that are to be equi-distributed;
#	$num_div is the number of subarrays after the division;
#	$lb_meas specifies the lower bound of the measure
#	(concerning this set).
#
# OUTPUT: ($total_wgt, \@set_boundaries), where
#	$total_wgt is the total summation of weights;
#	@set_boundaries stores the ($num_div - 1) boundaries of the measure
#	that equidivides $total_wgt into $num_div pieces.
#
# PREREQUISITE: The input array @array must be pre-sorted
#	in the acsending order of the measure $array[$m]->[$indx_meas].
#	And the inequality ($lb_meas <= $array[0]->[$indx_meas]) has to hold. 
#
sub find_eqdiv_wgt_boundaries (\@$$$$) {

	my ($array, $indx_meas, $indx_wgt, $num_div, $lb_meas) = @_;

	##my $fl_compo = ( (defined $indx) and ($indx >= 0) ) ? 1 : 0; 
	my $size_array = @{$array};

	unless ($lb_meas <= $array->[0][$indx_meas]) {
	    print STDERR "[ERROR 'find_eqdiv_wgt_boundaries'] The 0th measure (", $array->[0][$indx_meas], ") is NOT MORE THAN OR EQUAL TO the lower bound ($lb_meas), while it MUST BE: $! !\n";
	    return (undef, undef);
	}
	if ($size_array < $num_div) {
	    print STDERR "[CAUTION: 'find_eqdiv_wgt_boundaries'] The array size $size_array is smaller than the number of sub-arrays $num_div.\n";
	}
	my $total_wgt = 0;

		## A BUG FIXED on March 21 (Sat), 2009 ##
	for (my $i=0; $i<$size_array; $i++) { $total_wgt += $array->[$i][$indx_wgt]; } 
	##for (my $i=0; $i<$size_array; $i++) { $total_wgt += $array->[$i][$indx_wgt]++; } 
	my @set_bds = ();

=for DEBUGGING the subroutine
	print STDERR "\n< Subroutine 'find_eqdiv_wgt_boundaries' >\n\n";
	print STDERR "\$num_div = $num_div,  \$total_wgt = $total_wgt, \$size_array = $size_array, \$lb_meas = $lb_meas .\n\n";
=cut

	my $last_int_bd = 0;
	my $sum_wgt = 0;
	for (my $k=1; $k<$num_div; $k++) { # the outermost for-loop #

	    ##my $bd = $k* ($size_array -1) /$num_div;
	    ##my $int_bd = int ($bd);
	    ##my $frac_bd = $bd - $int_bd;
	    my $bd_wgt = $k * $total_wgt / $num_div;

	    ##my $b1 = $fl_compo ? $array->[$int_bd][$indx] : $array->[$int_bd];
	    ##my $b2 = $fl_compo ? $array->[$int_bd+1][$indx] : $array->[$int_bd+1];
	    ##my $boundary = $b1 + $frac_bd * ($b2 - $b1);

=for DEBUGGING the subroutine
	    print STDERR "[ The $k th round ]\n\n";
	    print STDERR "(before the inner for-loop)\n";
	    print STDERR "(\$indx_meas, \$indx_wgt) = ($indx_meas, $indx_wgt) ,\n";
	    print STDERR "\$bd_wgt = $bd_wgt,\n";
	    print STDERR "\$sum_wgt = $sum_wgt,\n";
	    print STDERR "\$last_int_bd = $last_int_bd .\n\n";
=cut

	    my $i; my $wgt;
	    for ($i=$last_int_bd; $i < $size_array; $i++) { # The inner for-oop #
		$wgt = $array->[$i][$indx_wgt];

=for DEBUGGING the subroutine
		print STDERR "The $i th inner iteration:  \$sum_wgt = $sum_wgt, \$wgt = $wgt .\n";
=cut

		($sum_wgt + $wgt > $bd_wgt) and last;
		$sum_wgt += $wgt;
	    }				# End of the inner for-loop #

	    my $meas = $array->[$i][$indx_meas];
	    my $last_meas = ($i==0) ? $lb_meas : $array->[$i-1][$indx_meas];

	    my $boundary = $last_meas + ($bd_wgt - $sum_wgt)/$wgt * ($meas - $last_meas) ;
	    push @set_bds, $boundary;

	    $last_int_bd = $i;

=for DEBUGGING the subroutine
	    print STDERR "(At the end of the outer for-loop)\n";
	    print STDERR "(\$indx_meas, \$indx_wgt) = ($indx_meas, $indx_wgt) ,\n";
	    print STDERR "(\$last_meas, \$meas) = ($last_meas, $meas),\n";
	    print STDERR "\$sum_wgt = $sum_wgt, \$wgt = $wgt,\n";
	    print STDERR "\$boundary = $boundary,\n";
	    print STDERR "\$last_int_bd = \$i = $last_int_bd .\n\n";
=cut
	}			# end of the outermost for-loop #

	return ($total_wgt, \@set_bds);

}		# end of the subroutine 'find_eqdiv_wgt_boundaries' #


# trim_numset:
#	This subroutine receives a (sorted) set of numbers,
#	and returns a trimmed set made by removing numbers
#	flanked by numbers not differing from it by $thrsh_diff.
#
# INPUT: (\@set_num, $thrsh_diff), where
#	@set_num is a list of numbers.
#
# OUTPUT: \@trimmed_nmset.
#
sub trim_numset (\@$) {

	my ($set_num, $thrsh_diff) = @_;

	my $ct_nums = @{$set_num};
	($ct_nums>0) or (return []);

	my @clusters = ( [$set_num->[0] ]);
	for (my $k=1; $k<$ct_nums; $k++) { # The 1st for-loop #
	    my $num = $set_num->[$k];
	    my $last_cluster = $clusters[$#clusters];
	    if ($num < $last_cluster->[$#{$last_cluster}] + $thrsh_diff) {
		push @{$last_cluster}, $num;
	    } else {
		push @clusters, [$num];
	    }
	}			# End of the 1st for-loop # 

	my @trimmed_nmset = ();
	foreach my $cluster (@clusters) { # The 2nd foreach-loop #
	    my $indx_last = $#{$cluster};
	    if ($indx_last>0) { # The cluster contains more than a number
		push @trimmed_nmset, @{$cluster}[0,$indx_last];

	    } else { # The cluster consists of a single number
		push @trimmed_nmset, $cluster->[0];
	    }
	}			# End of the 2nd foreach-loop #

	return \@trimmed_nmset;

}		# End of the subroutine 'trim_numset' #


# union_intsec_nmarrays:
#	This subroutine makes the union and the intersection of a set of numerical arrays.
#
# INPUT: (\@set_nmarrays, $indx), where
#	the $k th numerical array is @{$set_nmarrays[$k]->[$indx]} when $indx >=0,
#	@{$set_nmarrays[$k]} when $indx < 0.
#
# OUTPUT: (\@union_nmarrays, \@intsec_nmararys), where
#	@union_numarays and @intsec_nmarrays are the uion and the intersection
#	of the numerical arrays, respectively.
#
sub union_intsec_nmarrays (\@$) {

	my ($set_nmarrays, $indx) = @_;

	my $ct_arrays = @{$set_nmarrays};
	($ct_arrays>0) or (return ([], []));

		# Initialize the output #

	my @init_nmarray = ($indx<0) ?
		@{$set_nmarrays->[0]} : @{$set_nmarrays->[0][$indx]} ;
	my @cp_init_nmarray = @init_nmarray;
	my $union_nmarrays = \@init_nmarray;
	my $intsec_nmarrays = \@cp_init_nmarray;

	for (my $k=1; $k<$ct_arrays; $k++) { # The main foreach-loop #

	    my $element = $set_nmarrays->[$k];
	    my $nmarray = ($indx< 0) ? $element : $element->[$indx];
	    $union_nmarrays = union_nmarray (@{$union_nmarrays}, @{$nmarray});
	    ($intsec_nmarrays) = diff_nmarray (@{$intsec_nmarrays}, @{$nmarray});

	}			# End of the main foreach-loop #

	return ($union_nmarrays, $intsec_nmarrays);

}		# End of the subroutine 'union_intsec_nmarrays' #

# rescale_confining_vector:
#	This subroutine examines whether an input vector
#	neatly fits within a given set of boundaries, forming a hyperrectangle.
#	If not, it calculates the largest rescaling factor that makes the vector fit in.
#
# INPUT: (\@vec, \@base, \@lower, \@upper), where
#	@vec is the vector to be examined;
#	@base is the base point of the vector, which should be fixed even when rescaling;
#	$lower[$i] and $upper[$i] give the upper and the lower bounds for $base[$i] + $x * $vec[$i].
#
#	REQUISITE1: All the input vectors must have the same size.
#	REQUISITE2: @base must sit within the boundaries.
#
# OUTPUT: $x,
#	which is the rescaling  factor.
#	It is 1 if the input vector neatly fits within the boundaries.
#	Otherwise, it is the largest positive value that makes the vector fit in.
#
#	The subroutine returns undef if it failed.
#
sub rescale_confining_vector (\@\@\@\@) {

	my ($vec, $base, $lower, $upper) = @_;

	my $dim = @{$vec};

		# Check the input vectors (I) #
	unless (($dim == @{$base}) and ($dim == @{$lower}) and ($dim == @{$upper})) {
	    print STDERR "[ERROR 'rescale_confining_vector'] ILLEGAL DIMENSIONALITIES of the INPUT VECTORS: $! \n";
	    print STDERR '    (|@$vec|, |@$base|, |@$lower|, |@$upper|) = (';
	    print STDERR join (', ', $dim, scalar (@{$base}), scalar (@{$lower}), scalar (@{$upper}) ), ") .\n\n";
	    return undef;
	}

		# Check the input vectors (II) #
	for (my $k=0; $k<$dim; $k++) { # 1st for-loop #
	    unless (($lower->[$k] <= $base->[$k]) and ($base->[$k] <= $upper->[$k])) {
		print STDERR  "[ERROR 'rescale_confining_vector'] The $k th component of the \@\$base (", $base->[$k], ") is NOT within the specified interval \[", $lower->[$k], ', ', $upper->[$k], "]: $! !\n\n";
		return undef;
	    }
	}			# End of the 1st for-loop #

	     # Main Process #

	my $rescale = 1;
	for (my $k=0; $k<$dim; $k++) { # 2nd for-loop #

	    my $cmp = $vec->[$k];
	    if ($cmp > 0) {
		my $tmp = ($upper->[$k] - $base->[$k]) / $cmp;
		($rescale > $tmp) and ($rescale = $tmp);

	    } elsif ($cmp < 0) {
		my $tmp = ($lower->[$k] - $base->[$k]) / $cmp;
		($rescale > $tmp) and ($rescale = $tmp); 
	    }
		# Do nothing if $cmp == 0 #

	}			# End of the 2nd for-loop #

	return $rescale;

}	# End of the subroutine 'rescale_confining_vector' #


# log_sum_exp:
#	This subroutine calculates the logarithm
#	of the summation of the exponentials of the input numbers,
#	in a manner that does not ruin the benefit of the logarithmic representation.
#	The subroutine uses the identity:
#
#	log [Sum_{$i = 0, ..., $n} exp ($numbers[$i]) ]
#	= $n_max + log [Sum_{$i = 0, ..., $n} exp ($numbers[$i] - $n_max) ],
#	where $n is the count of input numbers, and $n_max = Max (@numbers).
#
# INPUT: \@numbers, which lists the input numbers.
#
# OUTPUT: $log_sum_exp, which equals
#	log [Sum_{$i = 0, ..., $n} exp ($numbers[$i]) ].
#
sub log_sum_exp (\@) {

	my ($numbers) = @_;

	(@{$numbers}>0) or (return undef);

	my $n_max ;
	foreach my $x (@{$numbers}) { # 1st foreach-loop # 
	    ((defined $n_max) and  ($n_max >= $x)) or ($n_max = $x);
	}			# End of the 1st foreach-loop #

	my $sum_small_exp = 0;
	foreach my $x (@{$numbers}) { # 2nd foreach-loop #
		$sum_small_exp += exp ($x - $n_max);
	}			# End of the 2nd foreach-loop #

	my $log_sum_exp = $n_max + log ($sum_small_exp) ;

	return $log_sum_exp;

}	# End of the subroutine 'log_sum_exp' #


# binsearch_num:
#	This subroutine conducts a binary search in a 'target' set of numbers
#	for a 'query' number.
#	The target set is assumed to be sorted in numerically ascending order.
#	(CREATED on Nov 5 (Sat), 2011)
#	
# binsearch_array:
#	This subroutine searches a target set of arrays (@set_arrays)
#	for a query array (@query) using a binary search algorithm.
#
# INPUT: ($query, \@set_nums, $indx_num, \@indices_relv), where
#	$query is the number to be searched for;
#	$set_nums[$k]->[$indx_num] if $indx_num is defined,
#	otherwise $set_nums[$k] itself, is the $k th number to be compared with the query;
#	@indices_rlv gives indices in a limited set to which the search will be narrowd down;
#
#	PREREQUISITE: Elements in @set_nums must be pre-sorted in numerically ascendig order.
#	and @indices_relv must also be sorted in numerically ascending order.
#
# OUTPUT: ($fl_exist, $indx2_qu, $indx_qu), where
#	$fl_exist = 1 if the query exists in the set,
#		  = 0 otherwise;
#	$indx_qu = $indices_relv[$indx2_qu] gives the index of the query
#	in @set_arrays (if $fl_exist = 1),
#	the index of the left neighbor of the query in the relevant subset of @set_array (if $fl_exist = 0)
#	or -1 if the query is 'smaller' than any arrays in @set_array[@indices_relv].
#
#	THe subroutine returns (undef, undef, undef) if the process failed.
#
sub binsearch_num ($\@$\@) {

	my ($query, $set_nums, $indx_num, $indices_relv) = @_;
	my $ct_nums = @{$set_nums};
	unless ($ct_nums>0) {
	    print STDERR "[ERROR 'binsearch_num'] ILLEGAL INPUT: NO NUMBERS in the set to be searched: $! !\n";
	    return (undef, undef, undef);
	}
	my $ct_rlv = @{$indices_relv};
	unless ($ct_rlv <= $ct_nums) {
	    print STDERR "[ERROR 'binsearch_num'] ILLEGAL INPUT: The number of relevant entries ($ct_rlv) EXCEEDS the number of numbers ($ct_nums): $! !\n";
	    return (undef, undef, undef);
	}

		# Compare the leftmost entry with the query #
	my $indx2_left = 0;
	my $indx_left = $indices_relv->[$indx2_left];
	my $entry_left = $set_nums->[$indx_left];
	my $num_left = (defined $indx_num) ? $entry_left->[$indx_num] : $entry_left;
	my $sgn_left = $query <=> $num_left;
		# compare_arrays (@{$query}, @{$array_left}, @{$indices_cmp}, @{$methods_cmp});
	unless (defined $sgn_left) {
	   print STDERR "[ERROR 'binsearch_num'] The operator '<=>' FAILED to compare the query with the $indx_left th number in the set: $! !\n";
	    return (undef, undef, undef);
	}
	if ($sgn_left < 0) { # The query is smaller than the smallest relevant number #
		return (0, -1, -1);
	} elsif ($sgn_left > 0) { # The query is larger than the smallest entry #
	    if ($ct_rlv == 1) { # Only the smallest entry is in the set of relevant numbers
		return (0, $indx2_left, $indx_left);
	    }
	} else { # The query equals the smallest number #
	    return (1, $indx2_left, $indx_left);
	}

		# Compare the rightmost entry with the query #
	my $indx2_right = $ct_rlv - 1;
	my $indx_right = $indices_relv->[$indx2_right];
	my $entry_right = $set_nums->[$indx_right];
	my $num_right = (defined $indx_num) ? $entry_right->[$indx_num] : $entry_right;
	my $sgn_right = $query <=> $num_right;
		# compare_arrays (@{$query}, @{$array_right}, @{$indices_cmp}, @{$methods_cmp});
	unless (defined $sgn_right) {
	    print STDERR "[ERROR 'binsearch_num'] The operator '<=>' FAILED to compare the query with the $indx_right th number in the target set: $! !\n";
	    return (undef, undef, undef);
	}
	if ($sgn_right > 0) { # The query is larger than the largest relevant number #
	    return (0, $indx2_right, $indx_right);

	} elsif ($sgn_right == 0) { # The query equals the largest number #
	    return (1, $indx2_right, $indx_right);
	}

		# Now, the query should be between the smallest and the largest relevant numbers #

		## Main Process:  Binary search ##

	while ($indx2_left + 1 < $indx2_right) { # Main while-loop # continues as long as there are indices in between $indx2_left and $indx2_right

		# Compare the middle entry with the query #

	    my $indx2_mid = int (($indx2_left + $indx2_right)/2);
	    my $indx_mid = $indices_relv->[$indx2_mid];
	    my $entry_mid = $set_nums->[$indx_mid];
	    my $num_mid = (defined $indx_num) ? $entry_mid->[$indx_num] : $entry_mid;
	    my $sgn_mid =  $query <=> $num_mid;
		# compare_arrays (@{$query}, @{$array_mid}, @{$indices_cmp}, @{$methods_cmp});
	    unless (defined $sgn_mid) {
		print STDERR "[ERROR 'binsearch_num'] The operator '<=>' FAILED to compare the query with the $indx_mid th number in the terget set: $! !\n";
		return (undef, undef, undef);
	    }

	    if ($sgn_mid < 0) { # The query is smaller than the middle number #
		$indx2_right = $indx2_mid; # Narrow the search down to the left half

	    } elsif ($sgn_mid > 0) { # The query is larger than the middle number # 
		$indx2_left = $indx2_mid; # Narraw the search down to the right half

	    } else { # The query equals the middle number #
		return (1, $indx2_mid, $indx_mid);
	    }
	}			# End of the main while-loop #

	$indx_left = $indices_relv->[$indx2_left];

	return (0, $indx2_left, $indx_left); # Found no relevant number that is equal to the query #

}	# End of the subroutine 'binsearch_num' #


# binsearch_num_d:
#	This slightly modified version of 'binsearch_num' conducts a binary search
#	in a 'target' set that are sorted in numerically DESCENDING order,
#	unlike the predecessor 'binsearch_num'.
#	(CREATED on Jan 29 (Sun), 2012)
#
# binsearch_num:
#	This subroutine conducts a binary search in a 'target' set of numbers
#	for a 'query' number.
#	The target set is assumed to be sorted in numerically ascending order.
#	(CREATED on Nov 5 (Sat), 2011)
#	
# binsearch_array:
#	This subroutine searches a target set of arrays (@set_arrays)
#	for a query array (@query) using a binary search algorithm.
#
# INPUT: ($query, \@set_nums, $indx_num, \@indices_relv), where
#	$query is the number to be searched for;
#	$set_nums[$k]->[$indx_num] if $indx_num is defined,
#	otherwise $set_nums[$k] itself, is the $k th number to be compared with the query;
#	@indices_rlv gives indices in a limited set to which the search will be narrowd down;
#
#	PREREQUISITE: Elements in @set_nums must be pre-sorted in numerically DESCENDING order.
#	and @indices_relv must be sorted in numerically ascending order.
#
# OUTPUT: ($fl_exist, $indx2_qu, $indx_qu), where
#	$fl_exist = 1 if the query exists in the set,
#		  = 0 otherwise;
#	$indx_qu = $indices_relv[$indx2_qu] gives the index of the query
#	in @set_arrays (if $fl_exist = 1),
#	the index of the left neighbor of the query in the relevant subset of @set_array (if $fl_exist = 0)
#	or -1 if the query is 'larger' than any arrays in @set_array[@indices_relv].
#
#	THe subroutine returns (undef, undef, undef) if the process failed.
#
sub binsearch_num_d ($\@$\@) {

	my ($query, $set_nums, $indx_num, $indices_relv) = @_;
	my $ct_nums = @{$set_nums};
	unless ($ct_nums>0) {
	    print STDERR "[ERROR 'binsearch_num_d'] ILLEGAL INPUT: NO NUMBERS in the set to be searched: $! !\n";
	    return (undef, undef, undef);
	}
	my $ct_rlv = @{$indices_relv};
	unless ($ct_rlv <= $ct_nums) {
	    print STDERR "[ERROR 'binsearch_num_d'] ILLEGAL INPUT: The number of relevant entries ($ct_rlv) EXCEEDS the number of numbers ($ct_nums): $! !\n";
	    return (undef, undef, undef);
	}

		# Compare the leftmost entry with the query #
	my $indx2_left = 0;
	my $indx_left = $indices_relv->[$indx2_left];
	my $entry_left = $set_nums->[$indx_left];
	my $num_left = (defined $indx_num) ? $entry_left->[$indx_num] : $entry_left;
	my $sgn_left = $query <=> $num_left;
		# compare_arrays (@{$query}, @{$array_left}, @{$indices_cmp}, @{$methods_cmp});
	unless (defined $sgn_left) {
	   print STDERR "[ERROR 'binsearch_num_d'] The operator '<=>' FAILED to compare the query with the $indx_left th number in the set: $! !\n";
	    return (undef, undef, undef);
	}
	if ($sgn_left > 0) { # The query is larger than the largest relevant number #
	##if ($sgn_left < 0) { # The query is smaller than the smallest relevant number #
		return (0, -1, -1);
	} elsif ($sgn_left < 0) { # The query is smaller than the largest entry #
	##} elsif ($sgn_left > 0) { # The query is larger than the smallest entry #
	    if ($ct_rlv == 1) { # Only the largest entry is in the set of relevant numbers
		return (0, $indx2_left, $indx_left);
	    }
	} else { # The query equals the largest number #
	    return (1, $indx2_left, $indx_left);
	}

		# Compare the rightmost entry with the query #
	my $indx2_right = $ct_rlv - 1;
	my $indx_right = $indices_relv->[$indx2_right];
	my $entry_right = $set_nums->[$indx_right];
	my $num_right = (defined $indx_num) ? $entry_right->[$indx_num] : $entry_right;
	my $sgn_right = $query <=> $num_right;
		# compare_arrays (@{$query}, @{$array_right}, @{$indices_cmp}, @{$methods_cmp});
	unless (defined $sgn_right) {
	    print STDERR "[ERROR 'binsearch_num_d'] The operator '<=>' FAILED to compare the query with the $indx_right th number in the target set: $! !\n";
	    return (undef, undef, undef);
	}
	if ($sgn_right < 0) { # The query is smaller than the smallest relevant number #
	##if ($sgn_right > 0) { # The query is larger than the largest relevant number #
	    return (0, $indx2_right, $indx_right);

	} elsif ($sgn_right == 0) { # The query equals the smallest number #
	    return (1, $indx2_right, $indx_right);
	}

		# Now, the query should be between the smallest and the largest relevant numbers #

		## Main Process:  Binary search ##

	while ($indx2_left + 1 < $indx2_right) { # Main while-loop # continues as long as there are indices in between $indx2_left and $indx2_right

		# Compare the middle entry with the query #

	    my $indx2_mid = int (($indx2_left + $indx2_right)/2);
	    my $indx_mid = $indices_relv->[$indx2_mid];
	    my $entry_mid = $set_nums->[$indx_mid];
	    my $num_mid = (defined $indx_num) ? $entry_mid->[$indx_num] : $entry_mid;
	    my $sgn_mid =  $query <=> $num_mid;
		# compare_arrays (@{$query}, @{$array_mid}, @{$indices_cmp}, @{$methods_cmp});
	    unless (defined $sgn_mid) {
		print STDERR "[ERROR 'binsearch_num_d'] The operator '<=>' FAILED to compare the query with the $indx_mid th number in the terget set: $! !\n";
		return (undef, undef, undef);
	    }

	    if ($sgn_mid > 0) { # The query is larger than the middle number #
	    ##if ($sgn_mid < 0) { # The query is smaller than the middle number #
		$indx2_right = $indx2_mid; # Narrow the search down to the left half

	    } elsif ($sgn_mid < 0) { # The query is smaller than the middle number # 
	    ##} elsif ($sgn_mid > 0) { # The query is larger than the middle number # 
		$indx2_left = $indx2_mid; # Narrow the search down to the right half

	    } else { # The query equals the middle number #
		return (1, $indx2_mid, $indx_mid);
	    }
	}			# End of the main while-loop #

	$indx_left = $indices_relv->[$indx2_left];

	return (0, $indx2_left, $indx_left); # Found no relevant number that is equal to the query #

}	# End of the subroutine 'binsearch_num_d' #


1;		# a 'spell' which makes the module 'use'-able and 'require'-able #
