# Supplementary material for: Detecting negative selection on recurrent mutations using gene genealogy
Source: BMC Genet. 2013 May 7;14:37. doi: 10.1186/1471-2156-14-37 (PMC3661350; doi:10.1186/1471-2156-14-37)
Supplement: Additional file 3 — A ZIP archive that contains the original versions of a Perl module implementing our new parsimony algorithm, as well as of Perl and Bourne shell scripts used for our simulation data analyses to examine the performances of various neutrality tests including our two new tests. It also contains a README file that describes how to use the modules and scripts. (The modules and scripts will run on a Mac OS X terminal. And they should probably run on other UNIX platforms as well, although we have not tested whether they indeed will.) The latest version of the modules and scripts, as well as some null-distributions, can be found in the DENSERM directory at the FTP repository of the Bioinformatics Organization [95]. [file 1471-2156-14-37-S3.zip › additional_file_3/DENSERM_P/MyPerlModules/MyBayesian.pm]

package MyBayesian;
#
###################################################################################
#	DENSERM_P: A package to DEtect Negative SElection on Recurrent Mutations
#			(almost exclusively via Perl modules and scripts).
#	Version 0.3: Copyright (C) 2012 Kiyoshi Ezawa
#
#    This package is free software: you can redistribute it and/or modify
#    it under the terms of the GNU General Public License as published by
#    the Free Software Foundation, either version 3 of the License, or
#    (at your option) any later version.
#
#    This package is distributed in the hope that it will be useful,
#    but WITHOUT ANY WARRANTY; without even the implied warranty of
#    MERCHANTABILITY or FITNESS FOR A PARTICULAR PURPOSE.  See the
#    GNU General Public License for more details.
#
#    You should have received a copy of the GNU General Public License, "GNU_GPL.txt",
#    along with this package.  If not, see <http://www.gnu.org/licenses/>.
#
#    The author can be contacted by e-mailing to <kezawa dot ezawa3 at gmail dot com>
#    (replace " dot " and " at " with "." and "@", respectively).
###################################################################################
#
# MyBayesian.pm:  This module is a collection of subroutines which generate or manipulate
#		Bayesian-type probabilities.
#
use strict;
use warnings;
use Exporter;

our @ISA = qw(Exporter);
our @EXPORT_OK = qw( post_bayes_binomial post_bayes_binomial_old );
			# pv_binom_dbl_fluc ); # moved to 'MyProbdistri.pm'

#use MyPartition_Dichr qw( log_sum );
use MySpecFunc qw( gammln betai );


# post_bayes_binomial: This subroutine generates approximate
#		posterior probabilities of the Bernoulli parameter p
#		using Bayes' rule:
#		P(X|A) =  P(A|X) * pi(X) /Sum_x P(A|X) * pi (X),
#	where X is the parameter whose value we want to estimate,
#	A is the observation, and the prior pi (X) is assumed to be uniform.
#	The tails are cut off if the value of P(X|A) falls short of $error
#	times the maximum value.
#	It determines the interval width based on the stanrard deviation of the beta distribution,
#	thus the assignment should be more imppartial compared to the old version,
#
# INPUT: ($total=#{trials}, $pos=#{events in question}, $p_thrsh, $error)
# OUTPUT:   \@distribution = \([av_p1, prob1], [av_2, prob2], ...),
#	where av_p_m is the average value of the parameter $p in the m-th interval,
#	and prob_m is the integrated posterior probability in the m-th interval.
#	All subintervals have the same width specified by the following formula: 1/ M, with
#	M = max [$MIN_CT_INTVL, int (2 /$sigma) (+1 if 2 /$sigma is fractional) ],
#	where $sigma = sqrt ( ($pos +1) * ($total - $pos +1) / ($total + 3) ) / ($total + 2)
#	is the standard deviation of the beta distribution:
#	p ** $pos * (1 - p) ** ($total - $pos) /B($pos + 1, $total - $pos + 1).
#
#       The conditional probability (likelihood) is given by:  
#	P(A|X) = Norm * $p ** $pos * (1-$p) ** ($total - $pos) ,
#	where Norm is the normalization factor,
#	the observation X = {#trials = $total, #events = $pos},
#	and the inference A = {Bernoulli probability = $p} .
#
# ASSUMPTION :  The (unnormalized) prior probability should have the form:
#	Pri ($p) = 1 for 0 <= $p <= $p_thrsh,
#		 = (1 - $p)** $total / (1 - $p_thrsh) ** $total  for $p_thrsh < $p .
#
sub post_bayes_binomial ($$$$) {

	my ($total, $pos, $p_thrsh, $error) = @_;

	my $MIN_CT_INTVLS = 20;

	($p_thrsh > 1) and ($p_thrsh =1);
	if ( ($total < $pos) or ($total <= 0) or ($pos < 0) ) {
		print STDERR "Illegal input for \'post_bayes_binomial\': (total, pos)  = ($total, $pos).\n";
		return undef;
	}

		## coefficients ##
	my $c_ave1 = ($pos + 1) /($total + 2);  # for the average of $p (< $p_thrsh)
	my $c_ave2 = ($pos + 1) / (2 *$total + 2); # for the average of $p (>= $p_thrsh)
		# for the intergrated probability of $p (>= $p_thrsh) #
	my $c_intp = ($p_thrsh >= 1) ? 1 :
		exp ( gammln ($total +2) + gammln (2* $total - $pos +1)
			- gammln ($total - $pos +1) - gammln (2 *$total +2) - $total * log (1 - $p_thrsh) ) ;

		## Initialization ##

	my $sigma = 1/($total + 2) * sqrt ( ($pos + 1) * ($total - $pos + 1) / ($total +3) ); # standard deviation #
	my $ct_intvls =  2 / $sigma;
	($ct_intvls == int ($ct_intvls) ) or ($ct_intvls = int ($ct_intvls) + 1 );
	($ct_intvls < $MIN_CT_INTVLS) and ($ct_intvls = $MIN_CT_INTVLS);

	my $init = int ($ct_intvls * $pos /$total + 1/2) ; 
	
	($init > $ct_intvls * $p_thrsh )
		and ( $init = ($p_thrsh == 1) ? $ct_intvls : int ($ct_intvls * $p_thrsh ) -1 );
	($init < 1) and ($init = 1);

	my $iprob = betai ($pos +1, $total - $pos + 1, $init /$ct_intvls)
			- betai ($pos +1, $total - $pos + 1, ($init -1) /$ct_intvls);
	my $inumer = betai ($pos +2, $total - $pos +1, $init /$ct_intvls)
			- betai ($pos +2, $total - $pos +1, ($init -1) /$ct_intvls);

	my  @distri = ([$c_ave1* $inumer /$iprob, $iprob] );
	my @intervals = ([($init -1)/$ct_intvls, $init/$ct_intvls] );
	my $denom = $iprob;

	for (my $k = $init -1 ; $k > 0; $k--) {

	    my $prob = betai ($pos +1, $total -$pos +1, $k /$ct_intvls)
			- betai ($pos +1, $total - $pos +1, ($k -1) /$ct_intvls);

	    ($prob < $iprob * $error) and last;

	    $denom += $prob;
	    my $numer = betai ($pos +2, $total -$pos +1, $k /$ct_intvls)
			- betai ($pos +2, $total - $pos +1, ($k -1) /$ct_intvls);

	    unshift @distri , [$c_ave1 * $numer /$prob, $prob];
	    unshift @intervals , [($k-1)/$ct_intvls, $k/$ct_intvls];

	}

	for (my $k = $init +1; $k <= $ct_intvls; $k++) {

			# Determine when we do NOT apply the filter.
	   my $fl_nonfilter = ( ($k -1 < $ct_intvls * $p_thrsh) or ($p_thrsh == 1) ) ? 1 : 0;

	   my $prob0 =  $fl_nonfilter ?
 			betai ($pos +1, $total -$pos +1, $k /$ct_intvls)
		 	    - betai ($pos +1, $total - $pos +1, ($k -1) /$ct_intvls) :
			 betai ($pos +1, 2 *$total -$pos +1, $k /$ct_intvls)
			   - betai ($pos +1, 2 *$total - $pos +1, ($k -1) /$ct_intvls) ;

	    my $prob = $fl_nonfilter ? $prob0 : $prob0 * $c_intp ;

	    ($prob < $iprob * $error) and last;

	    $denom += $prob;
	    my $numer = $fl_nonfilter ? 
 			betai ($pos +2, $total -$pos +1, $k /$ct_intvls)
		 	    - betai ($pos +2, $total - $pos +1, ($k -1) /$ct_intvls) :
			 betai ($pos +2, 2 *$total -$pos +1, $k /$ct_intvls)
			   - betai ($pos +2, 2 *$total - $pos +1, ($k -1) /$ct_intvls) ;

	    my $c_ave = $fl_nonfilter ? $c_ave1 : $c_ave2;
	    push @distri, [$c_ave *$numer/$prob0, $prob];
	    push @intervals, [($k-1)/$ct_intvls, $k/$ct_intvls]; 
	}


		## divide all numerators with the common denominator
	foreach my $element (@distri) { $element->[1] /= $denom; }

	return (\@distri, \@intervals);

}		# post_bayes_binomial #


# post_bayes_binomial_old: This subroutine generates approximate
#		posterior probabilities of the Bernoulli parameter p
#		using Bayes' rule:
#		P(X|A) =  P(A|X) * pi(X) /Sum_x P(A|X) * pi (X),
#	where X is the parameter whose value we want to estimate,
#	A is the observation, and the prior pi (X) is assumed to be uniform.
#	The tails are cut off if the value of P(X|A) falls short of $error
#	times the maximum value.
#	It determines the size of intervals primarily based on the number of trials,
#	thus the assignment is unbiased for different number of positives.
#
# INPUT: ($total=#{trials}, $pos=#{events in question}, $p_thrsh, $error)
# OUTPUT:   \@distribution = \([av_p1, prob1], [av_2, prob2], ...),
#	where av_p_m is the average value of the parameter $p in the m-th interval,
#	and prob_m is the integrated posterior probability in the m-th interval.
#	All subintervals have the same width specified by the following formula: 1/ M, with
#	M = max [$MIN_CT_INTVL, int ($total) (+1 if $total is fractional)
#			 {, int ($total /$pos) if  0< $pos < 1 (+1 if its fractional) } ] .
#
#       The conditional probability (likelihood) is given by:  
#	P(A|X) = Norm * $p ** $pos * (1-$p) ** ($total - $pos) ,
#	where Norm is the normalization factor,
#	the observation X = {#trials = $total, #events = $pos},
#	and the inference A = {Bernoulli probability = $p} .
#
# ASSUMPTION :  The (unnormalized) prior probability should have the form:
#	Pri ($p) = 1 for 0 <= $p <= $p_thrsh,
#		 = (1 - $p)** $total / (1 - $p_thrsh) ** $total  for $p_thrsh < $p .
#
sub post_bayes_binomial_old ($$$$) {

	my ($total, $pos, $p_thrsh, $error) = @_;

	my $MIN_CT_INTVLS = 20;

	($p_thrsh > 1) and ($p_thrsh =1);
	if ( ($total < $pos) or ($total <= 0) or ($pos < 0) ) {
		print STDERR "Illegal input for \'post_bayes_binomial_old\': (total, pos)  = ($total, $pos).\n";
		return undef;
	}

		## coefficients ##
	my $c_ave1 = ($pos + 1) /($total + 2);  # for the average of $p (< $p_thrsh)
	my $c_ave2 = ($pos + 1) / (2 *$total + 2); # for the average of $p (>= $p_thrsh)
		# for the intergrated probability of $p (>= $p_thrsh) #
	my $c_intp = ($p_thrsh >= 1) ? 1 :
		exp ( gammln ($total +2) + gammln (2* $total - $pos +1)
			- gammln ($total - $pos +1) - gammln (2 *$total +2) - $total * log (1 - $p_thrsh) ) ;

		## Initialization ##
	my ($ct_intvls, $init) = ( ($pos > 0) and ($pos < 1) ) ? ($total /$pos, 1) : ($total, int ($pos + 1/2) );
	($ct_intvls == int ($ct_intvls) ) or ($ct_intvls = int ($ct_intvls) + 1 );

	if ($ct_intvls < $MIN_CT_INTVLS) {
	    $ct_intvls  = $MIN_CT_INTVLS;
	    $init =  int ($MIN_CT_INTVLS * $pos/$total +1/2) ;
	}
	($init > $ct_intvls * $p_thrsh )
		and ( $init = ($p_thrsh == 1) ? $ct_intvls : int ($ct_intvls * $p_thrsh ) -1 );
	($init < 1) and ($init = 1);

	my $iprob = betai ($pos +1, $total - $pos + 1, $init /$ct_intvls)
			- betai ($pos +1, $total - $pos + 1, ($init -1) /$ct_intvls);
	my $inumer = betai ($pos +2, $total - $pos +1, $init /$ct_intvls)
			- betai ($pos +2, $total - $pos +1, ($init -1) /$ct_intvls);

	my  @distri = ([$c_ave1* $inumer /$iprob, $iprob] );
	my @intervals = ([($init -1)/$ct_intvls, $init/$ct_intvls] );
	my $denom = $iprob;

	for (my $k = $init -1 ; $k > 0; $k--) {

	    my $prob = betai ($pos +1, $total -$pos +1, $k /$ct_intvls)
			- betai ($pos +1, $total - $pos +1, ($k -1) /$ct_intvls);

	    ($prob < $iprob * $error) and last;

	    $denom += $prob;
	    my $numer = betai ($pos +2, $total -$pos +1, $k /$ct_intvls)
			- betai ($pos +2, $total - $pos +1, ($k -1) /$ct_intvls);

	    unshift @distri , [$c_ave1 * $numer /$prob, $prob];
	    unshift @intervals , [($k-1)/$ct_intvls, $k/$ct_intvls];

	}

	for (my $k = $init +1; $k <= $ct_intvls; $k++) {

			# Determine when we do NOT apply the filter.
	   my $fl_nonfilter = ( ($k -1 < $ct_intvls * $p_thrsh) or ($p_thrsh == 1) ) ? 1 : 0;

	   my $prob0 =  $fl_nonfilter ?
 			betai ($pos +1, $total -$pos +1, $k /$ct_intvls)
		 	    - betai ($pos +1, $total - $pos +1, ($k -1) /$ct_intvls) :
			 betai ($pos +1, 2 *$total -$pos +1, $k /$ct_intvls)
			   - betai ($pos +1, 2 *$total - $pos +1, ($k -1) /$ct_intvls) ;

	    my $prob = $fl_nonfilter ? $prob0 : $prob0 * $c_intp ;

	    ($prob < $iprob * $error) and last;

	    $denom += $prob;
	    my $numer = $fl_nonfilter ? 
 			betai ($pos +2, $total -$pos +1, $k /$ct_intvls)
		 	    - betai ($pos +2, $total - $pos +1, ($k -1) /$ct_intvls) :
			 betai ($pos +2, 2 *$total -$pos +1, $k /$ct_intvls)
			   - betai ($pos +2, 2 *$total - $pos +1, ($k -1) /$ct_intvls) ;

	    my $c_ave = $fl_nonfilter ? $c_ave1 : $c_ave2;
	    push @distri, [$c_ave *$numer/$prob0, $prob];
	    push @intervals, [($k-1)/$ct_intvls, $k/$ct_intvls]; 
	}


		## divide all numerators with the common denominator
	foreach my $element (@distri) { $element->[1] /= $denom; }

	return (\@distri, \@intervals);

}		# post_bayes_binomial_old #


=moved to 'MyProbdistri' in order to eliminate inconsistency

# pv_binom_dbl_fluc: This subroutine estimates the P-value for the unlikeliness
#		of observing $r2 positives out of $n2 samples,
#		given that you have already observed $r1 positives out of $n1 samples
#		taken from the same populatoin.
#		The subroutine takes account of the fluctuation in the Bernoulli
#		probability $p by using a Bayesian method ('pv_binom_dbl_fluc'),
#		and then considers bionomial distributions each consisting of
#		$n2 independent Bernoulli trials of probability $p (variable).
#
sub pv_binom_dbl_fluc ($$$$$$) {

	my ($n1,$r1,$n2,$r2, $p_thrsh, $error) = @_;

	if ( ($n2 < $r2) or ($n2 <= 0) or ($r2 < 0) ) {
	    print STDERR "Illegal input for 'pv_binom_dblfluc': (n2, r2) = ($n2, $r2) .\n";
	    return undef;
	}

	my $distri_p = post_bayes_binomial ($n2, $r2, $p_thrsh, $error);

}		# end of the subroutine pv_inom

=cut

1;	# a spell to enable the subroutines to be used as modules #
