# Supplementary material for: Detecting negative selection on recurrent mutations using gene genealogy
Source: BMC Genet. 2013 May 7;14:37. doi: 10.1186/1471-2156-14-37 (PMC3661350; doi:10.1186/1471-2156-14-37)
Supplement: Additional file 3 — A ZIP archive that contains the original versions of a Perl module implementing our new parsimony algorithm, as well as of Perl and Bourne shell scripts used for our simulation data analyses to examine the performances of various neutrality tests including our two new tests. It also contains a README file that describes how to use the modules and scripts. (The modules and scripts will run on a Mac OS X terminal. And they should probably run on other UNIX platforms as well, although we have not tested whether they indeed will.) The latest version of the modules and scripts, as well as some null-distributions, can be found in the DENSERM directory at the FTP repository of the Bioinformatics Organization [95]. [file 1471-2156-14-37-S3.zip › additional_file_3/DENSERM_P/MyPerlModules/MyFile_manipu.pm]

package MyFile_manipu;
#
###################################################################################
#	DENSERM_P: A package to DEtect Negative SElection on Recurrent Mutations
#			(almost exclusively via Perl modules and scripts).
#	Version 0.3: Copyright (C) 2012 Kiyoshi Ezawa
#
#    This package is free software: you can redistribute it and/or modify
#    it under the terms of the GNU General Public License as published by
#    the Free Software Foundation, either version 3 of the License, or
#    (at your option) any later version.
#
#    This package is distributed in the hope that it will be useful,
#    but WITHOUT ANY WARRANTY; without even the implied warranty of
#    MERCHANTABILITY or FITNESS FOR A PARTICULAR PURPOSE.  See the
#    GNU General Public License for more details.
#
#    You should have received a copy of the GNU General Public License, "GNU_GPL.txt",
#    along with this package.  If not, see <http://www.gnu.org/licenses/>.
#
#    The author can be contacted by e-mailing to <kezawa dot ezawa3 at gmail dot com>
#    (replace " dot " and " at " with "." and "@", respectively).
###################################################################################
#
# MyFile_manipu.pm: This module consists of miscellaneous subroutines
#			which manipulates files and/or directories.
#

use strict;
use warnings;

use Exporter;

our @ISA  = qw(Exporter);

our @EXPORT_OK = qw(
	enlist_files search_grand_daughters exhaust_files peek_into_directory
	fetch_fields fetch_chunk open_input_file open_input_file2 open_output_file
	list_sessions list_sessions_ext
	fetch_entries_into_array fetch_entries_into_hash
	construct_label2indx const_indices_from_labels tfm_labels2indices tfm_labels2indices_gen
	readin_matrix extend_matrix
		);


# enlist_files: This subroutine looks into a directory and makes a list of files
#		which satisfy the specified conditions.
#
# CONDITIONS: 	$type = 'd' for a directory, '-' for a normal file;
#		$prefix = '' if unspecified;
#		$suffix = '' if unspecified;
#
sub enlist_files (\$$$$) {

	my ($rf_indir, $type, $prefix, $suffix) = @_;

=for DEBUGGING the subroutine
	print STDERR "\n< Subroutine 'enlist_files' >\n\n"; 
=cut
	my $type_length = length $type;
	my $pre_length = length $prefix;
	my $suf_length = length $suffix;

	local $/ = "\n";
	my $fh;
	open ($fh, "ls -l ${$rf_indir} |" ) or die "\nCannot folk or look into ${$rf_indir}: $!\n";

	my @list = ();
	while (my $line = <$fh>) {

=for DEBUGGING the subroutine
		print STDERR "Input line:  $line\n";
=cut

		#($line =~ m/^$type/o ) or next;
		( ($type_length < length $line) and ($type eq substr ($line, 0, $type_length) )  ) or next;

		my ($filename) = ($line =~ m/(\S+)$/ );	# assume that the filename does not contain white letters #
		my $namelength = length $filename;

=for DEBUGGING the subroutine
		print STDERR "Filename:  $filename .\n";
=cut

				# screening by the prefix #
		unless ($prefix eq '') {
			($namelength < $pre_length) and next;
			my $this_prefix = substr($filename, 0, $pre_length);
			($prefix eq $this_prefix) or next; 
		}

				# screening by the suffix;
				# this method allows the suffix to be more general than usual. #
		unless ($suffix eq '') {	# this method allows 
			($namelength < $suf_length) and next;
			my $this_suffix = substr($filename, -$suf_length);
			($suffix eq $this_suffix) or next;
		}

		push @list, $filename;
		
	}
	close ($fh);

=for DEBUGGING the subroutine
	print STDERR "\n --- End of the subroutine 'enlist_files' ...\n\n"; 
=cut

	return \@list;

}			# end of the subroutine enlist_files #


# search_grand_daughters: This subroutine receives an directory,
#	and looks for its 'ground daughter' files with specified characters.
#	The specifiable charachters conform to that of 'enlist_files'.
#
# INPUT: In accord to that of 'enlist_files'.
#
# OUTPUT: \@list_grand_daughters, where
#		$list_grand_daughters[m] = "daughter_name/grand_daughter_name".
#
sub search_grand_daughters (\$$$$$$) {

	my ($grand_father, $pref_d, $suff_d, $type_gd, $pref_gd, $suff_gd) = @_;

	my $list_daughters = enlist_files (${$grand_father}, 'dr', $pref_d, $suff_d);
	unless (@{$list_daughters}) {
		print STDERR "NO daughter directories of the directory ${$grand_father} to look for its grend daughters.\n";
		return undef;
	}

	my @grand_daughters = ();

	for my $daughter (@{$list_daughters}) {

		my $dir = "${$grand_father}/$daughter";

		my $daughters_of_d = enlist_files ($dir, $type_gd, $pref_gd, $suff_gd);

		my $ct_dd = @{$daughters_of_d};
		for (my $i=0; $i< $ct_dd; $i++) {
			push @grand_daughters, ( $daughter . '/' . $daughters_of_d->[$i] ) ;
		}
		
	}

	return \@grand_daughters;

}		# end of the subroutine search_grand_daughters #


# exhaust_files:
#	This subroutine exhaustively searches the filesystem under a directory
#	for files satisfying specified conditions.
#	The subroutine uses the 'find' command.
#
# INPUT: (\$directory, $prefix, $suffix, \$additional_conditions, $fl_trimdir), where
#	$additional_conditions conforms to the grammer of the 'find' command.
#	$fl_trimdir = 1 if you want to remove directories preceeding the file name,
#		    = 0 (or undef or '') if you want to keep the entire pathname.
#
# OUTPUT: \@list_files.
#
sub exhaust_files (\$$$\$$) {

	my ($dir, $prefix, $suffix, $add_condi, $fl_trimdir) = @_;
	local $/ = "\n";

	my $fh;
	open ($fh, "find ${$dir} -name \"${prefix}\*${suffix}\" ${$add_condi} |")
		or die "\nCannot fork or look into the file system under '${$dir}': $!\n";

	my @list_files = ();
	while (my $in = <$fh> ) {
	    $in =~ s/\s+$//;
	    ($in =~ m/\S+/) or next;
	    $fl_trimdir and ( ($in) = ($in =~ m/([^\/\s]+)$/ ) );
	     push @list_files, $in;
	}

	return \@list_files;

}			# end of the subroutine 'exhaust_files' #


# peek_into_directory: This subroutine sees if the specified directory has the desired information.
#
sub peek_into_directory (\$$) {

	my ($rf_indir, $inbase) = @_;

	local $/ = "\n";
	open (TMP, " ls -l ${$rf_indir} | ") or die "\nCannot fork or look into ${$rf_indir}: $!\n";
	my $info = '';
	while (my $line = <TMP>) {

		if ($line =~  m/\s$inbase$/o ) {
			$info = $line;
			last ;
		}
	}
	close (TMP);

	unless ($info) {

		print STDERR "There is no $inbase in ${$rf_indir} \!\n";
		return 0;
	}


	my  @fields = split ' ', $info;
	unless ($fields[4]) {

		print STDERR "No information content in ${$rf_indir}/$inbase \!\n";
		return 0;
	}

	return 1;
}				# end of the subroutine peek_into_directory #


# fetch_fields: This subroutine reads in a file which is in the form of
#		a white character-separated table with one entry in one line,
#		and constructs a hash:
#		(cluster_ID => \@sub_fields),
#		where @sub_fields consists of fields for each line whose indices specified by the 2nd argument.
#		if @{$indices} is empty, it stores all fields. 
#
sub fetch_fields (\$\%\@) {

	my ($infile, $cnum2sbflds, $indices) = @_;
	local $/ = "\n";
	my $fh;

	open ($fh, "< ${$infile}" ) or open ($fh, "gunzip -c ${$infile}.gz |" )
		or die "\nCannot fork or open ${$infile}(.gz): $!\n";
	my $header = <$fh>;

	my $last_index = @{$indices} ?  $indices->[$#{$indices}] : undef;
	
	while (my $in = <$fh>) {

		#my ($cnum) = ($in =~ m/^(\d[\d_]+)/ ) ;
		#(defined $cnum) or next;

		my @fields = split /\s+/, $in;
		my $cnum = $fields[0];	# regard the 1st field as the cluster_ID

		unless (defined $last_index) {
			(defined $cnum) and ($cnum2sbflds->{$cnum} = \@fields) ; 
			next;
		}
		(@fields > $last_index) or next;

		my @subfields = ();
		foreach my $indx (@{$indices}) { push  @subfields, $fields[$indx]; }
		$cnum2sbflds->{$cnum} = \@subfields;
	}
	close ($fh);

	return \$header;

}		# end of the subroutine fetch_fields #


# fetch_chunk: This subroutine receives a chunk of information, separated by blank lines.
#		and consisting of multiple lines in general.
#		Then it returns a 2-dimensional hash:
#		(\@info_line1, \@info_line2, ...),
#		where @info_linem consists of all fields in the  line m.
#		If the flag instructs, it removes the 1st line from the list
#		and returns its reference.
#
sub fetch_chunk (\$$) {

	my ($in, $fl_title) = @_;

	my @lines = split /\n/, ${$in};
	my $title = ($fl_title and @lines) ? (shift @lines) : '';

	my @output  = ();

	while (my $line = shift @lines) {

		my @fields = split /\s+/, $line;
		@fields and (push @output , \@fields) ;
	}

	return (\@output, \$title);

}		# end of the subroutine fetch_chunk #


# open_input_file: This subroutine receives a filename, opens the file as an input,
#			and  return the filehandle.
#
# REVISED on Sunday, July 2, 2006:
#	The subroutine now behaves in a more reasonable manner.
#
sub open_input_file (\$) {

	my ($infile) =  @_;
	my $fh;
	(my $infile_name = ${$infile}) =~ s/\.gz$//;
	##open ($fh, "< $infile_name" ) or open ($fh, "gunzip -c $infile_name.gz |" )
	##	or die "\nCannot fork or open $infile_name(.gz): $!\n";
	unless ( open ($fh, "< $infile_name" ) or open ($fh, "gunzip -c $infile_name.gz |" ) ) {
	    print STDERR "[ERROR 'open_input_file'] Cannot fork or open $infile_name(.gz): $!\n";
	    return undef;
	}

	return $fh;

}	# end of the subroutine open_input_file #


# open_input_file2:
#	This is a revised version of 'open_input_file'
#	that is supposed to behave in a more reasonable manner.
#
# open_input_file:
#	This subroutine receives a filename, opens the file as an input,
#	and  return the filehandle.
#
sub open_input_file2 (\$) {

	my ($infile) =  @_;
	my $fh;

	if (${$infile} =~ m/\.gz$/ ) { # Likely to be a gzipped file #
	    if (( -f ${$infile} ) and ( -r ${$infile} )) {
		unless (open ($fh, "gunzip -c ${$infile} |") ) {
		   print STDERR "[ERROR 'open_input_file2'] Cannot fork or open ${$infile}: $!\n";
		   return undef;
		}
	    } else {
		print STDERR "[WARNING 'open_input_file2'] CanNOT FIND the input file '${$infile}'. I will try the name without the '.gz' suffix ...\n";
		(my $substitute = ${$infile}) =~ s/\.gz$//;
		if (( -f $substitute ) and ( -r $substitute )) {
		   unless (open ($fh, "< $substitute") ) {
			print STDERR "[ERROR 'open_input_file2'] Cannot open '$substitute': $!\n";
			return undef;
		   }
		} else {
		   print STDERR "[ERROR 'open_input_file2'] CanNOT FIND a file named '$substitute' either !!\n";
		   return undef;
		}
	    }
	} else { # the input name itself suggests an ungzipped file #

	    if (( -f ${$infile} ) and ( -r ${$infile} )) {
		unless (open ($fh, "< ${$infile}") ) {
		    print STDERR "[ERROR 'open_input_file2'] Cannot open '${$infile}': $!\n";
		    return undef;
		}
	    } elsif (( -f "${$infile}.gz" ) and ( -r "${$infile}.gz" )) {
		unless (open ($fh, "gunzip -c ${$infile}.gz |") ) {
		   print STDERR "[ERROR 'open_input_file2'] Cannot fork or open ${$infile}.gz: $!\n";
		   return undef;
		}
	    } else {
		print STDERR "[ERROR 'open_input_file2'] CanNOT FIND the input file ${$infile}(.gz): $!\n";
		return undef;
	    }
	}

	return $fh;

}	# end of the subroutine open_input_file2 #


# open_output_file: This subroutine receives a filename, opens the file as an output,
#			and returns the filehandle.
#
sub open_output_file (\$$) {

	my ($outfile, $fl_compress) = @_;
	(my $outfile_name = ${$outfile}) =~ s/\.gz$//;
	my $fh;
	if ($fl_compress) {	# compress the output # 
	    ##open ($fh, "| gzip > $outfile_name.gz" )
	    ##	or  die "\nCannot fork or open $outfile_name.gz: $!\n";
	    unless ( open ($fh, "| gzip > $outfile_name.gz" ) ) {
		print STDERR "[ERROR 'open_output_file'] Cannot fork or open $outfile_name.gz: $!\n";
		return undef;
	    }

	} else {	# leave the output uncompressed #
	    ##open ($fh, "> $outfile_name" ) or die "\nCannot open $outfile_name: $!\n";
	    unless ( open ($fh, "> $outfile_name" ) ) {
		print STDERR "\nCannot open $outfile_name: $!\n";
		return undef;
	    }
	} 

	return $fh;
}


# list_sessions: This subroutine looks into a directory,
#		 and returns the session numbers.
#		It is originally made for summarizing the results
#		obtained via GridEngine.
#
sub list_sessions (\$$$) {

	my ($indir, $pref, $suff) = @_;
 
	my $infiles = enlist_files (${$indir}, '-', $pref, $suff);

	my @sessions = ();
	my $len_pref = length $pref;
	my $len_suff = length $suff;

	while (my $filename = shift @{$infiles} ) {

		my $session = $filename;
		substr ($session, 0, $len_pref, '' );
		substr ($session, - $len_suff, $len_suff, '');
		##$session =~ s/^_+//;
		$session =~ s/^[_\.]+//;
		$session =~ s/\.$//;
		push @sessions, $session;
	}

	return \@sessions;

}			# end of the subroutine list_sessions #


# list_sessions_ext:
#	This subroutine is a extended version of 'list_sessions'.
#	It now can retrieve directory numbers as well,
#	and can specify the conditions (on the permission) in a finer manner.
#
# CONDITIONS: 	$type = 'd' for a directory, '-' for a normal file;
#		$prefix = '' if unspecified;
#		$suffix = '' if unspecified;
#	
# list_sessions:
#	This subroutine looks into a directory,
#	and returns the session numbers.
#	It is originally made for summarizing the results
#	obtained via GridEngine.
#
sub list_sessions_ext (\$$$$) {

	my ($indir, $pref, $suff, $type) = @_;
 
	my $infiles = enlist_files (${$indir}, $type, $pref, $suff);

=for DEBUGGING the subroutine
	print STDERR "\n< Subroutine 'list_sessions_ext' >\n\n";
	print STDERR "Input files:\n", join ("\n", @{$infiles}), " .\n\n";
=cut

	my @sessions = ();
	my $len_pref = length $pref;
	my $len_suff = length $suff;

	while (my $filename = shift @{$infiles} ) {

		my $session = $filename;
		substr ($session, 0, $len_pref, '' );
		substr ($session, - $len_suff, $len_suff, '');
		##$session =~ s/^_+//;
		$session =~ s/^[_\.]+//;
		$session =~ s/\.$//;
		push @sessions, $session;
	}

	return \@sessions;

}			# end of the subroutine list_sessions_ext #


# fetch_entries_into_array: This subroutine reads in a list of descriptions, whose format is:
#		^{entry_name(or ID)}  description${separtor}$,
#		and returns an ARRAY OF ARRAYS:
#		([entry_name (or ID), \"the whole line" or \"description"], ...).
#
# INPUT: (\$infile, \@out_array, $fl_desc, $fl_header, $separator), where
#	$fl_desc = 1 when you want to extract only the description parts.
#		 = 0 (or undef or '') when you  don't mind storing the whole line.
#	$fl_header =1 when the list has a header prepended,
#		  = 0 otherwise.
#
sub fetch_entries_into_array (\$\@$$$) {

	my ($infile, $outlist, $fl_desc, $fl_header, $separator) = @_;
	local $/ = $separator;
	my $fh = open_input_file (${$infile}) ; 

	my $header = $fl_header ?  <$fh> : '' ;

	while (my $in = <$fh> ) {

		$in =~ s/^\s+//;
		my ($id, $desc) = split /\s+/, $in, 2;
		(defined $desc) or next;

		my @entry = $fl_desc ? ($id, \$desc) : ($id, \$in);
		push @{$outlist}, \@entry;

	}
	close ($fh);

	return \$header;

}		# end of the subroutine fetch_entries_into_array #


# fetch_entries_into_hash: This subroutine reads in a list of descriptions, whose format is:
#		^{entry_name(or ID)}  description...${separator}$ ,
#		and returns  a HASH:
#		(entry_name (or ID) => \"the whole line of the entry" or \"description", 
#		...).
#
# INPUT: (\$infile, \%out_hash, $fl_desc, $fl_header, $separator), where
#	$fl_desc = 1 when you want to extract only the description parts.
#		 = 0 (or undef or '') when you  don't mind storing the whole line.
#	$fl_header = 1 when the list has a header prepended,
#		  = 0 otherwise.
#
sub fetch_entries_into_hash (\$\%$$) {

	my ($infile, $outlist, $fl_desc, $separator) = @_;
	local $/ = $separator;
	my $fh = open_input_file (${$infile}) ; 

	while (my $in = <$fh> ) {

		$in =~ s/^\s+//;
		my ($id, $desc) = split /\s+/, $in, 2;
		(defined $desc) or next;

		my @entry = $fl_desc ? ($id, \$desc) : ($id, \$in);
		$outlist->{$id} = \@entry;
	}
	close ($fh);

}		# end of the subroutine fetch_entries_into_hash #

# construct_label2indx:
#	This subroutine constructs a hash table:
#	%label2indx = (the label of a field => the corresponding index, ...).
#
sub construct_label2indx (\$) {

	my ($header) = @_;

	my @labels_fields = split /\s+/, ${$header};

	my %label2indx;

	for (my $k =0; $k < @labels_fields; $k++) {
		$label2indx{$labels_fields[$k]} = $k;
	}

	return \%label2indx;

}		# end of the subroutine construct_label2indx #


# const_indices_from_labels:
#	This subroutine constructs an array of indices for necessary fields
#	by using a hash table %label2indx = (a label => the corresponding index, ...),
#	and a list of labels.
#
sub const_indices_from_labels (\%\@) {

	my ($label2indx, $labels) = @_;

	my @indices = ();

	foreach my $label (@{$labels}) {

	    my $indx = $label2indx->{$label};
	    unless (defined $indx) {
		print STDERR "NO INDEX corresponding to the label '$label'.\n";
		return undef;
	    }
	    push @indices, $indx;
	}

	return \@indices ;

}			# end of the subroutine const_indices_from_labels #


# tfm_labels2indices:
#	This subroutine transforms a set of labels into
#	a set of corresponding indices,
#	with the help of an object header line.
#	(This is in effect a serial combination of the subroutines
#	'construct_label2indx' and 'construct_indices_from_labels'.
#	If you prefer them to this subroutine, then use them.)
#
# INPUT: (\@labels, \$header), where
#	@labels stores the labels whose field indices you want;
#	$header is the header in question.
#
# OUTPUT: \@indices, which stores the field indices you want.
#	 = undef if the process failed.
#
sub tfm_labels2indices (\@\$) {

	my ($labels, $header) = @_;

	my %tags2indx; # ($field_tag => $indx, ...)
	my @field_tags = split /\s+/, ${$header};
	my $ct_fld = @field_tags;
	for (my $i=0; $i<$ct_fld; $i++) { $tags2indx{$field_tags[$i]} = $i; }

	my @indices = ();
	foreach my $label (@{$labels}) { # The 2nd foreach-loop #
	    my $indx = $tags2indx{$label};
	    unless (defined $indx) {
		print STDERR "[ERROR 'tfm_labels2indices'] CanNOT FIND the label '$label' in the input list of field tags:\n";
		print STDERR "  '", join ('  ', @field_tags), "' .\n\n";
		return undef;
	    }
	    push @indices, $indx;
	}			# End of thd 2nd foreach-loop #

	return  \@indices;

}		## End of the subroutine 'tfm_labels2indices' ##


# tfm_labels2indices_gen:
#	This revised version of the subroutine 'tfm_labels2indices'
#	can use any field separator, which is specified by an input argument.
#
# tfm_labels2indices:
#	This subroutine transforms a set of labels into
#	a set of corresponding indices,
#	with the help of an object header line.
#	(This is in effect a serial combination of the subroutines
#	'construct_label2indx' and 'construct_indices_from_labels'.
#	If you prefer them to this subroutine, then use them.)
#
# INPUT: (\@labels, \$header, $fld_sep), where
#	@labels stores the labels whose field indices you want;
#	$header is the header in question;
#	$fld_sep is the pre-compiled regular expression for
#	the specified field separator.
#
# OUTPUT: \@indices, which stores the field indices you want.
#	 = undef if the process failed.
#
sub tfm_labels2indices_gen (\@\$$) {

	my ($labels, $header, $fld_sep) = @_;

	my %tags2indx; # ($field_tag => $indx, ...)

	   ## The only major change in revision to 'tfm_labels2indices_gen' (on Dec 25 (Thu), 2008) ##
	my @field_tags = split /$fld_sep/, ${$header};
	(@field_tags>0) and ($field_tags[$#field_tags] =~ s/\n+$//);
	##my @field_tags = split /\s+/, ${$header};

	my $ct_fld = @field_tags;
	for (my $i=0; $i<$ct_fld; $i++) { $tags2indx{$field_tags[$i]} = $i; }

	my @indices = ();
	foreach my $label (@{$labels}) { # The 2nd foreach-loop #
	    my $indx = $tags2indx{$label};
	    unless (defined $indx) {
		print STDERR "[ERROR 'tfm_labels2indices_gen'] CanNOT FIND the label '$label' in the input list of field tags:\n";
		print STDERR "  '", join ('  ', @field_tags), "' .\n\n";
		return undef;
	    }
	    push @indices, $indx;
	}			# End of thd 2nd foreach-loop #

	return  \@indices;

}		## End of the subroutine 'tfm_labels2indices_gen' ##


# readin_matrix:
#	This subroutine reads in a matrix of the form:
#
#              {tag}_column1 ...
#{tag}_row1    {entry}_row1_column1 ...
# ...           ....
#
# 	and stores the matrix in a hash:
#	%matrix = ('{tag}_rowk:{tag}_columnl' => {entry}_rowk_columnl, ...),
#	':' is replaceable to any delimiter of your choice.
#
# INPUT: (\$input_file, $delimiter, $head_skip)
#	where $head_skip is the heading part of lines you want to skip reading
#
# OUTPUT: (\%matrix, \@tags_row, \@tags_column)
#
sub readin_matrix (\$$$) {

	my ($infile, $delimiter, $head_skip ) = @_;
	local $/ = "\n";

	my $len_skip = length ($head_skip);

	my $fh = open_input_file (${$infile}) ;

	my %matrix;
	my @tags_row = my @tags_column = ();
	my $ct_columns = 0;

	while (my $in = <$fh>) {

	    ($len_skip <= length ($in) ) and ($head_skip eq substr ($in, 0, $len_skip) ) and next;

	    my @fields = split /\s+/, $in;
	   (@fields > 1) or next;  # skip rows without any field but a tag

	    my $tag_row = shift @fields;
	   if ($tag_row eq '') {
		if (@tags_column < 1) {
		# Regard the first appearing row of this type as a set of column tags
		   @tags_column = @fields;
		   $ct_columns = @tags_column;
		}
		# Ignore the second and later rows #

		next;
	   }

	   push @tags_row, $tag_row;

	   my $ub = (scalar (@fields) <  $ct_columns) ? scalar (@fields) : $ct_columns;

	   for (my $k=0; $k<$ub; $k++) { 
		my $entry = $fields[$k];
		my $tag_column = $tags_column[$k];
		my $key = $tag_row . $delimiter . $tag_column;
		$matrix{$key} = $entry;
	   }

	}
	close ($fh);

	return (\%matrix, \@tags_row, \@tags_column);

}			# end of the subroutine readin_matrix #


# extend_matrix:
#	This subroutine 'extend's the matrix fetched by the subroutine 'readin_matrix'.
#	It assumes that the input matrix is square.
#
# INPUT: (\%matrix, \@tags_column, $delimiter, \@tags_ext, \@tags_src), where
#	%matrix = ($tags_column[$k] . $delimiter . $tags_column[$l] => $element, ...);
#	@tags_ext stores the tags that are to be newly added;
#	$tags_src[$m] gives the source matrix elements for the tag $tags_ext[$m].
#
# OUTPUT: 1 if the process succeeded,
#	 0 if it failed.
#
sub extend_matrix (\%\@$\@\@) {

	my ($matrix, $tags_column, $delimiter, $tags_ext, $tags_src) = @_;

	my $ct_ext = @{$tags_ext};
	unless (@{$tags_src} == $ct_ext) {
	    my $ct_src = @{$tags_src};
	    print STDERR "[ERROR 'extend_matrix'] ILLIGAL INPUT: #{extended} = $ct_ext vs #{sources} = $ct_src !\n\n";
	    return 0;
	}

	for (my $m=0; $m <$ct_ext; $m++) { # The outer for-loop #
	    my $ext = $tags_ext->[$m];
	    my $src = $tags_src->[$m];

		# Add rows and columns #
	    foreach my $tag (@{$tags_column}) { # The 1st inner  for-loop #
		my ($rext_tag, $cext_tag) = ($ext . $delimiter . $tag, $tag . $delimiter . $ext);
		my ($rsrc_tag, $csrc_tag) = ($src . $delimiter . $tag, $tag . $delimiter . $ext);
		my $src_ele = (defined $matrix->{$rsrc_tag}) ?
			$matrix->{$rsrc_tag} : $matrix->{$csrc_tag} ;
		unless (defined $src_ele) {
		    print STDERR "[WARNING 'extend_matrix'] MISSING MATRIX ELEMENT for the source pair '$rsrc_tag' (or its mirror image '$csrc_tag') !\n\n";
		    next;
		}

		$matrix->{$rext_tag} = $matrix->{$cext_tag} = $src_ele;
	    }			# End of the 1st inner for-loop #

		# Fill the bottom-right corner #
	    for (my $n=0; $n<$ct_ext; $n++) { # The 2nd inner for-loop #
		my $ext2 = $tags_ext->[$n];
		my $src2 = $tags_src->[$n];
		my ($ext_pair1, $ext_pair2) = ($ext . $delimiter . $ext2, $ext2 . $delimiter . $ext);
		my ($src_pair1, $src_pair2) = ($src . $delimiter . $src2, $src2 . $delimiter . $src);
		my $src_pele = (defined $matrix->{$src_pair1}) ?
			$matrix->{$src_pair1} : $matrix->{$src_pair2} ;
		unless (defined $src_pele) {
		    print STDERR "[WARNING 'extend_matrix'] MISSING MATRIX ELEMENT for the source pair '$src_pair1' (or its mirror image '$src_pair2') !\n\n";
		    next;
		}

		$matrix->{$ext_pair1} = $matrix->{$ext_pair2} = $src_pele ;
	    }			# End of the 2nd inner for-loop #

	}		# End of the outer for-loop #

	return 1;

}		# End of the subroutine 'extend_matrix' #


1;		# a 'spell which makes the module "use"-able and/or "require"-able #
