# Supplementary material for: Detecting negative selection on recurrent mutations using gene genealogy
Source: BMC Genet. 2013 May 7;14:37. doi: 10.1186/1471-2156-14-37 (PMC3661350; doi:10.1186/1471-2156-14-37)
Supplement: Additional file 3 — A ZIP archive that contains the original versions of a Perl module implementing our new parsimony algorithm, as well as of Perl and Bourne shell scripts used for our simulation data analyses to examine the performances of various neutrality tests including our two new tests. It also contains a README file that describes how to use the modules and scripts. (The modules and scripts will run on a Mac OS X terminal. And they should probably run on other UNIX platforms as well, although we have not tested whether they indeed will.) The latest version of the modules and scripts, as well as some null-distributions, can be found in the DENSERM directory at the FTP repository of the Bioinformatics Organization [95]. [file 1471-2156-14-37-S3.zip › additional_file_3/DENSERM_P/MyPerlModules/MyLinearAlgebra.pm]

package MyLinearAlgebra;
#
###################################################################################
#	DENSERM_P: A package to DEtect Negative SElection on Recurrent Mutations
#			(almost exclusively via Perl modules and scripts).
#	Version 0.3: Copyright (C) 2012 Kiyoshi Ezawa
#
#    This package is free software: you can redistribute it and/or modify
#    it under the terms of the GNU General Public License as published by
#    the Free Software Foundation, either version 3 of the License, or
#    (at your option) any later version.
#
#    This package is distributed in the hope that it will be useful,
#    but WITHOUT ANY WARRANTY; without even the implied warranty of
#    MERCHANTABILITY or FITNESS FOR A PARTICULAR PURPOSE.  See the
#    GNU General Public License for more details.
#
#    You should have received a copy of the GNU General Public License, "GNU_GPL.txt",
#    along with this package.  If not, see <http://www.gnu.org/licenses/>.
#
#    The author can be contacted by e-mailing to <kezawa dot ezawa3 at gmail dot com>
#    (replace " dot " and " at " with "." and "@", respectively).
###################################################################################
#
# MyLinearAlgebra.pm: This module contains subroutines
#		which solve various linear algebraic problems.
#
#	SOURCES:
#	Some subroutines in this module are Perl-translated versions of the programs in:
#	"Handbook of Numerical Methods executable on UNIX Engineering Workstation, basic C version." (in Japanese ), written by Tagawa H (Saiensu-sha, Co., Ltd.; Tokyo, Japan; 1998). 
#

use strict;
use warnings;

use Exporter;

our @ISA  = qw(Exporter);

our @EXPORT_OK = qw(
	multiply_matrices lu_decomposition lu_fw_bk_sbst
	solve_lin_eq_lu invert_matrix_lu );

our $MIN_PIVOT = 1.0e-13;	# if the pivot element is less than this value,
				# then give up the calculation.
our $TINY = 1.0e-20;

# multiply_matrices: This subroutine receives 2 matrices (in the form of arrays of arrays)
#		@a and @b and returns their product @a * @b.
#
sub multiply_matrices (\@\@) {

	my ($a, $b) = @_;

	my $ct_rows = @{$a};
	($ct_rows and @{$b}) or (return []);
	my $ct_terms = @{$a->[0]};
	unless (@{$b} == $ct_terms) {
		print STDERR "Illegal input for \'mutiply_matrices\' .\n";
		return undef;
	}

	my $ct_clms = @{$b->[0]};
	my @prod = ();
	for (my $i=0; $i < $ct_rows; $i++) {
		my @col = ();
		for (my $j=0; $j < $ct_clms; $j++) {
			my $sum = 0;
			for (my $k=0; $k <$ct_terms; $k++) {
				$sum += $a->[$i][$k] * $b->[$k][$j];
			}
			push @col, $sum;
		}
		push @prod, \@col;
	}

	return \@prod;

}		# end of the subroutine multiply_matrices #


# lu_decomposition: This subroutine receives a square matrix,
#		  replaces it with the LU-decomposition of its rowwise permutation,
#		  and returns a record of the row permutations effected by the partial pivoting,
#		along with a sign +1/-1 which tells whether the number of row interchanges
#		was even or odd.
#
sub lu_decomposition (\@) {

	my ($a) = @_;

	my $n = @{$a}; # matrix size #
	my @indx = (); # a record of the row permutation effected by the partial pivoting
	my $d = 1; # =  +1 if the number of row interchange was even, = -1 if it was odd.

	my @vv = (); # stores scaling factors for rows 
	for (my $i=0; $i< $n; $i++) {
	    my $big = 0;
	    for (my $j=0; $j< $n; $j++) {
		my $abs = ($a->[$i][$j] > 0) ? $a->[$i][$j] : - $a->[$i][$j] ;
		($abs > $big) and ($big = $abs);
	    }

	    if ($big == 0) {
		print STDERR "Singular matrix in \'lu_decomposition\'.\n";
		return (undef, undef);
	    }
	    push @vv, 1/$big;
	}

	for (my $j=0; $j < $n; $j++) {  # The loop over columns of Crout's method.

	   for (my $i=0; $i < $j; $i++) {  #  Equation (2.3.12) except for $i = $j.
		my $sum = $a->[$i][$j];
		for (my $k=0; $k<$i; $k++) { $sum -= $a->[$i][$k] * $a->[$k][$j]; }
		$a->[$i][$j] = $sum;
	   }

	   # Initialize for the search for the largest pivot element.
	   my $big = 0;
	   my $imax = -1;
	   for (my $i = $j; $i < $n; $i++) { # $i = $j of equation (2.3.12) and
					    # $i = $j+1, ..., $n of equation (2.3.13).
		my $sum = $a->[$i][$j];
		for (my $k=0; $k < $j; $k++) { $sum -= $a->[$i][$k] * $a->[$k][$j]; }
		$a->[$i][$j] = $sum;
		my $dum = ($sum > 0) ? $vv[$i] * $sum : -$vv[$i] * $sum ;
		if ($dum > $big) { # Is the figure of merit for the pivot better than the best so far ?
		   $big = $dum;
		   $imax  = $i;
		}
	   }

		# This block has no counterpart in the textbook.
	   if ($big < $MIN_PIVOT) {
		print STDERR "Almost singular matrix for \'lu_decomposition\'.\n";
		return (undef, undef);
	   }

	   if ($j != $imax) {	# Do we need to interchange rows?
		for (my $k=0; $k <$n; $k++) { # Yes, do so...
			my $dum = $a->[$imax][$k];
			$a->[$imax][$k] = $a->[$j][$k];
			$a->[$j][$k] = $dum;
		}
		$d = - $d;	# ... and  change the parity of $d.
		$vv[$imax] = $vv[$j]; # Also interchange the scale factor.
	   }
	   push @indx, $imax;

	   ($a->[$j][$j] == 0) and ($a->[$j][$j] = $TINY);
	   # if the pivot element is zero the matrix is singular
	   # (at least to the precision of the algorithm).
	   # For some applications on singular matrices,
	   # it is desirable to substitute $TINY for zero.

	   if ($j != $n -1) {	# Now, finally, divide by the pivot element.
		my $dum = 1/$a->[$j][$j];
		for (my $i = $j+1; $i< $n; $i++) { $a->[$i][$j] *= $dum; }
	   }
	}		# Go back for the next column in the reduction.

	return (\@indx, $d);

}		# end of the subroutine lu_decomposition # 


# lu_fw_bk_sbst: This subroutine receives the LU-decomposition (@{$lu}) of a square matrix,
#		along with the record (@{$indx}) of row permutation,
#		and a numerical vector (@{$num} = the r.h.s of the linear equation AX = B).
#		Then it conducts forward substitution followed by backsubstitution
#		to solve the linear equation, and returns the solution vector X.
#		@{$lu} and @{$indx} are NOT modified by this subroutine and can be
#		left in place for successive calls with different right-hand sides @{$num}.
#		The subroutine takes into account the possibility that @{$num} will begin with
#		many zero elements, so it is efficient for use in matrix inversion.
#
sub lu_fw_bk_sbst (\@\@\@) {

	my ($lu, $indx, $num) = @_;

	my $n = @{$lu};
	unless (@{$num} == $n) {
		print STDERR "Illegal input for \'lu_fw_bk_sbst\'.\n";
		return undef;
	}

	my @x = @{$num};
	# When $ii is set to a positive value,
	# it will become the index of the 1st nonvanishing element of @{$num}.
	my $ii= -1;

	# We now do the forward substitution, equation (2.3.6). The only new wrinkle is
	# to unscramble the permutation as we go.
	for (my $i=0; $i <$n; $i++) {
	   my $ip = $indx->[$i];
	   my $sum = $x[$ip];
	   $x[$ip] = $x[$i];
	   if ($ii >= 0) {
		for (my $j =$ii; $j < $i; $j++) { $sum -= $lu->[$i][$j] * $x[$j]; }
	   } elsif ($sum) { # A nonzer element was encountered, so from now on we will
		$ii = $i;   # have to do the sums in the loop above. 
	   }
	   $x[$i] = $sum;
	}

	# Now we do the backsubstitution, equation (2.3.7). 
	for (my $i=$n-1; $i >= 0; $i--) {
	   my $sum = $x[$i];
	   for (my $j= $i+1; $j < $n;  $j++) { $sum -= $lu->[$i][$j] * $x[$j]; }
	   $x[$i] = $sum/$lu->[$i][$i];	# Store a component of the solution vector X.
	}	# All done !

	return \@x;

}		# end of the subroutine lu_fw_bk_sbst #

# solve_lin_eq_lu: This subroutine solves a set of n linear equations AX = B
#		by means of the LU-decomposition.
#		Along the way, the subroutine replaces the input coefficient matrix A (=@{$a})
#		into its LU-decomposition.
#
sub solve_lin_eq_lu (\@\@) {

	my ($a, $b) = @_;

	unless (@{$a} and (@{$a->[0]} == @{$a})  and (@{$a} == @{$b}) ) {
		print STDERR "Illegal input for \'solve_lin_eq_lu\'.\n";
		return undef;
	}

	my ($indx, $sgn) = lu_decomposition (@{$a});
	unless (defined $indx) {
		print STDERR "\'lu_decomposition\' failed.\n";
		return undef;
	}

	my $sol = lu_fw_bk_sbst (@{$a}, @{$indx}, @{$b});
	unless (defined $sol) {
		print STDERR "\'lu_fw_bk_sbst\' failed.\n";
		return undef;
	}

	return $sol;

}	# end of the subroutine solve_lin_eq_lu #

# invert_matrix_lu: 
#	This subroutine receives a regular matrix,
#	and returns its inverted matrix produced via the LU decomposition.
#	(CREATED on April 28 (Tue), 2009)
#
# INPUT: \@matrix, where
#	$matrix[$i]->[$j] = a numerical value with 0 <= $i, $j < scalar (@matrix);
#
# OUTPUT: \@inversion, where
#	@matrix * @inversion = diag (1, ..., 1).
#
sub invert_matrix_lu (\@) { 

	my ($matrix) = @_;
	my $size_mtrx = @{$matrix};
	unless (($size_mtrx>0) and (@{$matrix->[0]} == $size_mtrx)) {
	    print STDERR "[ERROR 'invert_matrix_lu'] The INPUT is NOT a SQUARE MATRIX of a POSITIVE SIZE: $! !\n\n";
	    return undef;
	}

	my ($indx, $sgn) = lu_decomposition (@{$matrix});
	unless (defined $indx) {
	    print STDERR "[ERROR 'invert_matrix_lu'] 'lu_decomposition' FAILED: $! !\n";
	    return undef;
	}

	my @inversion = my @zero_vec = ();
	for (1..$size_mtrx) { push @zero_vec, 0; push @inversion, []}

	for (my $i=0; $i<$size_mtrx; $i++) { # The main for-loop #

	    my @unit_i = @zero_vec;
	    $unit_i[$i] = 1;

	    my $inv_i = lu_fw_bk_sbst (@{$matrix}, @{$indx}, @unit_i);
	    unless (defined $inv_i) {
		print STDERR "[ERROR 'invert_matrix_lu'] 'lu_fw_bk_sbst' FAILED for the $i th colum: $! !\n";
		return undef;
	    }

		## A BUG FIXED on April 28 (Tue), 2009 ##
	    for (my $j=0; $j<$size_mtrx; $j++) { push @{$inversion[$j]}, $inv_i->[$j]; }
	    ##push @inversion, $inv_i;
	    
	}		# End of the main for-loop #

	return \@inversion;

}	# end of the subroutine 'invert_matrix_lu' #


1;		# a 'spell which makes the module "use"-able and/or "require"-able #
