# Supplementary material for: Detecting negative selection on recurrent mutations using gene genealogy
Source: BMC Genet. 2013 May 7;14:37. doi: 10.1186/1471-2156-14-37 (PMC3661350; doi:10.1186/1471-2156-14-37)
Supplement: Additional file 3 — A ZIP archive that contains the original versions of a Perl module implementing our new parsimony algorithm, as well as of Perl and Bourne shell scripts used for our simulation data analyses to examine the performances of various neutrality tests including our two new tests. It also contains a README file that describes how to use the modules and scripts. (The modules and scripts will run on a Mac OS X terminal. And they should probably run on other UNIX platforms as well, although we have not tested whether they indeed will.) The latest version of the modules and scripts, as well as some null-distributions, can be found in the DENSERM directory at the FTP repository of the Bioinformatics Organization [95]. [file 1471-2156-14-37-S3.zip › additional_file_3/DENSERM_P/MyPerlModules/MyMalnIO.pm]

package MyMalnIO;
#
###################################################################################
#	DENSERM_P: A package to DEtect Negative SElection on Recurrent Mutations
#			(almost exclusively via Perl modules and scripts).
#	Version 0.3: Copyright (C) 2012 Kiyoshi Ezawa
#
#    This package is free software: you can redistribute it and/or modify
#    it under the terms of the GNU General Public License as published by
#    the Free Software Foundation, either version 3 of the License, or
#    (at your option) any later version.
#
#    This package is distributed in the hope that it will be useful,
#    but WITHOUT ANY WARRANTY; without even the implied warranty of
#    MERCHANTABILITY or FITNESS FOR A PARTICULAR PURPOSE.  See the
#    GNU General Public License for more details.
#
#    You should have received a copy of the GNU General Public License, "GNU_GPL.txt",
#    along with this package.  If not, see <http://www.gnu.org/licenses/>.
#
#    The author can be contacted by e-mailing to <kezawa dot ezawa3 at gmail dot com>
#    (replace " dot " and " at " with "." and "@", respectively).
###################################################################################
#
# MyMalnIO.pm: This module reads in output files of multiple alignment,
#		processes them, and print-outs an output in a specific format.
#
# This module was forged based on a part of the Perl script named "malign_fractionate_ms.pl" (on May 9 (Fri), 2003).
#

use strict;
use warnings;
use Exporter;

our @ISA = qw( Exporter);

#our @EXPORT = qw( extract_clw pr_phylip_like );
our @EXPORT_OK = qw(
	id2seq  batch_id2seq br_print_fasta extract_fasta readin_mfasta
	extract_clw extract_in_oden extract_phylip_like extract_phylip_int
	extract_alignment
	process_seqID extract_paraln align_refinery_aa align_refinery_nt
        trim_outgroup rm_monomorphic rm_in_monomorphic pairwise_difference
	pr_phylip_aln  pr_phylip_like  pr_ODEN_input  pr_ODEN_input_lite
	pr_clustal_like pr_clustal_like_lite pr_clustal_like_aa
	pr_clustal_like_lite_aa pr_selected_sites
        print_aln_decorated monomorphic_counter print_bl_aln_decorated
		);

use MyFile_manipu qw( open_input_file open_input_file2 );
use MyMalnManipu qw( id_indicator id_indicator_aa );
use MyMalnManipu_pep_spe qw( consv_indicator_aa );

# id2seq: This subroutine receives a database name and a sequence ID,
#	conducts a databasse search via 'fastacmd',
#	and returns a reference to the resulting sequence with the title (seq ID)  part removed.
#	(NOTE: This subroutine strips out the white spaces trailing the sequence.)
#
sub id2seq (\$$) {

	my ($database, $seqid) = @_; 

	##my $fastacmd = '/home/ezawa/Bioinfo_tools/blast-2.2.6-ia32/fastacmd';
	my $fastacmd = '/usr/local/Bioinfo_tools/blast-2.2.6-ia32/fastacmd';

	my $input = ` $fastacmd -d ${$database} -s $seqid ` ;

	unless ($input =~ m/^\>/ ) {
		print STDERR $input;
		return undef;
	}

	my ($title, $seq) = split /\n/, $input , 2;

	(defined $seq) or (return undef);

	$seq =~ s/\s+$//;

	return \$seq;
	

}		# end of the subroutine id2seq #


# batch_id2seq: This subroutine conducts the subroutine id2seq multiple times.
#	We ASSUME that the sequence IDs are in the form registerd in the NCBI database
#	used by 'fastacmd'.
#
sub batch_id2seq (\@\@) {

	my ($databases, $seqids) = @_;

	my $ct_seqs = @{$seqids};
	my @db_list = @{$databases};
	if ( ($ct_seqs > 1) and (@db_list == 1) ) {
		for (2 .. $ct_seqs) { push @db_list, $db_list[0]; }
	}

	unless (@db_list == $ct_seqs) {
		print STDERR "Illegal input for \'batch_id2seq\'.\n";
		return undef;
	}

	my @seqs = ();
	for (my $i=0; $i< $ct_seqs; $i++) {

		my $seq = id2seq (${$db_list[$i]}, $seqids->[$i]);
		push @seqs, $seq;
	}

	return \@seqs;

}		# end of the subroutine batch_id2seq # 


# br_print_fasta: This subroutine just concatenates the ">"-prepended sequence IDs and 
#		the corresponding  outputs of "id2seq" (or the like),
#		and prints them out to the file specified by the 2nd argument.
#
sub br_print_fasta (\@\@\$) {

	my ($seqids, $seqs, $outfile ) =@_;

	my $ct_seqs = @{$seqs};
	($ct_seqs) or (return 1);

	unless (@{$seqids} == $ct_seqs) {
		print STDERR "Illegal input for \'br_print_fasta\': the number of sequence IDs does NOT agrees with that of sequences.\n";
		return 0;
	}

	my $fh;
	open ($fh, "> ${$outfile}" ) or die "\nCannot open ${$outfile}: $!\n";

	for (my $i=0; $i< $ct_seqs; $i++) {
		print $fh "\>$seqids->[$i]\n";
		print $fh "${$seqs->[$i]}\n";
	}

	close ($fh);

	return 1;
}			# end of the subroutine br_print_fasta #


# extract_fasta: This subroutine extracts a list of sequence IDs  and thier associated sequences
#		from a file in the fasta format.
#
sub extract_fasta (\$) {

	my ($rf_infile) = @_;

	local $/ = "\n";

	unless ( open (INTMP, "< ${$rf_infile}") ) {
		open (INTMP, " gunzip -c ${$rf_infile}.gz | ") or die "\nCannot folk or open ${$rf_infile}(.gz): $!\n";
	}

	my $seqID = '';
	my %seqid2desc; # ($seqID => \$desc, ...)

	while (my $header = <INTMP>) {
		($header =~ s/^>\s*//) or next;
		my ($tmp)  = ($header =~ m/^(\S+)/ );
		##my ($tmp) = ( $header =~ m/^>(\S+)/ ); 
		(defined $tmp) or next;
		$seqID = $tmp;
		$header =~ s/\s+$//;
		my ($desc) = ($header =~ m/^\S+\s+(\S+.*)/ );
		(defined $desc) and ($seqid2desc{$seqID} = \$desc);
		last;
	}
	$seqID or (return ([],[], [], {}) );

	my @seqIDs = ($seqID);
	my @seqs = my @seqlens = ();
	my $seq = '';

	while (my $line = <INTMP>) {

		## my ($seqID) = ($line =~ m/^>(\S+)/ );
		##if (defined $seqID) {
		if ($line =~ s/^>\s*//) {
			$line =~ s/\s+$//;
			my ($seqID, $desc) = split /\s+/, $line, 2;
			unless (defined $seqID) {
			    print STDERR "[ERROR 'extract_fasta'] NO SEQUENCE ID !\n";
			    return (undef, undef, undef, undef);
			}
			my $length = ($seq =~ tr/a-zA-Z\*// );
			push @seqlens, $length;
			push @seqIDs, $seqID;
			my $cp_seq = $seq;
			$seq = '';
			push @seqs, \$cp_seq;
			((defined $desc) and ($desc ne '')) and ($seqid2desc{$seqID} = \$desc);
		} else {
			$line =~ s/\s+$//;
			#$line =~ s/\s+//g;
			$seq .= $line;
		}
	}

	close (INTMP);

	my $length = ($seq =~ tr/a-zA-Z\*//);
	push @seqlens, $length;
	push @seqs, \$seq;

	return (\@seqs, \@seqIDs, \@seqlens, \%seqid2desc);

}			# end of the file extract_fasta #


# readin_mfasta:
#	This subroutine reads in a list of sequences in the multi-FASTA format,
#	then stores the retrieved information into two hashes,
#	%id2seq and %id2desc.
#
# INPUT: (\$infile, \%id2seq, \%id2desc), where
#	$infile is the path to the input file;
#	%id2seq = ($seq_id => \$sequence, ...);
#	%id2desc = ($seq_id => \$desc, ...) for the sequences whose descriptions are available.
#
# OUTPUT: 1 if the process succeeded,
#	  0 if it failed.
#
sub readin_mfasta (\$\%\%) {

	my ($infile, $id2seq, $id2desc) = @_;
	local $/ = "\n";

	my $fh = open_input_file (${$infile}); 
	unless (defined $fh) {
	    print STDERR "[ERROR 'readin_mfasta'] 'open_input_file' FAILED !!\n";
	    return 0;
	}

	my $seqid;
	my $seq; # = $id2seq->{$seqid};
	while (my $in = <$fh>) {

	    if ($in =~ s/^>\s*//) { # The header part
		$in =~ s/\s+$//;
		($seqid, my $desc) = split /\s+/, $in;
		unless ((defined $seqid) and ($seqid ne '')) {
		    print STDERR "[CAUTION 'readin_mfasta'] ANOMALOUS HEADER containing NO SEQUENCE ID:\n";
		    print STDERR " '>$in' !\n\n";
		    $seqid = undef;
		    next;
		}
		$seqid =~ s/^lcl\|//; # ADDED on Monday, March 26, 2007 #

		my $init_seq = '';
		$seq = $id2seq->{$seqid} = \$init_seq;

		(defined $desc) and ($id2desc->{$seqid} = \$desc);

	    } elsif (defined $seqid) {
		$in =~ s/\s+$//;
		${$seq} .= $in;
	    }

	}		# End of the subroutine 

	return 1;

}		# End of the subroutine 'readin_mfasta' #


# extract_alignment:
#	This subroutine extracts an alignment,
#	either in the FASTA format or in the CLUSTAL format (with out without a header).
#
# INPUT: \$inaln_file.
#
#  OUTPUT: (\@align, \@seqids, \@seqlens), where
#	${$align[$k]} is the $k th sequence embedded in the alignment;
#	$seqids[$k] is the ID of the $k th sequence;
#	$seqlens[$k] is the length of the $k th sequence;
#
sub extract_alignment (\$) {

	my ($inaln_file) = @_;
	local $/ = "\n";

	my $fh_tmp = open_input_file2 (${$inaln_file});
	unless (defined $fh_tmp) {
	    print STDERR "[ERROR 'extract_alignment'] The subroutine 'open_input_file2' FAILED on the input file '${$inaln_file}': $! !\n";
	    return (undef, undef, undef);
	}
	my $header;
	while (my $in = <$fh_tmp>) { # Leading while-loop #
	    ($in =~ m/\S+/) or next;
	    ($header = $in) =~ s/^\s+//;
	    last;
	}		# End of the leading while-loop #
	close ($fh_tmp);

	unless (defined $header) {
	    print STDERR "[ERROR 'extract_alignment'] NO UNBLANK LINES in the input alignment '${$inaln_file}': $! !\n";
	    return (undef, undef, undef);
	}
	$header = uc $header;

	if ($header =~ m/^CLUSTAL/) {
	    my ($align, $seqids, $seqlens, $labels) = extract_clw (${$inaln_file}, 1);
	    unless ((defined $align) and (@{$align}>0)) {
		print STDERR "[ERROR 'extract_alignment'] Subroutine 'extract_clw' FAILED with \$fl_header = 1 on the  input alignment '${$inaln_file}': $! !\n";
		return (undef, undef, undef);
	    }
	    return ($align, $seqids, $seqlens);

	} elsif ($header =~ m/^\>/) {
	    my ($align, $seqids, $seqlens, $seqid2desc) = extract_fasta (${$inaln_file});
	    unless ((defined $align) and (@{$align}>0)) {
		print STDERR "[ERROR 'extract_alignment'] Subroutine 'extract_fasta' FAILED on the input alignment '${$inaln_file}': $! !\n";
		return (undef, undef, undef);
	    }
	    return ($align, $seqids, $seqlens);
	
	} else { # Try 'extract_clw' with $fl_header = 0.
	    my ($align, $seqids, $seqlens, $labels) = extract_clw (${$inaln_file}, 0);
	    unless ((defined $align) and (@{$align}>0)) {
		print STDERR "[ERROR 'extract_alignment'] Subroutine 'extract_clw' FAILED with \$fl_header = 0 on the  input alignment '${$inaln_file}': $! !\n";
		return (undef, undef, undef);
	    }
	    return ($align, $seqids, $seqlens);
	}

}	# End of the subroutine 'extract_alignment' #


# align_extract_str: a subroutine which receives lines of a chunk of alignment,
#			extracts the whole alignment,
#			and saves the result in the array OF STRINGS "@align"
#
sub align_extract_str (\@\@\@) {

	my  ($rf_lines, $rf_align, $rf_seq_lens) = @_;
	my @characters;

	my $i =0;
	foreach  my $line (@{$rf_lines}) {

		my ($aln) = ($line =~ m/^\S+\s+(\S+)/ );
		(defined $aln) or next;
		my $part_len = ($aln =~ tr/a-zA-Z\*//);
		($rf_seq_lens->[$i]) ? ($rf_seq_lens->[$i] += $part_len) : ($rf_seq_lens->[$i] = $part_len);
		(defined $rf_align->[$i]) ? (${$rf_align->[$i]} .= $aln) : ($rf_align->[$i] = \$aln);
		$i++;
	}

}				# end of the subroutine align_extract_str #


#my %clusters;		# key = (sub)cluster number, value = [list of sequence IDs ] #

# process_seqID ($\%): This subroutine receives the name of an input file, 
#			processes the information,
#			and stores the resulting list of sequences belonging to each cluster.
#
sub process_seqID ($\%) {

	my ($infile, $rf_clusters) = @_;

	#local $/ = "";	# use a blank line as the separator #

	open (INTMP, "<$infile") or die "\nCannot open $infile: $!\n";
	while (my $cluster_rec = <INTMP> ) {
		 $cluster_rec =~ s/^\s+//;
		($cluster_rec =~ m/^cluster/) or ($cluster_rec =~ m/^subcl/) or ($cluster_rec =~ m/^original/ ) or next;

		my ($header, $sequences) = split /\n/, $cluster_rec;
		my ($cluster_num) = ($header =~ m/^\D*([\d_]+)/ );

		$sequences =~ s/^\[//;
		$sequences =~ s/\]\.$//;
		my @list_seq = split /,/ , $sequences;
		${$rf_clusters}{$cluster_num} = \@list_seq;
	}
	close (INTMP);
	
}				# end of the subroutine process_seqID # 


# extract_paraln : This subroutine reads in an output file of the parallel computing
#			multiple-alignment program, extracts sequences embedded in the alignment,
#			and outputs the result into an array of strings.
#
sub extract_paraln ($\%) {

	my ($infile, $rf_clusters) = @_;

	my ($cluster_num) = ($infile =~ m/CL([\d_]+)\.out$/o);
	unless (defined $rf_clusters->{$cluster_num}) {
		print STDERR "Sequence ID list is not available for cluster no.$cluster_num.\n";
		return ([], [], []);
	}
	my $rf_seq_IDs = $rf_clusters->{$cluster_num};
	local $/ = "\n";

	my @align = ();
	my @seq_lengths = ();

 	open(INTMP, "<$infile") or die "\nCannot open $infile: $!\n";
	while(my $input = <INTMP>) {

		($input =~ s/^\"//) or next;
		chomp $input;
		$input =~ s/\"$//;
		push @align, \$input;

		my $length = ($input =~ tr/a-zA-Z\*// );
		push @seq_lengths, $length;
	}
	close(INTMP);

	if ( scalar(@{$rf_seq_IDs}) != scalar(@align) ) {
		print STDERR "Cluster no.$cluster_num does not have as many seq_ID\'s as sequences.\n";
		return ([], [], []);
	}

	my $max_len = 0;
	foreach my $seqid (@{$rf_seq_IDs}) {

		($max_len < length($seqid) ) and ($max_len = length($seqid) );
	}

	my @labels = ();
	foreach my $seqid (@{$rf_seq_IDs}) {

		my $pad_len = 5 + $max_len - length($seqid);
		my $label = $seqid . ' ' x $pad_len;
		push @labels, $label;
	}

	return (\@align, \@seq_lengths, \@labels);

 }					# end of the subroutine extract_paraln #


# extract_clw : This subroutine reads in a multiple alignment
#			from the file of clustal format.
# 			And store the alignment in an array of STRINGS.
#
sub extract_clw ($$) {

	my ($infile, $fl_header) = @_;

	local $/ = '';		# use blank lines as input_record_sepqrators #

	open (INTMP, "<$infile") or die "\nCannot open $infile: $!\n";

	if ($fl_header) { my $header = <INTMP>;}

	my @first_lines = ();

	while (my $in = <INTMP> ) { 	# the 1st while #

	 	@first_lines = split /\n/, $in;
		@first_lines and last;
	}				# end of the 1st while #

	(@first_lines) or ( return ( [], [], [], [] ) );
 
	my @labels = ();
	my @seq_IDs = ();
	foreach my $line (@first_lines) {

		my ($label, $seqid) = ($line =~ m/^((\S+)\s+)/ ) or next;
		push @labels, $label;
		push @seq_IDs, $seqid;
	}

	my $fl_ref = ($first_lines[$#first_lines] =~ m/^\s/ );

	my @align = ();
	my @seq_lengths = ();

	for (my $i = 0; $i < @labels; $i++) {
		my $temp = '';
		$align[$i] = \$temp;
	}

	align_extract_str ( @first_lines, @align, @seq_lengths);

	while (my $in = <INTMP> ) {	# the 2nd while #

		my @in_lines = split /\n/, $in;
		@in_lines or next;

		align_extract_str (@in_lines, @align,@seq_lengths);

	}				# end of the 2nd while #

	close (INTMP);

	#$fl_ref and (pop @seq_lengths);

	return (\@align, \@seq_IDs, \@seq_lengths, \@labels);

}				# end of the subroutine extract_clw #


# align_extract_str_II: a subroutine which receives lines of a chunk of alignment,
#			extracts the whole alignment,
#			and saves the result in the array OF STRINGS "@align".
#			This subroutine differs from 'align_extract_str' in that
#			is discards lines with a specified "comment character" prepended.
#
sub align_extract_str_II (\@\@\@$) {

	my  ($rf_lines, $rf_align, $rf_seq_lens,$comchar) = @_;
	my @characters;

	my $len_comchar = length $comchar;

	my $i =0;
	foreach  my $line (@{$rf_lines}) {

		my ($aln) = ($line =~ m/^\S+\s+(\S+)/ );
		(defined $aln) or next;
		( ($len_comchar <= length $line )
			and (substr ($line, 0, $len_comchar) eq $comchar) ) and next;
		my $part_len = ($aln =~ tr/a-zA-Z\*//);
		($rf_seq_lens->[$i]) ? ($rf_seq_lens->[$i] += $part_len) : ($rf_seq_lens->[$i] = $part_len);
		(defined $rf_align->[$i]) ? (${$rf_align->[$i]} .= $aln) : ($rf_align->[$i] = \$aln);
		$i++;
	}

}				# end of the subroutine align_extract_str_II #


# extract_in_oden : This subroutine reads in a multiple alignment
#			in a format specially prepared for ODEN,
# 			And store the alignment in an array of STRINGS.
#
sub extract_in_oden ($$) {

	my ($infile, $fl_header) = @_;

	local $/ = '';		# use blank lines as input_record_sepqrators #

	open (INTMP, "<$infile") or die "\nCannot open $infile: $!\n";

	if ($fl_header) { my $header = <INTMP>; }

	my @first_lines = ();

	while (my $in = <INTMP> ) { 	# the 1st while #

	 	@first_lines = split /\n/, $in;
		@first_lines and last;
	}				# end of the 1st while #

	(@first_lines) or ( return ( [], [], [], [] ) );
 
	my @labels = ();
	my @seq_IDs = ();
	foreach my $line (@first_lines) {

		my ($label, $seqid) = ($line =~ m/^((\S+)\s+)/ ) or next;
		($label =~ m/^\>/ ) and next;	# skip the comment line
		push @labels, $label;
		push @seq_IDs, $seqid;
	}

	#my $fl_ref = ($first_lines[$#first_lines] =~ m/^\s/ );

	my @align = ();
	my @seq_lengths = ();

	for (my $i = 0; $i < @labels; $i++) {
		my $temp = '';
		$align[$i] = \$temp;
	}

	align_extract_str_II ( @first_lines, @align, @seq_lengths, '>');

	while (my $in = <INTMP> ) {	# the 2nd while #

		my @in_lines = split /\n/, $in;
		@in_lines or next;

		align_extract_str_II (@in_lines, @align,@seq_lengths, '>');

	}				# end of the 2nd while #

	close (INTMP);

	#$fl_ref and (pop @seq_lengths);

	return (\@align, \@seq_IDs, \@seq_lengths, \@labels);

}				# end of the subroutine extract_in_oden #


# extract_phylip_like: This subroutine reads in a multiple-alignment
#			in a Phylip-like format,
#			and returns lists of sequence IDs, sequences, lengths, and labels.
#
sub extract_phylip_like (\$$) {

	my ($rf_in, $fl_header) = @_;

	my @chunks = split /\n\n+/, ${$rf_in};

	my $header = $fl_header ? (shift @chunks) : undef ;
	@chunks  or (return (undef, undef, undef, undef) );

	my $labels = shift @chunks;
	my @labels = split /\n/, $labels;

	my @seqids = ();
	foreach my $label (@labels) {

		my ($seqid) = ($label =~ m/^\>?(\S+)/ );
		(defined $seqid) or ($seqid = $label);
		push @seqids, $seqid;
		my $tmp = '';
	}			# end of the foreach #

	my @seqs = ();
	while (my $sub_aln = shift @chunks) { # the outer while #

		my @subseqs = split /\n/, $sub_aln;

		for (my $i=0; $i<@subseqs; $i++) { # the inner for #

			$subseqs[$i] =~ s/\s+//g;  # remove white spaces #
			(defined $seqs[$i]) ? (${$seqs[$i]} .= $subseqs[$i]) :
						($seqs[$i] = \$subseqs[$i]) ;	

		}				# end of the inner for #
	}				# end of the outer while #

	unless (@seqs == @labels) {

		printf STDERR "Discrepancy between the sequence count %d and the number of labels %d\n", scalar(@seqs), scalar(@labels);
		return (undef, undef, undef, undef);
	}

	my @lengths = ();
	for (my $i=0; $i<@seqs; $i++) { 

		my $len =  (${$seqs[$i]} =~ tr/a-zA-Z\*// );
		push @lengths, $len;
	}

	return  (\@seqs, \@seqids, \@lengths, \@labels);

}			# end of the subroutine extract_phylip_like # 


# extract_phylip_int:
#	This subroutine extracts an alignment in the Phylip interleaved format.
#
# INPUT: \$infile.
#
# OUTPUT: (\@seqs, \@seqids), where
#	${$seqs[$m]} is the $m th sequence embedded in the alignment;
#	$seqids[$m] is the ID of the $m th sequence.
#
sub extract_phylip_int (\$) {

	my ($infile) = @_;
	local $/ = '';

	my $fh_tmpin ;
	unless ( open ($fh_tmpin, "< ${$infile}") ) {
	   print STDERR "\n[ERROR 'extract_phylip_int'] CanNOT open '${$infile}' : $! .\n\n";
	   return (undef, undef);
	}

	my $header = <$fh_tmpin>;
	my @headlines = split /\n/, $header;
	unless (@headlines>1) {
	    $header =~ s/\s+$//;
	    print STDERR "[ERROR 'extract_phylip_int'] The input file '${$infile}' has an UNEXPECTEDLY SHORT HEADER:\n";
	    print STDERR "'$header' .\n\n";
	    return (undef, undef);
	}

	my $init_info = shift @headlines;
	unless ($init_info =~ m/\s+\d+\s+\d+/) {
	    $header =~ s/\s+$//;
	    print STDERR "[ERROR 'extract_phylip_int'] The input file '${$infile}' has an UNEXPECTED form of the HEADER:\n";
	    print STDERR "'$header' .\n\n";
	    return (undef, undef);
	}

	my @seqs = my @seqids = ();

	while (my $line = shift @headlines) { # The 1st while-loop #
	    my ($seqid, $seq) = split /\s+/, $line, 2;
	    if (defined $seq) {
		$seq =~ s/\s+//g;
		push @seqs, \$seq;
		push @seqids, $seqid;
	    } else {
		($seqid = $line) =~ s/\s+$//;
		$seq = '';
		push @seqs, \$seq;
		push @seqids, $seqid;
	    }
	}			# End of the 1st while-loop # 
	my $ct_seqs = @seqs;

	while (my $in = <$fh_tmpin>) { # The 2nd while-loop #
	    my @lines = split /\n/, $in;
	    unless (@lines == $ct_seqs) {
		print STDERR "[ERROR 'extract_phylip_int'] The number of the lines (", scalar (@lines), ") CLASHES with that of the sequences ($ct_seqs) for the alignment '${$infile}' !\n";
		return (undef, undef);
	    }

	    for (my $m=0; $m<$ct_seqs; $m++) { # The inner for-loop #
		my $line = $lines[$m];
		$line =~ s/\s+//g;
		${$seqs[$m]} .= $line;
	    }			# End of the inner for-loop #

	}		# End of the 2nd while-loop #

	close ($fh_tmpin);

	return (\@seqs, \@seqids);

}			# End of the subroutine 'extract_phylip_int' #


# align_refinery_aa: This subroutine extracts alignment columns which consist 
#		    only of unambiguous amino acid residues.
#
#
sub align_refinery_aa (\@$) {

	my ($rf_align, $sw_amb) = @_;

	@{$rf_align} or (return ([], [])  );

	my @refined = ();
	my @site_list = ();
	#my @copy = ();

	for (my $i=0; $i<@{$rf_align}; $i++) {	# the 1st for #

		my $tmp = '';
		push @refined, \$tmp;
		#push @copy, ${$rf_align->[$i]};
	}					# end of the 1st for #


	my $aln_len = length(${$rf_align->[0]});
	for (my $l=0; $l<$aln_len; $l++) {# the 2nd for #

		my @reservoir = ();
		my $ct_amb = 0;

		foreach my $rf_seq (@{$rf_align}) {	# the middle foreach #

			my $tmp = substr(${$rf_seq}, 0, 1, ''); 
			##($tmp =~ m/[ac-ik-np-tvwy]/i ) or ($ct_amb++ );
			my $tmp2 = uc $tmp;
			($tmp2 =~ tr/ACDEFGHIKLMNPQRSTUVWY\*//) or ($ct_amb++);
				# U: selenocystein, *: stop codon #
			push @reservoir, $tmp;

		}				# end of the middle foreach #

		if ($ct_amb) {

			my $site = $l +1;
			$sw_amb and (print STDERR "site no.= $site ($ct_amb ambiguous sites):\t@reservoir\n");
			 next;
		}

		for (my $i=0; $i<@refined; $i++) { ${$refined[$i]} .= $reservoir[$i];}
		push @site_list , $l +1;


	}					# end of the 2nd for #

	return (\@refined, \@site_list) ;

}		# end of the subroutine align_refinery_aa #


# align_refinery_nt: This subroutine extracts alignment columns which consist 
#		    only of unambiguous nucleotide residues.
#
#
sub align_refinery_nt (\@$) {

	my ($rf_align, $sw_amb) = @_;

	@{$rf_align} or (return ([], [])  );

	my @refined = ();
	my @site_list = ();
	#my @copy = ();

	for (my $i=0; $i<@{$rf_align}; $i++) {	# the 1st for #

		my $tmp = '';
		push @refined, \$tmp;
		#push @copy, ${$rf_align->[$i]};
	}					# end of the 1st for #


	my $aln_len = length(${$rf_align->[0]});
	for (my $l=0; $l<$aln_len; $l++) {# the 2nd for #

		my @reservoir = ();
		my $ct_amb = 0;

		foreach my $rf_seq (@{$rf_align}) {	# the middle foreach #

			my $tmp = substr(${$rf_seq}, 0, 1, ''); 
			($tmp =~ m/[acgtuACGTU]/ ) or ($ct_amb++ );
			push @reservoir, $tmp;

		}				# end of the middle foreach #

		if ($ct_amb) {

			my $site = $l +1;
			$sw_amb and (print STDERR "site no.= $site ($ct_amb ambiguous sites):\t@reservoir\n");
			 next;
		}

		for (my $i=0; $i<@refined; $i++) { ${$refined[$i]} .= $reservoir[$i];}
		push @site_list , $l +1;


	}					# end of the 2nd for #

	return (\@refined, \@site_list) ;

}		# end of the subroutine align_refinery_nt #


# trim_outgroup : This subroutine removes all outgroup sequences except the best one.
#
sub trim_outgroup (\@\@$$) {

	my ($rf_align, $rf_seqIDs, $bestout, $pre_out) = @_;

	my $pre_len = length $pre_out;
	@{$rf_align} or (return ($rf_align, $rf_seqIDs) );

	my @out_align = my @out_seqIDs = ();

	for (my $i=0; $i<@{$rf_seqIDs}; $i++) {

		#($rf_seqIDs->[$i] =~ m/^$pre_out/o ) and ($rf_seqIDs->[$i] ne $bestout) and next;
		(substr($rf_seqIDs->[$i], 0, $pre_len) eq $pre_out) and ($rf_seqIDs->[$i] ne $bestout) and next;

		push @out_align, $rf_align->[$i];
		push @out_seqIDs, $rf_seqIDs->[$i];
	}

	return (\@out_align, \@out_seqIDs);

}			# end of the subroutine trim_outgroup #


# rm_monomorphic: This subroutine receives a multiple alignment
#			and removes columns with identical characters,
#			but it does NOT care if the columns include ambiguous characters or not.
#		If it receives a dummy list as the second argument, the subroutine
#		comstructs a list of selected sites based on the order of the selected sites in the input string.
#
sub rm_monomorphic (\@\@) {

	my ($rf_refined, $rf_site_list) = @_;

	@{$rf_refined} or (return ( [], []) );
	(my $len = length ${$rf_refined->[0]} ) or (return ($rf_refined, []) );
	my $fl_sitelist = ($len == @{$rf_site_list} );
 
	my @selected_sites = ();
	for (my $i =0; $i< @{$rf_refined}; $i++) {
		my $tmp = '';
		push @selected_sites, \$tmp;
	}
	my @sel_site_list = ();

	for (my $l=0; $l < $len; $l++) {

		my $id_ct =1;
		my $first_char = substr( ${$rf_refined->[0]}, 0, 1, '');
		my @reservoir = ($first_char);

		for (my $i=1; $i<@{$rf_refined}; $i++) {

			my $char = substr(${$rf_refined->[$i]}, 0, 1, '');
			($char eq $first_char) and $id_ct++;
			push @reservoir, $char;
		}
		($id_ct == @{$rf_refined}) and next;

		push @sel_site_list, ($fl_sitelist ? $rf_site_list->[$l] : $l+1) ;

		for (my $i=0; $i<@selected_sites; $i++) { ${$selected_sites[$i]} .= $reservoir[$i]; }
	}

	return (\@selected_sites, \@sel_site_list);

}			# end of the subroutine rm_monomorphic #

# rm_in_monomorphic: This subroutine recives a multiple alignment
#			and removes columns in which all INGROUP characters are identical,
#			but it does NOT care if the columns include ambiguous characters or not.
#
#		If it receives a dummy list as the second argument, the subroutine
#		comstructs a list of selected sites based on the order of the selected sites in the input string.
#
sub rm_in_monomorphic (\@\@\@$) {

	my ($rf_refined, $rf_site_list, $rf_seqIDs, $pre_out) = @_;
	my $fl_report = 0;	# if we want a report of removed sites(=1) or not(=0) #


	@{$rf_refined} or (return ( [], []) );
	(my $len = length ${$rf_refined->[0]} ) or (return ($rf_refined, []) );
	unless (@{$rf_refined} == @{$rf_seqIDs} ) {
		print STDERR "Discrepancy in the number of sequences and that of sewquence IDs !\n";
		return ([], []);
	}
	my $fl_sitelist = ($len == @{$rf_site_list} );

	my @list_in = ();

	for (my $i=0; $i<@{$rf_seqIDs}; $i++) {

		($rf_seqIDs->[$i] =~ m/^$pre_out/o) or (push @list_in, $i);
	}
 
	my @selected_sites = ();
	for (my $i =0; $i< @{$rf_refined}; $i++) {
		my $tmp = '';
		push @selected_sites, \$tmp;
	}
	my @sel_site_list = ();

	for (my $l=0; $l < $len; $l++) {

		my @reservoir = ();

		for (my $i=0; $i<@{$rf_refined}; $i++) {

			my $char = substr(${$rf_refined->[$i]}, 0, 1, '');
			push @reservoir, $char;
		}

		my $id_ct =0;
		my $first_char = $reservoir[ $list_in[0] ];

		foreach my $i (@list_in) {

			($first_char eq $reservoir[$i]) and $id_ct++;
		}

		if ($id_ct == @list_in){

		   if ($fl_report) {
			my $site_no = $fl_sitelist ? $rf_site_list->[$l] : $l+1 ;
			print STDERR "Site no. = $site_no: ";
			print STDERR @reservoir;
			print STDERR "\n";
		   }
			next;
		}


		push @sel_site_list, ($fl_sitelist ? $rf_site_list->[$l] : $l+1) ;

		for (my $i=0; $i<@selected_sites; $i++) { ${$selected_sites[$i]} .= $reservoir[$i]; }
	}

	return (\@selected_sites, \@sel_site_list);

}			# end of the subroutine rm_in_monomorphic #


# pairwise_difference: This subroutine receives a pair of sequences in an alignment 
#			and enumerates the sites where the sequences differ.
#
sub pairwise_difference (\$\$\@) {

	my ($rf_seq1, $rf_seq2, $rf_site_list) = @_;

	my $fl_list = ( (defined $rf_site_list) and (length(${$rf_seq1}) == @{$rf_site_list}) ); 
	my @list_differences = my @list_gaps = ();

	my $seq1 = ${$rf_seq1};
	my $seq2 = ${$rf_seq2};

	## ADDRED on March 16 (Mon), 2009 ##
	my $len1 = length $seq1;
	my $len2 = length $seq2;
	if ($len1 < $len2) {
	    $seq1 .= '-' x ($len2 - $len1);
	} elsif ($len1 > $len2) {
	    $seq2 .= '-' x ($len1 - $len2); 
	}

	my $site_ct = length $seq1;

	for (my $l=0; $l<$site_ct; $l++) {

		my $site1 = substr($seq1, 0, 1, '');
		my $site2 = substr($seq2, 0, 1, '');
		($site1 eq $site2) and next;

		my $site_num = $fl_list ? $rf_site_list->[$l] : $l + 1;
		my @info = ($site_num, $site1, $site2);

		if ( ($site1 eq '-') or ($site2 eq '-') ) {

			push @list_gaps, \@info;
		} else {

			push @list_differences, \@info;
		}
	}

	return (\@list_differences, \@list_gaps);

}			# end of the subroutine pairwise_difference #


# pr_phylip_aln:
#	This subroutine prints out a muliple alignment
#	exacly in the Phylip format, but WITHOUT A HEADER.
#
# INPUT: (\@seqids, \@align, $dis_len, \*${$fh}), where
#	$seqids[$m] and ${$align[$m]} are, respectively,
#	the identity and the sequence, may with gaps inserted,
#	of the $m th sequence.
#
# OUTPUT: 1 if the subroutine succeeded,
#	  0 if it failed.
#
sub pr_phylip_aln (\@\@$\*) {

	my ($seqids, $align, $dis_len, $fh) = @_;

	my $ct_seq = @{$align};
	($ct_seq>0)  or  (return 0);

	my @alignment = ();

	for (my $m=0; $m<$ct_seq; $m++) { # The 1st outer for #

		## Trim the label or pad it with spaces
		## to force it to be 10 characters long.
	    my $aln = $seqids->[$m];
	    my $id_len = length $aln;
	    if($id_len >10) { $aln = substr ($aln, 0, 10);
	    } elsif ($id_len <10) { $aln = sprintf "%-10s", $aln;
	    }
		## concatenate the label with the sequence
	    ##$aln .= ' ' . ${$align->[$m]};
	    $aln .= ' ' x 2 . ${$align->[$m]};
		## REVISED to conform with PAML (on June 23 (sat), 2007) ##

	    push @alignment, \$aln;

	}		# End of the 1st outer for # 

	my $aln_len = length ${$alignment[0]};
	##my $times = int ( ($aln_len -11) /$dis_len);
	##my $residue = ($aln_len -11) % $dis_len;
	my $times = int ( ($aln_len -12) /$dis_len);
	my $residue = ($aln_len -12) % $dis_len;
		## REVISED to conform with PAML (on June 23 (sat), 2007) ##

	for (my $i=0; $i<$times; $i++) { # The 2nd outer for #

	    ($i==0) or (print $fh "\n");
	    for (my $k=0; $k<@alignment; $k++) { # the inner for #
		my $aln = $alignment[$k];
		my $subseq = ($i==0) ?
		   substr(${$aln}, 0, $dis_len +12, '') :
		   substr(${$aln}, 0, $dis_len, '') ;
		   ##substr(${$aln}, 0, $dis_len +11, '') :
		   ##substr(${$aln}, 0, $dis_len, '') ;
			## REVISED to conform with PAML (on June 23 (sat), 2007) ##

		print $fh "$subseq\n";
	    }			# end of the inner for #
	}			# end of the 2nd outer for #

	if ($residue) {
	    ($times == 0) or (print $fh "\n");
	    foreach my $aln (@alignment) { print $fh "${$aln}\n"; }
	}

	return 1;
}		# end of the subroutine pr_phylip_aln #


# pr_phylip_like: This subroutine prints out a muliple alignment in a Phylip-like format WITHOUT A HEADER.
#
sub pr_phylip_like (\@\@$\*) {

	my ($rf_seqids, $rf_align, $dis_len, $fh) = @_;

	(@{$rf_align})  or  (return 0);

	if (@{$rf_seqids}) {

		print $fh join "\n", @{$rf_seqids};
		print $fh "\n\n";
	}

	my $aln_len = length ${$rf_align->[0]};
	my $times = int ($aln_len/$dis_len);
	my $residue = $aln_len % $dis_len;

	for (my $i=0; $i<$times; $i++) {	# the outer for #

		foreach my $rf_aln (@{$rf_align}) {		# the inner for #

			my $subseq = substr(${$rf_aln}, 0, $dis_len, '');
			print $fh "$subseq\n";

		}				# end of the inner for #

		print $fh "\n";
	}					# end of the outer for #

	if ($residue) {

		foreach my $rf_aln (@{$rf_align}) { print $fh "${$rf_aln}\n"; }
		print $fh "\n";
	}

	return 1;
}		# end of the subroutine pr_phylip_like #


# pr_ODEN_input: This subroutine prints out a muliple alignment in a Phylip-like format WITHOUT A HEADER.
#
# PREREQUISITE: The length of seqence IDs must be less than 15.
#
sub pr_ODEN_input (\@\@$\*) {

	my ($rf_seqids, $rf_align, $dis_len, $fh) = @_;

	(@{$rf_align})  or  (return 0);

	unless (@{$rf_seqids} ) {
		print STDERR "Sequence IDs are missing for \"pr_ODEN_unput\"\!\n";
		return 0;
	}
	unless (@{$rf_seqids} == @{$rf_align}) {
		print STDERR "The number of sequences clashes with that of IDs\!\n";
		return 0;
	}

		# REVISED on Friday, July 14, 2006 #
	my $max_id_len = 0;
	foreach my $seqid (@{$rf_seqids}) {
	    my $len = length $seqid;
	    ($max_id_len < $len) and ($max_id_len = $len);
	}
	my $label_width = $max_id_len + 5;

	my @labels = ();
	foreach my $seqid (@{$rf_seqids}) {

		##my $label = $seqid . ' ' x (15 - length($seqid) );
		my $label = $seqid . ' ' x ($label_width - length ($seqid) ); # REVISED on Frideay, July 14, 2006 #
		push @labels, $label;
	}

	my $aln_len = length ${$rf_align->[0]};
	my $times = int ($aln_len/$dis_len);
	my $residue = $aln_len % $dis_len;

	my @cp_aln = ();
	for my $rf_seq (@{$rf_align}) {
		my $cp_seq = ${$rf_seq};
		push @cp_aln, \$cp_seq;
	}

	#for (my $i=0;  $i<$times; $i++) {	# the outer for #
	foreach my $i (1 .. $times) {	# the outer for #
		#foreach my $rf_aln (@{$rf_align}) {		# the inner for #
		#for (my $j=0; $j<@{$rf_align}; $j++) {		# the inner for #
		for (my $j=0; $j<@cp_aln; $j++) {		# the inner for #

			#my $subseq = substr(${$rf_align->[$j]}, 0, $dis_len, '');
			my $subseq = substr(${$cp_aln[$j]}, 0, $dis_len, '');
			print $fh "$labels[$j]$subseq\n";

		}				# end of the inner for #

		($i == $times) or (print $fh "\n");
	}					# end of the outer for #

	if ($residue) {

		$times and (print $fh "\n");
		#for (my $j=0; $j<@{$rf_align}; $j++) {
		#	 print $fh "$labels[$j]${$rf_align->[$j]}\n"; }
		for (my $j=0; $j<@cp_aln; $j++) {
			 print $fh "$labels[$j]${$cp_aln[$j]}\n"; }
	}

	return 1;
}		# end of the subroutine pr_ODEN_input #


# pr_ODEN_input_lite: This subroutine prints out a muliple alignment in a Phylip-like format WITHOUT A HEADER.
#
# PREREQUISITE: The length of seqence IDs must be less than 15.
#
# CAUTION: In order to save the memory consumption, this subroutine chews up the input  alignments, so BEWARE !!
#
sub pr_ODEN_input_lite (\@\@$\*) {

	my ($rf_seqids, $rf_align, $dis_len, $fh) = @_;

	(@{$rf_align})  or  (return 0);

	unless (@{$rf_seqids} ) {
		print STDERR "Sequence IDs are missing for \"pr_ODEN_input_lite\"\!\n";
		return 0;
	}
	unless (@{$rf_seqids} == @{$rf_align}) {
		print STDERR "The number of sequences clashes with that of IDs\!\n";
		return 0;
	}

		# REVISED on Friday, July 14, 2006 #
	my $max_id_len = 0;
	foreach my $seqid (@{$rf_seqids}) {
	    my $len = length $seqid;
	    ($max_id_len < $len) and ($max_id_len = $len);
	}
	my $label_width = $max_id_len + 5;

	my @labels = ();
	foreach my $seqid (@{$rf_seqids}) {

		#my $label = $seqid . ' ' x (15 - length($seqid) );
		##my $label = $seqid . ' ' x (16 - length($seqid) ); # A minor revision on Sep 25 (Sat), 2004
		my $label = $seqid . ' ' x ($label_width - length ($seqid) ); # REVISED on Frideay, July 14, 2006 #
		push @labels, $label;
	}

	my $aln_len = length ${$rf_align->[0]};
	my $times = int ($aln_len/$dis_len);
	my $residue = $aln_len % $dis_len;

	#for (my $i=0;  $i<$times; $i++) {	# the outer for #
	foreach my $i (1 .. $times) {	# the outer for #
		#foreach my $rf_aln (@{$rf_align}) {		# the inner for #
		for (my $j=0; $j<@{$rf_align}; $j++) {		# the inner for #

			my $subseq = substr(${$rf_align->[$j]}, 0, $dis_len, '');
			print $fh "$labels[$j]$subseq\n";

		}				# end of the inner for #

		($i == $times) or (print $fh "\n");
	}					# end of the outer for #

	if ($residue) {

		$times and (print $fh "\n");
		for (my $j=0; $j<@{$rf_align}; $j++) {
			 print $fh "$labels[$j]${$rf_align->[$j]}\n"; }
	}

	return 1;
}		# end of the subroutine pr_ODEN_input_lite #


# pr_clustal_like:
#	This subroutine prints out a muliple alignment
#	in a CLUSTAL W -like format WITH A HEADER
#
# PREREQUISITE: The length of seqence IDs must be less than 15.
#
sub pr_clustal_like (\@\@$\$) {

	my ($rf_seqids, $rf_align, $dis_len, $outfile) = @_;

	(@{$rf_align})  or  (return 0);

	unless (@{$rf_seqids} ) {
		print STDERR "Sequence IDs are missing for \'pr_clustal_like\'\!\n";
		return 0;
	}
	unless (@{$rf_seqids} == @{$rf_align}) {
		print STDERR "The number of sequences clashes with that of IDs for \'pr_clustal_like\'\!\n";
		return 0;
	}

	my $id_ind = id_indicator (@{$rf_align}) ;

	my @seqids = (@{$rf_seqids}, '');
	my @align = (@{$rf_align}, $id_ind);

	my $fh;
	open ($fh, "> ${$outfile}" ) or die "\nCannot open ${$outfile}: $!\n";

	print $fh "CLUSTAL W -like alignment format\n\n\n";
	pr_ODEN_input (@seqids, @align, $dis_len, *${$fh}) ;

	close ($fh);

	return 1;

}		# end of the subroutine pr_clustal_like #


# pr_clustal_like_lite: This subroutine prints out a muliple alignment in a CLUSTAL W -like format WITH A HEADER
#
# PREREQUISITE: The length of seqence IDs must be less than 15.
#
# CAUTION: In order to save memory space, this subroutine CHEWS UP the input sequence, so WATCH OUT !!
#
sub pr_clustal_like_lite (\@\@$\$) {

	my ($rf_seqids, $rf_align, $dis_len, $outfile) = @_;

	(@{$rf_align})  or  (return 0);

	unless (@{$rf_seqids} ) {
		print STDERR "Sequence IDs are missing for \'pr_clustal_like_lite\'\!\n";
		return 0;
	}
	unless (@{$rf_seqids} == @{$rf_align}) {
		print STDERR "The number of sequences clashes with that of IDs for \'pr_clustal_like_lite\'\!\n";
		return 0;
	}

	my $id_ind = id_indicator (@{$rf_align}) ;

	my @seqids = (@{$rf_seqids}, '');
	my @align = (@{$rf_align}, $id_ind);

	my $fh;
	open ($fh, "> ${$outfile}" ) or die "\nCannot open ${$outfile}: $!\n";

	print $fh "CLUSTAL W -like alignment format\n\n\n";
	pr_ODEN_input_lite (@seqids, @align, $dis_len, *${$fh}) ;

	close ($fh);

	return 1;

}		# end of the subroutine pr_clustal_like_lite #


# pr_clustal_like_aa: This subroutine prints out a muliple alignment
#		OF POLYPEPTIDE SEQUENCES in a CLUSTAL W -like format WITH A HEADER.
#
# PREREQUISITE: The length of seqence IDs must be less than 15.
#
sub pr_clustal_like_aa (\@\@$\$) {

	my ($rf_seqids, $rf_align, $dis_len, $outfile) = @_;

	(@{$rf_align})  or  (return 0);

	unless (@{$rf_seqids} ) {
		print STDERR "Sequence IDs are missing for \'pr_clustal_like_aa\'\!\n";
		return 0;
	}
	unless (@{$rf_seqids} == @{$rf_align}) {
		print STDERR "The number of sequences clashes with that of IDs for \'pr_clustal_like_aa\'\!\n";
		return 0;
	}

	#my $id_ind = id_indicator (@{$rf_align}) ;
	##my $id_ind = id_indicator_aa (@{$rf_align}) ; # REVISED on Fri, Sep 29, 2006
	my $id_ind = consv_indicator_aa (@{$rf_align}) ;

	my @seqids = (@{$rf_seqids}, '');
	my @align = (@{$rf_align}, $id_ind);

	my $fh;
	open ($fh, "> ${$outfile}" ) or die "\nCannot open ${$outfile}: $!\n";

	print $fh "CLUSTAL W -like alignment format\n\n\n";
	pr_ODEN_input (@seqids, @align, $dis_len, *${$fh}) ;

	close ($fh);

}		# end of the subroutine pr_clustal_like_aa #


# pr_clustal_like_lite_aa: This subroutine prints out a PEPTIDE muliple alignment
#	 in a CLUSTAL W -like format WITH A HEADER.
#
# PREREQUISITE: The length of seqence IDs must be less than 15.
#
# CAUTION: In order to save memory space,
#	this subroutine CHEWS UP the input sequence, so WATCH OUT !!
#
sub pr_clustal_like_lite_aa (\@\@$\$) {

	my ($rf_seqids, $rf_align, $dis_len, $outfile) = @_;

	(@{$rf_align})  or  (return 0);

	unless (@{$rf_seqids} ) {
		print STDERR "Sequence IDs are missing for \'pr_clustal_like_lite_aa\'\!\n";
		return 0;
	}
	unless (@{$rf_seqids} == @{$rf_align}) {
		print STDERR "The number of sequences clashes with that of IDs for \'pr_clustal_like_lite_aa\'\!\n";
		return 0;
	}

	##my $id_ind = id_indicator (@{$rf_align}) ;
	##my $id_ind = id_indicator_aa (@{$rf_align}) ; ## REVISED on Friday, Sep 29, 2006
	my $id_ind = consv_indicator_aa (@{$rf_align}) ; 

	my @seqids = (@{$rf_seqids}, '');
	my @align = (@{$rf_align}, $id_ind);

	my $fh;
	open ($fh, "> ${$outfile}" ) or die "\nCannot open ${$outfile}: $!\n";

	print $fh "CLUSTAL W -like alignment format\n\n\n";
	pr_ODEN_input_lite (@seqids, @align, $dis_len, *${$fh}) ;

	close ($fh);

	return 1;

}		# end of the subroutine pr_clustal_like_lite_aa #


# pr_selected_sites:
#	This program simply print outs the output of "rm_monomorphic" or "rm_in_monomorphic"
#
sub pr_selected_sites (\@\@\*) {

	my ($rf_sel_sites, $rf_list_sites, $fh) = @_;

	unless (@{$rf_sel_sites})  {

		print STDERR "No elements ?\n";
		return 0;
	}

	my $len = length ${$rf_sel_sites->[0]};
	my $list_ct = @{$rf_list_sites};
	unless ($len == $list_ct ) {

		print STDERR "Discrepancy between the length of the string (= $len) and the number of listed site no.s (= $list_ct) !\n";
		return 0;
	} 

	my @sel_sites = ();

	foreach my $rf_seq (@{$rf_sel_sites}) { push @sel_sites, ${$rf_seq}; }

	for (my $l=0; $l< $list_ct; $l++) {

		my $column = '';
		foreach my $seq (@sel_sites) {

			#my $char = substr ($seq, 0, 1, '');
			#$column .= $char;
			$column .= substr ($seq, 0, 1, '');

		}

		print $fh "Site no. = $rf_list_sites->[$l]:\t$column\n";
	}

	return 1;
}			# end of the subroutine pr_selected_sites #


# print_aln_decorated: This subroutine prints outs a block of multiple alignment
#			  along with frame number, residue numbers on the alignment-edge,
#			  and some other information (an array of arrays of the same size).
#
sub print_aln_decorated (\@\@\@\@\@\*) {

	my ($rf_seqIDs, $rf_columns, $rf_resnums, $rf_pos, $rf_info, $fh) = @_;

	my $display_len = 60;
	my $digit_ct = 6;
	my $label_len = 14;

	my $ct_clms = @{$rf_columns};
	$ct_clms or (return 0);
	my $seq_ct = @{$rf_resnums->[0]};
	my $max_pair_ct = $seq_ct * ($seq_ct -1) / 2;

	my @labels = ();
	for (my $i = 0; $i < $seq_ct; $i++) {

		my $seqID = $rf_seqIDs->[$i];
		if (defined $seqID) {
			my $label = $seqID . ' ' x ($label_len -length($seqID) );
			push @labels, $label;
		} else {
			my $label = ' ' x $label_len;
			push @labels, $label;
		}
	}


	my $bl_len = @{$rf_pos};
	my $ds_start = 0;
	#my $bl_end = $rf_pos->[$bl_len -1];

	my $last_pos = $rf_pos->[$ds_start];
	my @ds_seqs = ();
	for (1 .. $seq_ct) { push @ds_seqs, ''; }
	my @ds_info = ();
	for (1 .. scalar(@{$rf_info}) ) { push @ds_info, ''; }
	my $ds_ct = 0;

    for (my $l=0; $l<$bl_len; $l++) { 		# the outer for #

	my $curr_pos = $rf_pos->[$l];
	if ( ($curr_pos > $last_pos + 1) or ($ds_ct >= $display_len) ) { 

		printf $fh "(Frame: %${digit_ct}d --%${digit_ct}d)\n", $rf_pos->[$ds_start] + 1, $rf_pos->[$l-1] + 1;
		for (my $k=0; $k<$seq_ct; $k++) {

			my $start = $rf_resnums->[$ds_start][$k];
			$start = ($start eq '-') ?
				(' ' x ($digit_ct -3) . '-' x 3) : sprintf ( "%${digit_ct}d", $start);
			my $end = $rf_resnums->[$l-1][$k];
			$end = ($end eq '-' ) ?
				(' ' x ($digit_ct -3) . '-' x 3) : sprintf ( "%${digit_ct}d", $end);
			print $fh "$labels[$k]$start  $ds_seqs[$k] $end\n";
			$ds_seqs[$k] = $rf_columns->[$l][$k];
		}

		for (my $i=0; $i<@{$rf_info}; $i++) {

			print $fh ' ' x ($label_len + $digit_ct +2) . $ds_info[$i] . "\n";
			$ds_info[$i] = $rf_info->[$i][$l];
			(defined $ds_info[$i]) or ($ds_info[$i] = ' ');
		}

		print $fh "\n";
		$ds_ct = 1;
		$ds_start = $l;
			
	} else {

		for (my $k=0; $k<$seq_ct; $k++) { $ds_seqs[$k] .= $rf_columns->[$l][$k]; }
		for (my $i=0; $i< @{$rf_info}; $i++) {
			my $info = $rf_info->[$i][$l];
			$ds_info[$i] .= (defined $info) ? $info : ' ';
		}

		$ds_ct++;

	}

	$last_pos = $rf_pos->[$l];
    }						# end of the outer for #


	printf $fh "(Frame: %${digit_ct}d --%${digit_ct}d)\n", $rf_pos->[$ds_start] + 1, $rf_pos->[$bl_len -1] + 1;
	for (my $k=0; $k<$seq_ct; $k++) {
		my $start = $rf_resnums->[$ds_start][$k] ;
		$start = ($start eq '-') ?
			(' ' x ($digit_ct -3) . '-' x 3) : sprintf ( "%${digit_ct}d", $start);
		my $end = $rf_resnums->[$bl_len -1][$k] ;
		$end = ($end eq '-' ) ?
			(' ' x ($digit_ct -3) . '-' x 3) : sprintf ( "%${digit_ct}d", $end);
		print $fh "$labels[$k]$start  $ds_seqs[$k] $end\n";
	}

	for (my $i=0; $i<@{$rf_info}; $i++) {
		print $fh ' ' x ($label_len + $digit_ct +2) . $ds_info[$i] . "\n";
	}

	print $fh "\n";

}			# end of the subroutine print_aln_decorated #


# monomorphic_counter: This subroutine makes a list of monomorphic sites
#			out of a positional distribution of matched pair counts.
#
sub monomorphic_counter (\@$) {

	my ($matched_pair_distri, $ct_seqs) = @_;

	@{$matched_pair_distri} or (return []);
	$ct_seqs or (return []);
	my $max_pair_ct = $ct_seqs * ($ct_seqs -1) / 2;

	my @list_mono = ();
	foreach my $matched_ct (@{$matched_pair_distri}) {

		my $sign = ($matched_ct == $max_pair_ct) ? '*' : ' ';
		push @list_mono, $sign;
	}

	return \@list_mono;

}			# end of the subroutine monomorphic_counter # 


# print_bl_aln_decorated: This subroutine prints out the alignment,
#			 decorated with fringe information, block by block.
#
sub print_bl_aln_decorated (\@\@\@\@\@\*) {

	my ($rf_seqIDs, $bl_columns, $bl_resnums, $bl_frames, $bl_matched_distri, $fh) = @_;

	my $ct_seqs = @{$rf_seqIDs};
	my $ct_blocks = @{$bl_columns};
	$ct_blocks or (return 0);

	for (my $i =0; $i<$ct_blocks; $i++) { 	# the outer for #

		my $frame_ct = @{$bl_frames->[$i]};
		my $block_start = $bl_frames->[$i][0] + 1;
		my $block_end = $bl_frames->[$i][$frame_ct -1] + 1;


		printf $fh "Block_%d (start=$block_start, end=$block_end, $frame_ct columns)\n\n", $i+1;
		my $list_mono = monomorphic_counter (@{$bl_matched_distri->[$i]}, $ct_seqs);
		my @info = ($list_mono, $bl_matched_distri->[$i]);
 		print_aln_decorated (@{$rf_seqIDs}, @{$bl_columns->[$i]},@{$bl_resnums->[$i]}, @{$bl_frames->[$i]}, @info, *${$fh}) ;

		print $fh "\n";
	}					# end of the outer for #

}				# end of the subroutine print_bl_aln_decorated #


1;		# A "spell" necessary for the module to be "use"-able and/or "require"-able #
