# Supplementary material for: Detecting negative selection on recurrent mutations using gene genealogy
Source: BMC Genet. 2013 May 7;14:37. doi: 10.1186/1471-2156-14-37 (PMC3661350; doi:10.1186/1471-2156-14-37)
Supplement: Additional file 3 — A ZIP archive that contains the original versions of a Perl module implementing our new parsimony algorithm, as well as of Perl and Bourne shell scripts used for our simulation data analyses to examine the performances of various neutrality tests including our two new tests. It also contains a README file that describes how to use the modules and scripts. (The modules and scripts will run on a Mac OS X terminal. And they should probably run on other UNIX platforms as well, although we have not tested whether they indeed will.) The latest version of the modules and scripts, as well as some null-distributions, can be found in the DENSERM directory at the FTP repository of the Bioinformatics Organization [95]. [file 1471-2156-14-37-S3.zip › additional_file_3/DENSERM_P/MyPerlModules/MyMalnManipu.pm]

package MyMalnManipu;
#
###################################################################################
#	DENSERM_P: A package to DEtect Negative SElection on Recurrent Mutations
#			(almost exclusively via Perl modules and scripts).
#	Version 0.3: Copyright (C) 2012 Kiyoshi Ezawa
#
#    This package is free software: you can redistribute it and/or modify
#    it under the terms of the GNU General Public License as published by
#    the Free Software Foundation, either version 3 of the License, or
#    (at your option) any later version.
#
#    This package is distributed in the hope that it will be useful,
#    but WITHOUT ANY WARRANTY; without even the implied warranty of
#    MERCHANTABILITY or FITNESS FOR A PARTICULAR PURPOSE.  See the
#    GNU General Public License for more details.
#
#    You should have received a copy of the GNU General Public License, "GNU_GPL.txt",
#    along with this package.  If not, see <http://www.gnu.org/licenses/>.
#
#    The author can be contacted by e-mailing to <kezawa dot ezawa3 at gmail dot com>
#    (replace " dot " and " at " with "." and "@", respectively).
###################################################################################
#
# MyMalnManipu.pm: This module manipulates multiple or pairwise alignments
#		in a more sophisticated manner than the module "MyMalnIO.pm".
#
# NOTE: This package is almost exclusively for nucleotide multiple-alignments.
#
# REVISED on Nov 19 (Fri), 2004:
#	The subroutine 'compare_columns', which is  a satellite of 'compare_malign',
#	no longer depends on the recursion technique.
#

use strict;
use warnings;
use Exporter;

our @ISA = qw( Exporter);

our @EXPORT_OK = qw(
	count_inv_sites
	pad_5p_end pad_3p_end merge_pad_align rm_gapcolumn rm_gapcolumn2 rm_gapcolumn_codon
	assign_number assign_number_gen assign_number_cnctseqs
	map_resnum2alncoord map_resnum2alncoord_2
	separate_nogap_sites separate_resnum compare_malign diff_malign
	construct_blocks block_starts_ends monosite_picker id_indicator id_indicator_aa
	print_block_maln equiv_columns
	trim_diff_maln maln_identities block_maln_identities block_maln_id_distribution
	id_sliding_window bl_id_sliding_window average_id_proportions pick_poor_windows pick_bl_poor_windows
	mask_frames compl_mask_frames extract_bl_selected_frames select_in_phase
	select_unamb_frames sel_complete_codon_frames sel_codon_frames_in_ref
	extract_codon_alignment extract_codon_aln_with_ref
	prepare_oden_input
	extract_intact_codonaln extract_intact_cnct_codonaln
	remove_stop_codons
	pr_in_oden_dec chop_alignment
	);

use MyArrayManipu_num qw( diff_nmarray );

sub fabricate_pads (\@$);

#sub extract_codon_alignment (\@\@\@) {
#sub sel_complete_codon_frames (\@\@) {
#sub select_unamb_frames (\@\@) {
#sub select_in_phase (\@\@) {

#sub pick_bl_poor_windows (\@\@\@\@$$) {
#sub pick_poor_windows (\@\@\@\@$$) {
sub compare_columns (\@\@$);
sub compare_malign_fw (\@\@\@\@);
sub compare_malign_bw (\@\@\@\@);
sub id_indicator (\@);
sub phase_column (\@);


# count_inv_sites:
#	This subroutine counts the invariant sites in a multiple alignment,
#	as well as the 'effective sites' which do not contain characters to be dismissed.
#
# INPUT: (\@malign, %dismissed), where
#	${$malign[$m]} is the $m th sequence in the alignment;
#	%dismissed = ($char => (some defined value), ...) for the characters to be dismissed.
#
# OUTPUT: ($ct_effsites, $ct_inv_sites).
#
sub count_inv_sites (\@\%) {

	my ($malign, $dismissed) = @_; 

	my $ct_seqs = @{$malign};
	($ct_seqs>0) or (return (0, 0));

	my @cp_maln = ();
	my $min_len;
	foreach my $seq (@{$malign}) { # The 1st outer foreach-loop #
	    my $cp_seq = uc ${$seq};
	    push @cp_maln, \$cp_seq;
	    my $len_seq = length $cp_seq;
	    ((defined $min_len) and ($min_len < $len_seq)) or ($min_len = $len_seq);
	}			# End of the 1st outer foreach-loop #

	my $ct_inv = my $ct_eff = 0;

	for (my $l=0; $l<$min_len; $l++) { # The 2nd outer foreach-loop #
	   my $char_1st = substr (${$cp_maln[0]}, 0, 1);
	   my $ct_eq = my $ct_dismiss = 0;
	   for (my $k=0; $k<$ct_seqs; $k++) { # The inner for-loop #
		my $char = substr (${$cp_maln[$k]}, 0, 1, '');
		(defined $dismissed->{$char}) and ($ct_dismiss++);
		($char_1st eq $char) and ($ct_eq++);
	   }			 # End of the inner for-loop #
	   ($ct_dismiss>0) and next;
	   $ct_eff++;
	   ($ct_eq == $ct_seqs) and ($ct_inv++);
	}			# End of the 2nd outer foreach-loop #

	return ($ct_eff, $ct_inv);

}		# end of the subroutine 'count_inv_sites' #


# fabricate_pads: This subroutine makes pads for merging alignments longitudinally,
# 		from coordinate information
#	 	and by concatenating ambiguous characters 'n' or 'x'
#		and flanking them  with gaps
#
# The subroutine regards overlapping alignments as 2 adjacent  ones,
# and adjusts the pad lengths accordingly.
#
# OUTPUT: [ [\$pad_seq1, \$pad_seq2, ...]_interaln_1, 
#		[\$pad_seq1, \$pad_seq2, ...]_interaln_2, ... ]
#
sub fabricate_pads (\@$) {

	my ($rf_coord, $ambi) =  @_;
	my $ct_seqs = @{$rf_coord->[0]};

	my @out_pads = ();

	for (my $i=1; $i<@{$rf_coord}; $i++) {	# the outer for #

		my @pad_lens = ();
		my $max_pad_len = 0;
		my $neg_pad_len = 0;
		for (my $k = 0; $k<$ct_seqs; $k++) { # the inner for #

			my $pres_init = $rf_coord->[$i][$k][0];
			my $last_end = $rf_coord->[$i-1][$k][1];
			my $pad_len = ($pres_init < $last_end) ?
				$last_end - $pres_init -1 : $pres_init - $last_end -1;
			push @pad_lens , $pad_len;
			($pad_len > $max_pad_len) and ($max_pad_len = $pad_len);
			($pad_len < $neg_pad_len) and ($neg_pad_len = $pad_len);

		}			# end of the inner for #

		if ($neg_pad_len < 0) {
			for (my $k=0; $k<@pad_lens; $k++) { 
				$pad_lens[$k] -= $neg_pad_len;
			}
			$max_pad_len -= $neg_pad_len;
		}

		my @pads = ();

		foreach my $pad_len (@pad_lens) { # the inner foreach #

			my $ct_gaps = $max_pad_len -  $pad_len;
			my $mid_ct = int($ct_gaps/2);

			my $pad = '-' x $mid_ct . $ambi x $pad_len 
				 	. '-' x ($ct_gaps - $mid_ct);

			push @pads, \$pad;
		}				# end of the inner foreach #

		push @out_pads, \@pads;
	}				# end of the outer for #

	return \@out_pads;

}			# end of the subroutine fabricate_pads #


# pad_5p_end: This subroutine receives an incomplete multiple-alignment
#		and pads its 5'-end with ambiguous characters ('x' for peptides, 'n' for nucleoties)
#		flanked with gaps.
#
# INPUT FORMAT:
#    $rf_align = [ [\$seq1, \$seq2, ...]_align1, [\$seq1, \$seq2, ...]_align2, ... ],
#    $rf_coord = [ [ [init, end]_seq1, [init, end]_seq2, ... ]_align1,
#		   [ [init, end]_seq1, [init, end]_seq2, ... ]_aling2,
#		   ... ],
#    $rf_len = [ len_seq1, len_seq2, ... ],
#    $fl_pep = 1 for a peptide alignment, =0 for a nucleotide alignment.
#
sub pad_5p_end (\@\@\@$) {

	my ($rf_align, $rf_coord, $rf_len, $fl_pep ) = @_;


	my $ambi = $fl_pep ? 'x' : 'n'; 
		# $fl_pep =1 for peptides, =0 for nucleotides #

	my $ct_align = @{$rf_align};

	unless ($ct_align ) {
		print STDERR "No alignments available.\n";
		 return 0;
	}

	unless ($ct_align == @{$rf_coord}) {
		printf STDERR "Discrepancy between the number of alignments (%d) and that of coordinate information (%d).\n",
		 $ct_align, scalar(@{$rf_coord});
		return 0;
	}

		# initialize #
	my @init_coord = @{$rf_coord->[0]};
	my $ct_seqs = @{$rf_align->[0]};

	unless (@init_coord == $ct_seqs) {
		printf STDERR "Discrepancy bewteen the number of coordinates (%d) and that of sequences ($ct_seqs).\n", scalar (@init_coord) ;
		return 0;

	}

	unless ($ct_seqs == @{$rf_len}) { 
		printf STDERR "Discrepancy between the number of sequences ($ct_seqs) and that of sequence lengths (%d).\n", scalar(@{$rf_len}) ;
		return 0;
	}

	my @flank_coord = ();
	for (my $k = 0; $k <$ct_seqs; $k++) {
	    my ($init, $end) = @{$init_coord[$k]};
	    my $len = $rf_len->[$k]; 
	    push @flank_coord, ( ($init < $end ) ? [-1, 0] : [$len + 2, $len + 1] ) ;
	}

	my @dummy_coord = (\@flank_coord, \@init_coord);
	my $rf_pads = fabricate_pads (@dummy_coord, $ambi);

	for (my $k=0; $k< $ct_seqs; $k++) {# the inner for #

		${$rf_align->[0][$k]} =
		    ${$rf_pads->[0][$k]} . ${$rf_align->[0][$k]} ;
		my $fl_coord = $flank_coord[$k]->[1];
		$rf_coord->[0][$k][0] = $fl_coord ? ($fl_coord -1) : 1;

	}			# end of the inner for #

	return 1;

}		# end of the subroutine pad_5p_end #


# pad_3p_end: This subroutine receives an incomplete multiple-alignment
#		and pads its 3'-end with ambiguous characters ('x' for peptides, 'n' for nucleoties)
#		flanked with gaps.
#
# INPUT FORMAT:
#    $rf_align = [ [\$seq1, \$seq2, ...]_align1, [\$seq1, \$seq2, ...]_align2, ... ],
#    $rf_coord = [ [ [init, end]_seq1, [init, end]_seq2, ... ]_align1,
#		   [ [init, end]_seq1, [init, end]_seq2, ... ]_aling2,
#		   ... ],
#    $rf_len = [ len_seq1, len_seq2, ... ],
#    $fl_pep = 1 for a peptide alignment, =0 for a nucleotide alignment.
#
sub pad_3p_end (\@\@\@$) {

	my ($rf_align, $rf_coord, $rf_len, $fl_pep ) = @_;


	my $ambi = $fl_pep ? 'x' : 'n'; 
		# $fl_pep =1 for peptides, =0 for nucleotides #

	my $ct_align = @{$rf_align};

	unless ($ct_align ) {
		print STDERR "No alignments available.\n";
		 return 0;
	}

	unless ($ct_align == @{$rf_coord}) {
		printf STDERR "Discrepancy between the number of alignments (%d) and that of coordinate information (%d).\n",
		 $ct_align, scalar(@{$rf_coord});
		return 0;
	}

		# initialize #
	my @fin_coord = @{$rf_coord->[$ct_align -1]};
	my $ct_seqs = @{$rf_align->[$ct_align -1]};

	unless (@fin_coord == $ct_seqs) {
		printf STDERR "Discrepancy bewteen the number of coordinates (%d) and that of sequences ($ct_seqs).\n", scalar (@fin_coord) ;
		return 0;

	}

	unless ($ct_seqs == @{$rf_len}) { 
		printf STDERR "Discrepancy between the number of sequences ($ct_seqs) and the number of sequence lengths (%d).\n", scalar(@{$rf_len}) ;
		return 0;
	}

	my @flank_coord = ();
	for (my $k = 0; $k <$ct_seqs; $k++) {
	    my ($init, $end) = @{$fin_coord[$k]};
	    my $len = $rf_len->[$k]; 
	    push @flank_coord, ( ($init < $end ) ? [$len + 1, $len + 2] : [0, -1] ) ;
	}

	my @dummy_coord = (\@fin_coord, \@flank_coord);
	my $rf_pads = fabricate_pads (@dummy_coord, $ambi);

	for (my $k=0; $k< $ct_seqs; $k++) {# the inner for #

		${$rf_align->[0][$k]} .= ${$rf_pads->[0][$k]};
		my $fl_coord = $flank_coord[$k]->[0];
		$rf_coord->[$ct_align-1][$k][1] = $fl_coord ? ($fl_coord -1) : 1;

	}			# end of the inner for #

	return 1;

}		# end of the subroutine pad_3p_end #


# merge_pad_align : This subroutine receives more than 1 alignment constructed from
#		   the same sequence set,
#	            and, using their coordinate information,
#		    merges the 2 contiguous alignments
#		    while padding the 'opening's with 'n' for the nucleotides,
#		    and with 'x' for the peptides, along with gaps '-'.
#		  The subroutine also returns the start and end coordinates
#		 of sequences in the composite alignment.
#
# PREREQUISITE: @{$rf_coord} = 
#		([ [init, end]_seq1, ..]_align1, [ [init, end]_seq1, ..]_align2, ...)
#		 are supposed to be arranged in a regular order.
#
sub merge_pad_align (\@\@$) {

	my ($rf_align, $rf_coord, $fl_pep) = @_;

	my $ambi = $fl_pep ? 'x' : 'n'; 
		# $fl_pep =1 for peptides, =0 for nucleotides #

	my $ct_align = @{$rf_align};
	unless ($ct_align == @{$rf_coord}) {
		printf STDERR "Discrepancy between the number of alignments %d and the number of coordinate information %d.\n",
		 $ct_align, scalar(@{$rf_coord});
		return (undef, undef);
	}

	## ($ct_align == 1) and (return ($rf_align, $rf_coord) ); # a bug-fix on Nuv 18 (Tue), 2003 #


	my $rf_pads = fabricate_pads (@{$rf_coord}, $ambi);

		# initialize #
	my @merged = ();
	my $ct_seqs = @{$rf_align->[0]};
	for (my $k=0; $k<$ct_seqs; $k++) {
		my $tmp = ${$rf_align->[0][$k]};
		push @merged , \$tmp;
	}

	for (my $i=1; $i<$ct_align; $i++) {	# the outer for #

		for (my $k=0; $k< $ct_seqs; $k++) {# the inner for #

			${$merged[$k]} .=
			    ${$rf_pads->[$i-1][$k]} . ${$rf_align->[$i][$k]} ;

		}			# end of the inner for #
	}				# end of the outer for #

	my @end_coords = ();
	for (my $k = 0; $k<$ct_seqs; $k++) {
		my $init = $rf_coord->[0][$k][0];
		my $end = $rf_coord->[$ct_align -1][$k][1];

		unless ( (defined $init) and (defined $end) ) {
			print STDERR "Failed to retrieve end coordinates\n";
			return (\@merged, undef);
		}

		push @end_coords, [$init, $end];
	}

	return (\@merged, \@end_coords);

}			# end of the subroutine merge_pad_align #


# rm_gapcolumn: This subroutine receives the sequence part of a multiple-alignment,
#		removes the columns consisting exclusively of the gap '-',
#		and returns (the reference to ) the resulting sequences.
#
# CAUTION: This subroutine 'chews up' the input sequences. So, watch out !!
#
sub rm_gapcolumn (\@) {

	my ($rf_align) = @_;

	my $ct_seqs = @{$rf_align};
	$ct_seqs or (return []);

	my @refined  = ();
	for (my $i=0; $i<$ct_seqs; $i++) {
		my $tmp = '';
		push @refined , \$tmp;
	}

	my $seq_len = length ${$rf_align->[0]};

	foreach my $l (1 .. $seq_len) { 	# outer foreach #

		my @reservoir = ();
		my $ct_gap = 0;
		foreach my $rf_seq (@{$rf_align}) {
			my $char = substr(${$rf_seq}, 0, 1, '');	
			push @reservoir, $char;
			($char eq '-') and ($ct_gap++); 
		}

		($ct_gap == $ct_seqs) and  next;

		for (my $i=0; $i<$ct_seqs; $i++) { ${$refined[$i]} .= $reservoir[$i]; }

	}					# end of the outer foreach #

	return \@refined;

}			# end of the subroutine rm_gapcolumn #


# rm_gapcolumn2:
#	This revised version of the subroutine 'rm_gapcolumn'
#	receives the sequence part of a multiple-alignment,
#	removes the columns consisting exclusively of the gap, 
#	which is specified by an input character,
#	and returns (the reference to ) the resulting sequences.
#
# CAUTION: This subroutine 'chews up' the input sequences. So, watch out !!
#
sub rm_gapcolumn2 (\@$) {

	my ($rf_align, $char_gap) = @_;

	my $ct_seqs = @{$rf_align};
	$ct_seqs or (return []);

	my @refined  = ();
	for (my $i=0; $i<$ct_seqs; $i++) {
		my $tmp = '';
		push @refined , \$tmp;
	}

	my $seq_len = length ${$rf_align->[0]};

	foreach my $l (1 .. $seq_len) { 	# outer foreach #

		my @reservoir = ();
		my $ct_gap = 0;
		foreach my $rf_seq (@{$rf_align}) {
			my $char = substr(${$rf_seq}, 0, 1, '');	
			push @reservoir, $char;
			($char eq $char_gap) and ($ct_gap++); 
		}

		($ct_gap == $ct_seqs) and  next;

		for (my $i=0; $i<$ct_seqs; $i++) { ${$refined[$i]} .= $reservoir[$i]; }

	}					# end of the outer foreach #

	return \@refined;

}			# end of the subroutine rm_gapcolumn2 #


# rm_gapcolumn_codon: This subroutine receives the sequence part of a multiple-alignment of codon sequences, 
#		 removes the columns consisting exclusively of the "gap codon" '---',
#		and returns (the reference to) the resulting sequences.
#
sub rm_gapcolumn_codon (\@) {

	my ($rf_align) = @_;

	my $ct_seqs = @{$rf_align};
	$ct_seqs or (return ([], 1) );

	my @refined = ();
	for (my $i=0; $i<$ct_seqs; $i++) {
		my $tmp = '';
		push @refined , \$tmp;
	}

	my $seq_len = length ${$rf_align->[0]};
	my $codon_ct = int ($seq_len / 3);
	my $fl_caution = ($seq_len % 3)? 0 : 1;	# =0 if error occurs, =1 if normal #

	foreach my $l (1 .. $codon_ct) { 	# outer foreach #

		my @reservoir = ();
		my $ct_gap = 0;
		foreach my $rf_seq (@{$rf_align}) {
			my $codon = substr(${$rf_seq}, 0, 3, '');	
			push @reservoir, $codon;
			($codon eq '---') and ($ct_gap++); 
		}

		($ct_gap == $ct_seqs) and  next;

		for (my $i=0; $i<$ct_seqs; $i++) { ${$refined[$i]} .= $reservoir[$i]; }

	}					# end of the outer foreach #


	return (\@refined, $fl_caution);
}			# end of the subroutine rm_gapcolumn_codon #


# assign_number: This subroutine recieves the sequence part of a multiple-alignment,
#		constructs a list of residue numbers residing in  each alignment column,
#		and returns the reference to an array of the lists.
#
# NOTE: This subroutine adopts the (START=1) convention.
#
sub assign_number (\@) {

	my ($rf_align) = @_;

	my $ct_seqs = @{$rf_align};
	$ct_seqs or (return []);

	my $seq_len = length (${$rf_align->[0]} );
	my @res_nums = ();
	my @copy = ();
	my @last_resnums;
	foreach my $seq (@{$rf_align}) {
			push @copy, ${$seq};
			push @last_resnums, 0; 
	}

	for (my $l=0; $l<$seq_len; $l++) {

		my @column = ();
		for (my $i=0; $i<$ct_seqs; $i++) {
			my $char = substr($copy[$i], 0, 1, '');
			if ($char eq '-')  {
				push @column, '-';
			} else {
				$last_resnums[$i]++;
				push @column, $last_resnums[$i];
			}
		}

		push @res_nums, \@column;
	}

	return \@res_nums;

}			# end of the subroutine assign_number #


# assign_number_gen:
#	This revised version of 'assign_number' can cope with
#	'fragmental' sequences begining at the sites different than
#	coordinate=1.
#	
# assign_number:
#	This subroutine recieves the sequence part of a multiple-alignment,
#	constructs a list of residue numbers residing in  each alignment column,
#	and returns the reference to an array of the lists.
#
# INPUT: (\@align, \@beg_coords, $gap), where
#	${$align[$m]} is the $m th sequence embedded in the alignment;
#	$beg_coords[$m] is the beginning coordinate of the $m th sequence.
#
# OUTPUT: \@relv_coords, where
#	$relv_coords[$l][$m] is the coordinate of the $l th site of the $m th sequence,
#	  or '-' if it is occupied with a gap ($gap).
#
sub assign_number_gen (\@\@$) {

	my ($rf_align, $beg_coords, $gap) = @_;

	my $ct_seqs = @{$rf_align};
	$ct_seqs or (return []);

	my $seq_len = length (${$rf_align->[0]});
	my @res_nums = ();
	my @copy = ();
	my @last_resnums;
	for(my $m=0; $m<$ct_seqs; $m++) {
	    push @copy, ${$rf_align->[$m]};
	    my $beg = $beg_coords->[$m]; 
	    push @last_resnums, ( ($beg eq int ($beg)) ? $beg -1 : int ($beg) );
	}

	for (my $l=0; $l<$seq_len; $l++) {
	    my @column = ();
	    for (my $i=0; $i<$ct_seqs; $i++) {
		my $char = substr($copy[$i], 0, 1, '');
		if ($char eq $gap)  {
		    push @column, '-';
		} else {
		    $last_resnums[$i]++;
		    push @column, $last_resnums[$i];
		}
	    }
	    push @res_nums, \@column;
	}

	return \@res_nums;

}		# end of the subroutine 'assign_number_gen' #


# assign_number_cnctseqs:
#	This revised version of 'assign_number_gen' can
#	handle concatenated sequences as well.
#
# assign_number_gen:
#	This revised version of 'assign_number' can cope with
#	'fragmental' sequences begining at the sites different than
#	coordinate=1.
#	
# assign_number:
#	This subroutine recieves the sequence part of a multiple-alignment,
#	constructs a list of residue numbers residing in  each alignment column,
#	and returns the reference to an array of the lists.
#
# INPUT: (\@align, \@beg_coords, \@end_coords, $gap), where
#	${$align[$m]} is the $m th sequence embedded in the alignment;
#	$beg_coords[$m] and $end_coords[$m] are the beginning and ending
#	coordinates, respectively, of the $m th sequence.
#
# OUTPUT: \@relv_coords, where
#	$relv_coords[$l][$m] is the coordinate of the $l th site of the $m th sequence,
#	  or '-' if it is occupied with a gap ($gap).
#
sub assign_number_cnctseqs (\@\@\@$) {

	my ($rf_align, $beg_coords, $end_coords, $gap) = @_;

	my $ct_seqs = @{$rf_align};
	$ct_seqs or (return []);

	unless ((@{$beg_coords} == $ct_seqs) and (@{$end_coords} == $ct_seqs)) {
	    print STDERR "[ERROR 'assign_number_cnctseqs'] Either the number of the beginning coordinates (", scalar (@{$beg_coords}), ") or that of the ending coordinates (", scalar (@{$end_coords}), ") CLASHES with that of the sequences $ct_seqs !\n";
	    return undef;
	}

	my @intervals = ();

	my $seq_len = length (${$rf_align->[0]});
	my @res_nums = ();
	my @copy = ();
	my @last_resnums = my @intvls = ();
	for(my $m=0; $m<$ct_seqs; $m++) {
	    my @leftbds = split /:/, $beg_coords->[$m];
	    my @rightbds = split /:/, $end_coords->[$m];
	    my $ct_sbalns = @leftbds;
	    unless (@rightbds == $ct_sbalns) {
		print STDERR "[ERROR 'assign_number_cnctseqs'] The number of left boundaries ($ct_sbalns) CLASHES with that of right boundaries (", scalar (@rightbds), ") for the $m th sequence !\n";
		return undef;
	    }
	    my @intvls_per_seq = ();
	    for (my $r=0; $r<$ct_sbalns; $r++) {
		my $lb = $leftbds[$r];
		($lb == int $lb) or ($lb = 1 + int $lb);
		my $rb = int $rightbds[$r];
		push @intvls_per_seq, [$lb, $rb];
	    }
	    push @intvls, \@intvls_per_seq;
	    push @copy, ${$rf_align->[$m]};
	    ##my $beg = $beg_coords->[$m]; 
	    ##push @last_resnums, ( ($beg eq int ($beg)) ? $beg -1 : int ($beg) );
	    push @last_resnums, $intvls[$m]->[0][0] -1;
	}

	for (my $l=0; $l<$seq_len; $l++) {
	    my @column = ();
	    for (my $m=0; $m<$ct_seqs; $m++) {
		my $char = substr($copy[$m], 0, 1, '');
		if ($char eq $gap)  {
		    push @column, '-';
		} else {
		    ##$last_resnums[$m]++;
		    my $curr_resnum = $last_resnums[$m]+1;
		    if ($curr_resnum > $intvls[$m]->[0][1]) {
			# If the coordinate exceeds the right boundary of
			# the current interval, jump to the next interval.
			shift @{$intvls[$m]};

			unless (@{$intvls[$m]}>0) {
			    print STDERR "[CAUTION 'assign_number_cnctseqs'] The $m th sequence exceeded the rightmost boundary, so I can't go any further !!\n\n";
			    return \@res_nums;
			}
			$curr_resnum = $intvls[$m]->[0][0];
		    }
		    push @column, $curr_resnum;
		    $last_resnums[$m] = $curr_resnum;
		}
	    }
	    push @res_nums, \@column;
	}

	return \@res_nums;

}		# end of the subroutine 'assign_number_cnctseqs' #


# map_resnum2alncoord:
#	This subroutine receives a sequence embedded in an alignment,
#	then constructs a map from residue numbers of the sequence
#	to positions in the alignment.
#
# INPUT: (\$embedded_sequence, \%gaps), where
#	%gaps = (a gap character => 1, ...).
#	We regard characters other than gap characters as representing residues.
#
# OUTPUT: \@map, where
#    $map[$res_num -1] = $pos_aln,
#	with $res_num and $pos_aln being 1 based.
#
sub map_resnum2alncoord (\$\%) {

	my ($emb_seq, $gaps) = @_;

	my $cp_emb_seq = ${$emb_seq};
	my $aln_len = length $cp_emb_seq;
	my @map = ();

	for (my $l=0; $l < $aln_len; $l++) {
	    my $char = substr ($cp_emb_seq, 0, 1, ''); 
	    (defined $gaps->{$char}) and next;
	    push @map, $l+1;
	}

	return \@map;

}		# end of the subroutine map_resnum2alncoord #


# map_resnum2alncoord_2:
# 	This revised version of the subroutine 'map_resnum2alncoord'
#	takes residue numbers of start and end residues.
#	And it assigns the alignment coordinate of -1 for the upstream franking region,
#	and aln_len + 1 for the downstream franking region.
#
# map_resnum2alncoord:
#	This subroutine receives a sequence embedded in an alignment,
#	then constructs a map from residue numbers of the sequence
#	to positions in the alignment.
#
# INPUT: (\$embedded_sequence, \%gaps, \@startend, $seqlen), where
#	%gaps = (a gap character => 1, ...).
#	We regard characters other than gap characters as representing residues.
#	@startend = ($beg, $end) is the residue numbers of the start and end residues
#	(with 1 representing the N-terminal end of the peptide,
#		or the 5'-end of the polynucleotide).
#
# OUTPUT: \@map, where
#    $map[$res_num -1] = $pos_aln if the $res_num-th residue is included in the alignment,
#			with $res_num and $pos_aln being 1 based;
#			=  -1 if the residue is upstream of the alignment;
#			= $aln_len + 1 if the residue is downstream of the alignment.
#
sub map_resnum2alncoord_2 (\$\%\@$) {

	my ($emb_seq, $gaps, $startend, $seqlen) = @_;

	my $cp_emb_seq = ${$emb_seq};
	my $aln_len = length $cp_emb_seq;
	my ($beg, $end) = @{$startend};
	my @map = ();

	$beg--; $end--; # convert from 1-based to 0-based #

	for (my $i=0; $i<$beg; $i++) { push @map, -1; }

	for (my $l=0; $l < $aln_len; $l++) {
	    my $char = substr ($cp_emb_seq, 0, 1, ''); 
	    (defined $gaps->{$char}) and next;
	    push @map, $l+1;
	}

	for (my $i=$end+1; $i<$seqlen; $i++) { $map[$i] = $aln_len + 1; }

	return \@map;

}		# end of the subroutine map_resnum2alncoord_2 #


# separate_nogap_sites: This subroutine receives the sequence part of a multiple alignment,
#			  separates columns into two groups according to whether it contains
#			  gaps '-' (or N) or not,
#			  and returns the lists of columns thus separated and of their positions
#			  (under the "start = 0" convention). 
#
sub separate_nogap_sites (\@\@) {

	my ($rf_align, $rf_positions) = @_;

	my $ct_seqs = @{$rf_align};
	$ct_seqs  or (return ([],[],[],[]) );

	my @copy = ();
	foreach my $rf_seq (@{$rf_align}) { push @copy, ${$rf_seq}; }

	my $aln_len = length $copy[0];
	my $fl_pos = (@{$rf_positions} == $aln_len);

	my @nogap_sites = my @gapped_sites = my @nogap_pos = my @gapped_pos = ();

	for (my $l=0; $l <$aln_len; $l++) {	# the outer for #

		my @column = ();
		my $ct_gaps = 0;
		for (my $i=0; $i < $ct_seqs; $i++) {	# the inner for #

			my $char = substr ( $copy[$i], 0, 1, '');
			( ($char eq '-') or ($char eq 'N') ) and ($ct_gaps++);
			push @column, $char;
		}				# end of the inner for #

		my $pos = $fl_pos ? $rf_positions->[$l] : $l;
		if ($ct_gaps) {

			push @gapped_sites , \@column;
			push @gapped_pos, $pos;

		} else {

			push @nogap_sites, \@column;
			push @nogap_pos, $pos;
		}
	}					# end of the outer for #

	return (\@nogap_sites, \@nogap_pos, \@gapped_sites, \@gapped_pos);

}			# end of the subroutine separate_nogap_sites #

# separate_resnum: This subroutine separates arrays of residue numbers,
#		   each for each column,
#		   into those of  gapped part and and nogap part.
#
sub separate_resnum (\@\@\@) {

	my ($rf_resnums, $rf_nogap_pos, $rf_gapped_pos) = @_;

	my $ct_clms = @{$rf_resnums};
	$ct_clms or (return ([],[]) );

	my @copy = @{$rf_resnums};
	@{$rf_nogap_pos} or (return ([], \@copy) );
	@{$rf_gapped_pos} or (return (\@copy, []) );

	if ( ($rf_nogap_pos->[$#{$rf_nogap_pos}] > $ct_clms -1) 
		or ($rf_gapped_pos->[$#{$rf_gapped_pos}] > $ct_clms -1) ) {

		print STDERR "Illegal input for \"separate_resnum\"!\n";
		return (undef, undef);
	}

	my @ng_resnums = my @gpd_resnums = ();

	foreach my $ng_pos (@{$rf_nogap_pos}) { push @ng_resnums, $rf_resnums->[$ng_pos]; }

	foreach my $gpd_pos (@{$rf_gapped_pos}) { push @gpd_resnums, $rf_resnums->[$gpd_pos]; }

	return (\@ng_resnums, \@gpd_resnums);

}			# end of the subroutine separate_resnum #


# compare_columns: This subroutine compares 2 lists of residue numbers,
#		each corresponding to a column in a multiple-alignment,
#		and return -1, 0, or +1 if it judged the 1st column being 'earlier' (or 'less')
#		than the 2nd one.
#
# REVISED on Nov 19 (Fri), 2004:
#	The subroutine no longer uses the recursion technique,
#	which is unnecessary for doing the task.
#	The 2nd argument is kept just for the backward compatibility.
#	You should set it to 0 without any special reasons.
#
sub compare_columns (\@\@$) {

	my ($column1, $column2, $init_indx) = @_;

		# If one of the columns is empty, we regard them as 'equal'.
	( (@{$column1} > 0) and (@{$column2} > 0) ) or (return 0) ; 

	##my $last_indx = (@{$column1} < @{$column2}) ? $#{$column1} : $#{$column2} ;
 	my $min_size = (@{$column1} < @{$column2}) ? @{$column1} : @{$column2} ;

	for (my $i= $init_indx; $i< $min_size; $i++) { # the for-loop #

	    my $resnum1 = $column1->[$i];
	    my $resnum2 = $column2->[$i];

	    if ( $resnum1 eq '-') {

		($resnum2 eq '-') ? next : ( return -1 ) ;

	    } elsif ($resnum2 eq '-') {
			return +1;

	    } elsif ($resnum1 < $resnum2) {
			return -1;

	    } elsif ($resnum1 > $resnum2) {
			return +1;
	    }
	} 				# end of the for-loop #

		# Now the colums are judged as 'equal' to each other. #
	return 0;

}			# end of the subroutine compare_columns #


=the original version
# compare_columns: This subroutine compares 2 lists of residue numbers,
#		each corresponding to a column in a multiple-alignment,
#		and return -1, 0, or +1 if it judged the 1st column being 'earlier' (or 'less')
#		than the 2nd one.
#
sub compare_columns (\@\@$) {

	my ($column1, $column2, $indx) = @_;

	( (@{$column1} > 0) and (@{$column2} > 0) ) or (return 0) ; 
	my $last_indx = (@{$column1} < @{$column2}) ? $#{$column1} : $#{$column2} ;
	my $resnum1 = $column1->[$indx];
	my $resnum2 = $column2->[$indx];

	if ( $resnum1 eq '-') {

		if ($resnum2 eq '-') {
			return ($indx >= $last_indx) ? 0 : compare_columns(@{$column1},@{$column2},$indx+1);
		} else {
			return -1;
		}

	} elsif ($resnum2 eq '-') {
			return +1;

	} elsif ($resnum1 < $resnum2) {
			return -1;

	} elsif ($resnum1 > $resnum2) {
			return +1;

	} else {
		return ($indx >= $last_indx) ? 0 : compare_columns(@{$column1},@{$column2},$indx+1);
	}

}			# end of the subroutine compare_columns #
=cut


# compare_malign_fw: This subroutine recieves 2 arrays of lists of residue numbers in the alignment columns,
#		looks for columns which are different between these arrays via a FORWARD SWEEP,
#		and returns the differences and their positions in the frame of each alignments.
#
# PREREQUISITE: The sequence sets used in the 2 alignments have to be identical.
#
sub compare_malign_fw (\@\@\@\@) {

	my ($rf_resnums1, $rf_resnums2, $rf_frame1, $rf_frame2) = @_;

	my $ct_column1 = @{$rf_resnums1};
	my $ct_column2 = @{$rf_resnums2};
	my @frames1 = (@{$rf_frame1}) ? @{$rf_frame1} : (0 .. $ct_column1 -1);
	my @frames2 = (@{$rf_frame2}) ? @{$rf_frame2} : (0 .. $ct_column2 -1);

	unless ($ct_column1) {
		return ([], $rf_resnums2, [], \@frames2);
	}

	unless ($ct_column2) {
		my @frame_nums = (0 .. $ct_column1 -1);
		return ($rf_resnums1, [], \@frames1, []);
	}

	my $frame1 = my $frame2 = 0;
	my @ext1 = my @ext2 = ();
	my @ext_frames1  = my @ext_frames2 = ();
	#my $last_sign = 0;		# assume that the beginnings coincide for the 2 alignments #

		# processing the bulk part #
	while ( ($frame1 < $ct_column1) and ($frame2 < $ct_column2) ) {

		my $column1 = $rf_resnums1->[$frame1];
		my $column2 = $rf_resnums2->[$frame2];
		my $sign = compare_columns (@{$column1}, @{$column2}, 0);

		if ($sign == 0) {

			$frame1++;
			$frame2++;
			
		} elsif ($sign < 0) { # column1 is 'less than' column2 #

			push @ext1, $column1;
			push @ext_frames1, $frames1[$frame1];
			$frame1++;

		} else {	# column2 is 'less than' column1 #

			push @ext2, $column2;
			push @ext_frames2, $frames2[$frame2];
			$frame2++;

		}
	}				# end of while #

		# take care of the marginal part #
	if ( ($frame1 >= $ct_column1) and ($frame2 < $ct_column2) ) {

		push @ext2, @{$rf_resnums2}[$frame2 .. $ct_column2 -1];
		push @ext_frames2, @frames2[$frame2 .. $ct_column2 -1];

	} elsif ( ($frame1 < $ct_column1) and ($frame2 >= $ct_column2) ) {

		push @ext1, @{$rf_resnums1}[$frame1 .. $ct_column1 -1];
		push @ext_frames1, @frames1[$frame1 .. $ct_column1 -1];
	}

	return (\@ext1, \@ext2, \@ext_frames1, \@ext_frames2);

}			# end of the subroutine compare_malign_fw #


# compare_malign_bw: This subroutine recieves 2 arrays of lists of residue numbers in the alignment columns,
#		looks for columns which are different between these arrays via a BACKWARD SWEEP,
#		and returns the differences and their positions in the frame of each alignments.
#
# PREREQUISITE: The sequence sets used in the 2 alignments have to be identical.
#
sub compare_malign_bw (\@\@\@\@) {

	my ($rf_resnums1, $rf_resnums2, $rf_frame1, $rf_frame2) = @_;

	my $ct_column1 = @{$rf_resnums1};
	my $ct_column2 = @{$rf_resnums2};
	my @frames1 = (@{$rf_frame1}) ? @{$rf_frame1} : (0 .. $ct_column1 -1);
	my @frames2 = (@{$rf_frame2}) ? @{$rf_frame2} : (0 .. $ct_column2 -1);

	unless ($ct_column1) {
		return ([], $rf_resnums2, [], \@frames2);
	}

	unless ($ct_column2) {
		return ($rf_resnums1, [], \@frames1, []);
	}

	my $frame1 = $ct_column1 -1;
	my $frame2 = $ct_column2 -1;
	my @ext1 = my @ext2 = ();
	my @ext_frames1  = my @ext_frames2 = ();
	#my $last_sign = 0;		# assume that the beginnings coincide for the 2 alignments #

		# processing the bulk part #
	while ( ($frame1 >= 0) and ($frame2 >= 0) ) {

		my $column1 = $rf_resnums1->[$frame1];
		my $column2 = $rf_resnums2->[$frame2];
		my $sign = compare_columns (@{$column1}, @{$column2}, 0);

		if ($sign == 0) {

			$frame1--;
			$frame2--;
			
		} elsif ($sign > 0) { # column1 is 'greater than' column2 #

			unshift @ext1, $column1;
			unshift @ext_frames1, $frames1[$frame1];
			$frame1--;

		} else {	# column2 is 'greater than' column1 #

			unshift @ext2, $column2;
			unshift @ext_frames2, $frames2[$frame2];
			$frame2--;

		}
	}				# end of while #

		# take care of the marginal part #
	if ( ($frame1 < 0) and ($frame2 >= 0) ) {

		unshift @ext2, @{$rf_resnums2}[0 .. $frame2];
		unshift @ext_frames2, @frames2[0 .. $frame2];

	} elsif ( ($frame1 >= 0) and ($frame2 < 0) ) {

		unshift @ext1, @{$rf_resnums1}[0 .. $frame1];
		unshift @ext_frames1, @frames1[0 .. $frame1];
	}

	return (\@ext1, \@ext2, \@ext_frames1, \@ext_frames2);

}			# end of the subroutine compare_malign_bw #


# compare_malign: This subroutine recieves 2 arrays of lists of residue numbers in the alignment columns,
#		looks for columns which are different between these arrays,
#		and returns the differences and their positions in the frame of each alignments.
#
# PREREQUISITE: The sequence sets used in the 2 alignments have to be identical.
#
sub compare_malign (\@\@\@\@) {

	my ($rf_resnums1, $rf_resnums2, $rf_frame1, $rf_frame2) = @_;

	my $ct_column1 = @{$rf_resnums1};
	my $ct_column2 = @{$rf_resnums2};
	my @frames1 = (@{$rf_frame1}) ? @{$rf_frame1} : (0 .. $ct_column1 -1);
	my @frames2 = (@{$rf_frame2}) ? @{$rf_frame2} : (0 .. $ct_column2 -1);

	unless ($ct_column1) {
		return ([], $rf_resnums2, [], \@frames2);
	}

	unless ($ct_column2) {
		return ($rf_resnums1, [], \@frames1, []);
	}

	my ($rf_ext1, $rf_ext2, $extframes1, $extframes2) = compare_malign_fw (@{$rf_resnums1}, @{$rf_resnums2}, @frames1, @frames2);

	($rf_ext1, $rf_ext2, $extframes1, $extframes2) = compare_malign_bw (@{$rf_ext1}, @{$rf_ext2}, @{$extframes1}, @{$extframes2});

	return ($rf_ext1, $rf_ext2, $extframes1, $extframes2);

}				# end of the subroutine compare_malign #


# diff_malign: This subroutine extracts portins of a multiple alignment
#		which are different from another alignment,
#		referring to the output of "compare_malign".
# 
sub diff_malign (\@\@) {

	my ($rf_align, $rf_exframe) = @_;

	(@{$rf_exframe}) or ( return []); 

	my @copy = my @diffs = ();
	foreach my $rf_seq (@{$rf_align}) {
		push @copy, ${$rf_seq};
	}

	my $exp_frame = 0;
	foreach my $frame (@{$rf_exframe}) {

		if ( (my $diff = $frame - $exp_frame) > 0)  {

			for (my $i=0; $i<@copy; $i++) { substr($copy[$i], 0, $diff, ''); }

		} elsif ($diff < 0) {

			print STDERR "Error in diff_malign:\n";
			print STDERR "expected frame ($exp_frame) exceeds the real one ($frame).\n";
			return undef;
		}

		my @column = ();
		for (my $i=0; $i<@copy; $i++) {

			my $res = substr($copy[$i], 0, 1, '');
			push @column, $res;
		}

		push @diffs, \@column;
		$exp_frame = $frame + 1;
	}

	return \@diffs;
}			# end of the subroutine diff_malign #

# construct_blocks: This suboutine puts together consecutive columns into a block,
#			amd returns a set of blocks.
#
sub construct_blocks (\@\@\@$) {

	my ($rf_align, $rf_resnums, $rf_frames, $thrsh_distcolumns) = @_;
	
	@{$rf_frames} or (return ([], [], []) );
	my @block_columns = my @block_resnums = my @block_frames = ();

	my @columns = ( $rf_align->[0]);
	my @resnums = ( $rf_resnums->[0]);
	my @frames = ( $rf_frames->[0]);

	for (my $i=1; $i<@{$rf_frames}; $i++) {		# a for-loop #

		my $last_frame = $frames[$#frames];
	 	if ($rf_frames->[$i] <=  $last_frame + $thrsh_distcolumns) {

			push @columns,  $rf_align->[$i];
			push @resnums,  $rf_resnums->[$i];
			push @frames, $rf_frames->[$i];

		} elsif ($rf_frames->[$i] > $last_frame) {

			my @tmp = @columns;
			push @block_columns, \@tmp;
			my @tmp2 = @resnums;
			push @block_resnums, \@tmp2;
			my @tmp3 = @frames;
			push @block_frames, \@tmp3;
			@columns = ( $rf_align->[$i]);
			@resnums = ( $rf_resnums->[$i]);
			@frames = ( $rf_frames->[$i]);
		} else {

			print STDERR "The present frame ($rf_frames->[$i]) is less than the last frame $last_frame.\n";
			return (undef, undef, undef);
		}

	}					# end of the for-loop #

	push @block_columns, \@columns;
	push @block_resnums, \@resnums;
	push @block_frames, \@frames;

	return (\@block_columns, \@block_resnums, \@block_frames);

}				# end of the subroutine construct_blocks #


# extract_bl_selected_frames: This subroutine extracts a subset of columns and residue numbers
#				specified by a list of selected frames,
#				and returns them in a block-segregated form.
#
sub extract_bl_selected_frames (\@\@\@$) {

	my ($rf_align, $rf_resnums, $rf_sel_frames, $thrsh_distcolumn) = @_;

	(@{$rf_align} and @{$rf_resnums} ) or (return (undef, undef, undef) );
	@{$rf_sel_frames} or (return ([],[],[]) );
	my $last_sel_frame = $rf_sel_frames->[$#{$rf_sel_frames}];
	 (@{$rf_resnums} -1 < $last_sel_frame ) and (return (undef, undef, undef) );
	( length(${$rf_align->[0]})  -1 < $last_sel_frame) and (return (undef, undef, undef) );

	my @sel_resnums = ();
	foreach my $sel_frame (@{$rf_sel_frames}) { push @sel_resnums , $rf_resnums->[$sel_frame]; }

	my $rf_sel_align = diff_malign (@{$rf_align}, @{$rf_sel_frames});

	my ($bl_sel_aln, $bl_sel_resnums, $bl_sel_frames)
		= construct_blocks (@{$rf_sel_align}, @sel_resnums, @{$rf_sel_frames}, $thrsh_distcolumn);

	return ($bl_sel_aln, $bl_sel_resnums, $bl_sel_frames);

}			# end of the subroutine extract_bl_selected_frames #


# start_search: This subroutine looks for the start coordinate of a block specified,
#		in terms of the coordinate of a specified sequence.
#
sub start_search (\@$$$) {

	my ($rf_resnums, $seq_number, $frame_start, $frame_end) = @_;

	my $ct_columns = @{$rf_resnums};
	unless ($frame_end < $ct_columns)  {

		print STDERR "Illegal block end coordinate ($frame_end),\n";
		print STDERR "which is greater than the last columns index (" . $ct_columns -1 . "\n";
		return undef;
	}

	my $start = '-';
	for (my $i =$frame_start; $i<=$frame_end; $i++) {

		$start = $rf_resnums->[$i][$seq_number];
		(defined $start) or next;
		($start eq '-') or (return $start);
	}

		# if the sequence in the block consists only of gaps #
	foreach (my $i=$frame_start-1; $i > -1 ; $i--) {

		$start = $rf_resnums->[$i][$seq_number];
		(defined $start) or next;
		($start eq '-') or (return $start);
	}

		# if the sequences preceeding the block also consist only of gaps #
	foreach (my $i=$frame_end +1; $i < $ct_columns; $i++) {

		$start = $rf_resnums->[$i][$seq_number];
		(defined $start) or next;
		unless ($start eq '-') {

			$start--;
			last;
		}
	}

	return $start;
}					# end of the subroutine start_search #


# end_search: This subroutine looks for the end coordinate of a block specified,
#		in terms of the coordinate of a specified sequence.
#
sub end_search (\@$$$) {

	my ($rf_resnums, $seq_number, $frame_start, $frame_end) = @_;

	my $ct_columns = @{$rf_resnums};
	unless ($frame_end < $ct_columns)  {

		print STDERR "Illegal block end coordinate ($frame_end),\n";
		print STDERR "which is greater than the last columns index (" . $ct_columns -1 . "\n";
		return undef;
	}

	my $end = '-';
	for (my $i =$frame_end; $i>= $frame_start; $i--) {

		$end = $rf_resnums->[$i][$seq_number];
		(defined $end) or next;
		($end eq '-') or (return $end);
	}

		# if the sequence in the block consists only of gaps #
	foreach (my $i=$frame_start-1; $i > -1 ; $i--) {

		$end = $rf_resnums->[$i][$seq_number];
		(defined $end) or next;
		($end eq '-') or (return $end);
	}

		# if the sequences preceeding the block also consist only of gaps #
	foreach (my $i=$frame_end +1; $i < $ct_columns; $i++) {

		$end = $rf_resnums->[$i][$seq_number];
		(defined $end) or next;
		unless ($end eq '-') {

			$end--;
			last;
		}
	}

	return $end;
}					# end of the subroutine end_search #


# block_starts_ends: This subroutine constructs 2 arrays,
#		     one consists of positions where each block starts in terms of each sequence coordinates,
#		     and the other of those where each block ends.
#
# CAUTION: The 0-th argument "$rf_resnums" refers to a list of residue numbers
#		FOR THE FULL ALIGNMENT (not the different part only)!!
# 
sub block_starts_ends (\@\@) {

	my ($rf_resnums, $rf_block_frames) = @_;

	(@{$rf_resnums} and (@{$rf_block_frames}) )  or (return ([], []) );
	my @starts = my @ends = ();
	my $seq_ct = @{$rf_resnums->[0]};

	foreach my $block_frames (@{$rf_block_frames}) { # the outer foreach #

		my $frame_start = $block_frames->[0];
		my $frame_end = $block_frames->[$#{$block_frames}];
		my @block_starts = my @block_ends = ();

		for (my $i = 0; $i<$seq_ct; $i++) {	# the inner for #

			my $start = $rf_resnums->[$frame_start]->[$i];
			my $end = $rf_resnums->[$frame_end]->[$i];

			($start eq '-') and ($start = start_search (@{$rf_resnums}, $i, $frame_start, $frame_end) );
			(defined $start) or (return (undef, undef) );
			($end eq '-') and ($end = end_search (@{$rf_resnums}, $i, $frame_start, $frame_end) );
			(defined $end) or (return (undef, undef) );

			push @block_starts, $start;
			push @block_ends , $end;
		}				# end of the inner for #

		push @starts, \@block_starts;
		push @ends, \@block_ends;
	}					# end of the outer foreach #

	return (\@starts, \@ends);

}				# end of the subroutine block_starts_ends #


# monosite_picker: This subroutine makes a list of
#		positions in the alignment where the column
#		consists only of residues of one kind.
#		This subroutine adopts the (START = 0) convention.
#
sub monosite_picker (\@) {

	my ($rf_seqs) = @_;

	my @list_mono = ();
	my $ct_seqs = @{$rf_seqs};
	($ct_seqs) or (return \@list_mono ) ;

	my @copy = ();
	foreach my $seq (@{$rf_seqs}) { push @copy, ${$seq}; }
	my $seq_len = length (${$rf_seqs->[0]});
	my $first_seq = shift @copy;

	OUTER:
	#foreach my $l  (1 .. $seq_len) {
	foreach my $l  (0 .. $seq_len -1) {

		my $ct_id = 0;
		my $first_char = substr($first_seq, 0, 1, '');
		(defined $first_char) or last;
		$first_char = uc $first_char;
		($first_char =~ m/[ACGTU]/ ) and ($ct_id++);

		for (my $i=0; $i<@copy; $i++) {
			my $char = substr ($copy[$i], 0, 1, '');
			(defined $char) or (last OUTER);  # I regard the sequence has already ended. #
			(uc($char) eq $first_char) and $ct_id++;
		}

		($ct_id == $ct_seqs) and (push @list_mono, $l);
	}

	return \@list_mono;
}				# end of the subroutine monosite_picker #


# id_indicator: This subroutine makes a line which indicates
#		the positions of columns in the alignment
#		consisting only of one kind of nucleotides.
#
sub id_indicator (\@) {

	my ($rf_seqs) = @_;

	my $id_ind = '';
	my $ct_seqs = @{$rf_seqs};
	($ct_seqs) or (return \$id_ind ) ;

	my @copy = ();
	foreach my $seq (@{$rf_seqs}) { push @copy, uc ${$seq}; }
	for (my $i=0; $i < $ct_seqs; $i++) { $copy[$i] =~ tr/U/T/ ; }
	my $seq_len = length (${$rf_seqs->[0]});
	my $first_seq = shift @copy;

	foreach my $l  (1 .. $seq_len) {

		my $first_char = substr($first_seq, 0, 1, '');
		#my $ct_id = ( ($first_char eq '-') or ($first_char eq 'N') ) ? 0 : 1;
		my $ct_id = ($first_char =~ tr/ATGC// );

		for (my $i=0; $i<@copy; $i++) {
			my $char = substr ($copy[$i], 0, 1, '');
			($char eq $first_char) and $ct_id++;
		}

		$id_ind .= ($ct_id == $ct_seqs) ? '*' : ' ';
	}

	return \$id_ind;
}				# end of the subroutine id_indicator #


# id_indicator_aa: This subroutine makes a line which indicates
#		the positions of columns in the alignment
#		consisting only of one kind of amino acids.
#
sub id_indicator_aa (\@) {

	my ($rf_seqs) = @_;

	my $id_ind = '';
	my $ct_seqs = @{$rf_seqs};
	($ct_seqs) or (return \$id_ind ) ;

	my @copy = ();
	foreach my $seq (@{$rf_seqs}) { push @copy, uc ${$seq}; }
	my $seq_len = length (${$rf_seqs->[0]});
	my $first_seq = shift @copy;

	foreach my $l  (1 .. $seq_len) {

		my $first_char = substr($first_seq, 0, 1, '');
		#my $ct_id = ( ($first_char eq '-') or ($first_char eq 'N') ) ? 0 : 1;
		my $ct_id = ($first_char =~ tr/ACDEFGHIKLMNPQRSTUVWY// );
			# NOTE: U = 'selenocystein'

		for (my $i=0; $i<@copy; $i++) {
			my $char = substr ($copy[$i], 0, 1, '');
			($char eq $first_char) and $ct_id++;
		}

		$id_ind .= ($ct_id == $ct_seqs) ? '*' : ' ';
	}

	return \$id_ind;
}				# end of the subroutine id_indicator_aa #


# print_block_maln: This subroutine prints out a  block-separated multiple- alignment.
#			It returns the count of completely identical columns in the alignment. 
#
sub print_block_maln (\@\@\@\@\*$) {

	my ($rf_bl_columns, $rf_bl_frames, $rf_resnums, $rf_seqIDs, $fh, $offset) = @_;

	my $ct_blocks = @{$rf_bl_columns};
	my $ct_seqs = @{$rf_seqIDs};
	unless ($ct_blocks) { print $fh "\n"; return 0; }
 	unless (@{$rf_bl_frames} == $ct_blocks) {

		print STDERR "Illegal input for \"print_block_maln\".\n";
		return undef;
	}

	my ($rf_bl_starts, $rf_bl_ends) = block_starts_ends (@{$rf_resnums}, @{$rf_bl_frames});

	unless (defined $rf_bl_starts) {

		print STDERR "Subroutine \"block_starts_ends\" failed.\n";
		return undef;
	}

	my @labels = ();
	foreach my $seqID (@{$rf_seqIDs}) {

		my $label = $seqID . ' ' x (15 - length($seqID) );
		push @labels, $label;
	}

	my $id_ct = 0;

	for (my $i=0; $i < $ct_blocks; $i++) { # the outer for #

	    my $frame = $rf_bl_frames->[$i];
	    my $ct_columns = @{$frame};
	    my $frame_start = $frame->[0] + 1;
	    my $frame_end = $frame->[$#{$frame}] + 1;
	    printf $fh "Block_%d (frame:%7d  --%7d, %7d columns)\n", $i+1+ $offset, $frame_start, $frame_end, $ct_columns;

	    my @reservoir = ();
	    for (my $j=0; $j < $ct_seqs; $j++) { # the inner for #
		my $start = $rf_bl_starts->[$i][$j];
		my $end = $rf_bl_ends->[$i][$j];
		unless (defined $start) { 
			print STDERR "The starting position of block $i, sequence $rf_seqIDs->[$j] is NOT defined.\n";
			return undef;
		}
		unless (defined $end) { 
			print STDERR "The ending position of block $i, sequence $rf_seqIDs->[$j] is NOT defined.\n";
			return undef;
		}
		$start = ($start eq '-') ? (' ' x 4 . '-' x 3) : sprintf ("%7d", $start);
		$end = ($end eq '-') ? (' ' x 4 . '-' x 3) : sprintf ("%7d", $end);
		my $seq = '';
		##foreach my $column (@{$rf_bl_columns->[$i]}) { $seq .= $column->[$j]; }
		for (my $k=0; $k<@{$rf_bl_columns->[$i]}; $k++) {

			unless (defined $rf_bl_columns->[$i][$k]) {

				print STDERR "The column $k of block $i is NOT defined.\n";
				return undef;
			}
			unless (defined $rf_bl_columns->[$i][$k][$j]) {

				print STDERR "The sequence $rf_seqIDs->[$j] is NOT defined at the column $k of block $i.\n";
				return undef;
			}
			$seq .= $rf_bl_columns->[$i][$k][$j];
		}

		my $line = $labels[$j] . $start . '  ' . $seq . $end . "\n";
		print $fh $line;
		push @reservoir, \$seq;

	    }				# end of the inner for #

	    my $id_ind = id_indicator(@reservoir);
	    $id_ct +=  (${$id_ind} =~ tr/\*//);

	    print $fh ' ' x 24 . ${$id_ind} . "\n\n";
	}				# end of the outer for #

	return $id_ct;
}				# end of the subroutine print_block_maln #


# select_equiv_cand: This subroutine looks for candidates for equivalent alignments,
#			and returns 1 if it finds out candidates.
#
sub select_equiv_cand (\@\@\@\@) {

	my ($bl_fore, $bl_hind, $starts_hind, $ends_fore) = @_;

	my $ct_columns = @{$bl_fore};
	($ct_columns == @{$bl_hind}) or (return 0);	# when the 2 blocks are of different sizes #
	($ct_columns) and (return 1);			# when the 2 blocks are both null #

	my $ct_seqs = @{$bl_fore->[0]};
	($ct_seqs == @{$bl_hind->[0]}) or (return 0);
	my $fl_cand =1;

	for (my $i = 0; $i<$ct_seqs; $i++) {

		my $ct_equiv = my $ct_foregaps = my $ct_hindgaps = 0;
		for (my $l = 0; $l<$ct_columns; $l++) {

			($bl_fore->[$l][$i] eq $bl_hind->[$l][$i]) and ($ct_equiv++);
			($bl_fore->[$l][$i] eq '-') and ($ct_foregaps++);
			($bl_hind->[$l][$i] eq '-') and ($ct_hindgaps++);
		}

		($ct_equiv == $ct_columns) and next;
		($ct_foregaps == $ct_columns) and ($ends_fore->[$i] == $starts_hind->[$i] -1) and next;
		($ct_hindgaps == $ct_columns) and ($ends_fore->[$i] == $starts_hind->[$i]) and next;

		$fl_cand = 0;
		last;
	}

	return $fl_cand;
}				# end of the subroutine select_equiv_cand #


# equiv_columns: This subroutine compares 2 blocks of columns,
#		and returns 1 if they are equivalnet and 0 otherwise.
#
sub equiv_columns (\@\@) {

	my ($bl_columns_1, $bl_columns_2) = @_;

	my $ct_columns = @{$bl_columns_1};
	(@{$bl_columns_2} == $ct_columns) or (return 0);
	($ct_columns) or (return 1);			# the two null blocks are regarded as equivalent #
	my $ct_seqs = @{$bl_columns_1->[0]};
	(@{$bl_columns_2->[0]} == $ct_seqs) or (return 0);

	my $fl_equiv = 1;

	OUTER:
	for (my $i=0; $i<$ct_columns; $i++) { # the outer for #
		for (my $l=0; $l<$ct_seqs; $l++) { # the inner for #

			($bl_columns_1->[$i][$l] eq $bl_columns_2->[$i][$l]) and next;

			$fl_equiv = 0;
			last OUTER;
		}			# end of the inner for #
	}				# end of the outer for #

	return $fl_equiv;
}				# end of the subroutine equiv_columns #


# trim_diff_maln: This subroutine recieves differences in 2 multiple alignments,
#		removes those which give different interpretations of the equivalent alignment,
#		and returns the resulting tidied-up differences and the removed parts.
#
sub trim_diff_maln (\@\@\@\@\@\@\@\@) {

	my ($bl_aln_1, $bl_resnums_1, $bl_frames_1, $resnums_1, $bl_aln_2, $bl_resnums_2, $bl_frames_2, $resnums_2) = @_;

	my $ct_bl_1 = @{$bl_aln_1};
	my $ct_bl_2 = @{$bl_aln_2};
	($ct_bl_1 and $ct_bl_2 ) or ( return ([],[],[],[],[],[],[],[],[],[],[],[]) );

	my ($bl_starts_1, $bl_ends_1) = block_starts_ends (@{$resnums_1}, @{$bl_frames_1});
	my ($bl_starts_2, $bl_ends_2) = block_starts_ends (@{$resnums_2}, @{$bl_frames_2});

	my @trbl_aln_1 = my @trbl_resnums_1 = my @trbl_frames_1 = ();
	my @trbl_aln_2 = my @trbl_resnums_2 = my @trbl_frames_2 = ();
	my @rmd_aln_1 = my @rmd_resnums_1 = my @rmd_frames_1 = ();
	my @rmd_aln_2 = my @rmd_resnums_2 = my @rmd_frames_2 = ();

	my $last_indx_1 = my $last_indx_2 = 0;

	OUTER:
	while ( ($last_indx_1 < $ct_bl_1 -1 ) and ($last_indx_2 < $ct_bl_2 -1) ) {

		until ( select_equiv_cand (@{$bl_aln_1->[$last_indx_1]}, @{$bl_aln_1->[$last_indx_1 + 1]}, @{$bl_starts_1->[$last_indx_1 +1]}, @{$bl_ends_1->[$last_indx_1]} )  ) {

			push @trbl_aln_1, $bl_aln_1->[$last_indx_1];
			push @trbl_resnums_1, $bl_resnums_1->[$last_indx_1];
			push @trbl_frames_1, $bl_frames_1->[$last_indx_1];
			$last_indx_1++;
			($last_indx_1 < $ct_bl_1 -1) or  (last OUTER);
		}

		until (select_equiv_cand (@{$bl_aln_2->[$last_indx_2]}, @{$bl_aln_2->[$last_indx_2 +1]}, @{$bl_starts_2->[$last_indx_2 +1]}, @{$bl_ends_2->[$last_indx_2]})  ) {

			push @trbl_aln_2, $bl_aln_2->[$last_indx_2];
			push @trbl_resnums_2, $bl_resnums_2->[$last_indx_2];
			push @trbl_frames_2, $bl_frames_2->[$last_indx_2];
			$last_indx_2++;
			($last_indx_2 < $ct_bl_2 -1) or  (last OUTER);
		}					# end of the until-loop #

		if ( equiv_columns (@{$bl_aln_2->[$last_indx_2]}, @{$bl_aln_1->[$last_indx_1 + 1]}) and equiv_columns (@{$bl_aln_1->[$last_indx_1]}, @{$bl_aln_2->[$last_indx_2 + 1]})  ){

			push @rmd_aln_1, ($bl_aln_1->[$last_indx_1], $bl_aln_1->[$last_indx_1 +1]);
			push @rmd_resnums_1, ($bl_resnums_1->[$last_indx_1], $bl_resnums_1->[$last_indx_1 +1]);
			push @rmd_frames_1, ($bl_frames_1->[$last_indx_1], $bl_frames_1->[$last_indx_1 +1]);
			
			push @rmd_aln_2, ($bl_aln_2->[$last_indx_2], $bl_aln_2->[$last_indx_2 +1]);
			push @rmd_resnums_2, ($bl_resnums_2->[$last_indx_2], $bl_resnums_2->[$last_indx_2 +1]);
			push @rmd_frames_2, ($bl_frames_2->[$last_indx_2], $bl_frames_2->[$last_indx_2 +1]);

		} else {

			push @trbl_aln_1, ($bl_aln_1->[$last_indx_1], $bl_aln_1->[$last_indx_1 +1]);
			push @trbl_resnums_1, ($bl_resnums_1->[$last_indx_1], $bl_resnums_1->[$last_indx_1 +1]);
			push @trbl_frames_1, ($bl_frames_1->[$last_indx_1], $bl_frames_1->[$last_indx_1 +1]);
			
			push @trbl_aln_2, ($bl_aln_2->[$last_indx_2], $bl_aln_2->[$last_indx_2 +1]);
			push @trbl_resnums_2, ($bl_resnums_2->[$last_indx_2], $bl_resnums_2->[$last_indx_2 +1]);
			push @trbl_frames_2, ($bl_frames_2->[$last_indx_2], $bl_frames_2->[$last_indx_2 +1]);

		}

		$last_indx_1 += 2;
		$last_indx_2 += 2;
	}					# end of the outer while #

	if ($last_indx_1 < $ct_bl_1) {

		push @trbl_aln_1, @{$bl_aln_1}[$last_indx_1 .. $ct_bl_1 -1 ];
		push @trbl_resnums_1, @{$bl_resnums_1}[$last_indx_1 .. $ct_bl_1 -1];
		push @trbl_frames_1, @{$bl_frames_1}[$last_indx_1 .. $ct_bl_1 - 1]; 
	}

	if ($last_indx_2 < $ct_bl_2) {

		push @trbl_aln_2, @{$bl_aln_2}[$last_indx_2 .. $ct_bl_2 -1 ];
		push @trbl_resnums_2, @{$bl_resnums_2}[$last_indx_2 .. $ct_bl_2 -1];
		push @trbl_frames_2, @{$bl_frames_2}[$last_indx_2 .. $ct_bl_2 - 1]; 
	}

	return (\@trbl_aln_1, \@trbl_resnums_1, \@trbl_frames_1, \@trbl_aln_2, \@trbl_resnums_2, \@trbl_frames_2, \@rmd_aln_1, \@rmd_resnums_1, \@rmd_frames_1, \@rmd_aln_2, \@rmd_resnums_2, \@rmd_frames_2);

}			# end of the subroutine trim_diff_maln #


# maln_identities: This subroutine receives a list of columns in a multiple alignment,
#		  counts the number of matched pairs for each column,
#		  and returns a list of numbers thus counted.
#
sub maln_identities (\@) {

	my ($rf_columns) = @_;

	my $ct_columns = @{$rf_columns};
	($ct_columns) or ( return ([], []) );

	my @column_id_cts = ();
	my $tot_id_ct = 0;
	my $mono_ct = 0;	# the count of monomorphic sites (columns) #	
	my $tot_ct_pairs = 0;

	my $ct_seqs = @{$rf_columns->[0]};
	my $max_ct_pairs = $ct_seqs * ($ct_seqs -1) / 2;
	my $ct_nogap_clms = 0;

	foreach my $column (@{$rf_columns}) {	# the outer foreach #

		my %ct_residues;	# key = residue identity, value = its occurrence in a column #
		my $ct_nogaps = 0;
		foreach my $char (@{$column}) {

			( ($char eq '-') or ($char eq 'N') ) and next;
			(defined $ct_residues{$char}) ? ($ct_residues{$char}++) : ($ct_residues{$char} = 1);
			$ct_nogaps++;
		}

		($ct_nogaps == $ct_seqs) and  ($ct_nogap_clms++);
		my $ct_pairs = $ct_nogaps * ($ct_nogaps -1) /2;
		$tot_ct_pairs += $ct_pairs;

		my $id_ct = 0;
		foreach my $char (keys %ct_residues) {

			my $ct = $ct_residues{$char};
			($ct == 1) or ($id_ct += $ct* ($ct -1) /2 );
		}

		$tot_id_ct += $id_ct;
		push @column_id_cts, $id_ct;
		($id_ct  == $max_ct_pairs) and ($mono_ct++);
	}					# end of the outer foreach #

	#my $av_id_ct = $tot_id_ct/($ct_pairs*$ct_columns);
	my $av_id_ct = ($tot_ct_pairs) ? $tot_id_ct/$tot_ct_pairs : 0;
	my $av_mono_ct = ($ct_nogap_clms) ? $mono_ct/ $ct_nogap_clms : 0;
	my @column_id_stat = ($tot_id_ct, $mono_ct, $tot_ct_pairs, $ct_nogap_clms, $av_id_ct, $av_mono_ct);
	return (\@column_id_cts, \@column_id_stat);

}			# end of the subroutine maln_identities #

# block_maln_identities: This subroutine receives a list of blocks of columns,
#			do similar things with the subroutine 'maln_identities',
#			and returns a list of numbers distributed to the blocks.
#
sub block_maln_identities (\@) {

	my ($rf_blocks) = @_;

	(@{$rf_blocks}) or ( return ([],[]) );

	my @block_id_cts = my @bl_id_stats = ();
	foreach my $block (@{$rf_blocks}) { 

		my ($column_id_cts, $column_id_stat)  = maln_identities (@{$block});
		push @block_id_cts, $column_id_cts;
		push @bl_id_stats, $column_id_stat;
	}

	return (\@block_id_cts, \@bl_id_stats) ;

}			# end of the subroutine block_maln_identities #


# maln_id_distributon This subroutine receives a list of columns in a multiple alignment,
#		  counts the number of matched pairs for each column,
#		  and returns a list of numbers thus counted, PLUS a list of numbers of
#		  residue pairs each for a column.
#
sub maln_id_distribution (\@) {

	my ($rf_columns) = @_;

	my $ct_columns = @{$rf_columns};
	($ct_columns) or ( return ([], []) );

	my @column_id_cts = ();
	my @column_pair_cts = ();
	#my @column_mono_distri = ();

	my $ct_seqs = @{$rf_columns->[0]};
	my $max_ct_pairs = $ct_seqs * ($ct_seqs -1) / 2;

	foreach my $column (@{$rf_columns}) {	# the outer foreach #

		my %ct_residues;	# key = residue identity, value = its occurrence in a column #
		my $ct_nogaps = 0;
		foreach my $char (@{$column}) {

			( ($char eq '-') or ($char eq 'N') ) and next;
			(defined $ct_residues{$char}) ? ($ct_residues{$char}++) : ($ct_residues{$char} = 1);
			$ct_nogaps++;
		}

		my $id_ct = 0;
		foreach my $char (keys %ct_residues) {

			my $ct = $ct_residues{$char};
			($ct == 1) or ($id_ct += $ct* ($ct -1) /2 );
		}

		push @column_id_cts, $id_ct;
		my $ct_pairs = $ct_nogaps * ($ct_nogaps -1) /2;
		push @column_pair_cts, $ct_pairs;
		#push @column_mono_distri, ( ($id_ct == $max_ct_pairs) ? 1 : 0 );
	}					# end of the outer foreach #

	return (\@column_id_cts, \@column_pair_cts);

}			# end of the subroutine maln_id_distribution #


# block_maln_id_distribution: This subroutine receives a list of blocks of columns,
#			do similar things with the subroutine 'maln_id_distribution',
#			and returns a list of numbers each for each block.
#
sub block_maln_id_distribution (\@) {

	my ($rf_bl_columns) = @_;

	(@{$rf_bl_columns}) or ( return ([],[]) );

	my @block_id_distri = my @bl_pair_distri = ();
	foreach my $block (@{$rf_bl_columns}) { 

		my ($column_id_distri, $column_pair_distri)  = maln_id_distribution (@{$block});
		push @block_id_distri, $column_id_distri;
		push @bl_pair_distri, $column_pair_distri;
		#push @bl_mono_distri, $column_mono_distri;
	}

	return (\@block_id_distri, \@bl_pair_distri) ;

}			# end of the subroutine block_maln_id_distribution #

# id_sliding_window: This subroutine calculates distribution of identities
#			within a sliding-window set at each position.
#
sub id_sliding_window (\@\@\@$$$) {

	my ($pair_cts, $matched_cts, $frames, $ct_seqs, $window_size, $step_size) = @_;

	unless ( ($step_size > 0) and ($window_size > 0) ) {

		print STDERR "Illegal parameters for \'id_sliding_window\' \!\n";
		return (undef, undef);
	}
	unless ($ct_seqs) {

		print STDERR "There are NO SEQUENCES to be processed with \'id_sliding_window\' \!\n";
		return (undef, undef);
	}

	my $column_ct = @{$frames};
	$column_ct or (return ([], []) );

	my @matched_propts = my @mono_column_propts = my @wd_starts = my @wd_ends  = ();
	my $max_pair_ct = $ct_seqs * ($ct_seqs -1) /2;

	my $start_frame = $frames->[0];
	my $end_frame = $frames->[$column_ct -1];
	my $upper_bound = ($end_frame >=  $start_frame + $window_size) ? $end_frame - $window_size +2 : $start_frame +1 ;
	my $base_point = 0;

	while ( ($base_point < $column_ct) and ($frames->[$base_point] < $upper_bound) ) {
					 # the outermost while #

		my $frame_ct = 0;
		#my $av_frame = 0;
		my $mono_ct = 0;
		my $pair_sum = 0;
		my $matched_sum = 0;
		my $wd_start = $frames->[$base_point];
		push @wd_starts, $wd_start;
		my $wd_end = $wd_start;

		my $wd_bound = $wd_start + $window_size;
		for (my $i= $base_point; ($i<$column_ct) and ($frames->[$i] < $wd_bound); $i++) {
							 # the middle for #

			$frame_ct++;
			#$av_frame += $frames->[$i];
			$pair_sum += $pair_cts->[$i];
			$matched_sum += $matched_cts->[$i];
			($matched_cts->[$i] == $max_pair_ct) and ($mono_ct++);
			$wd_end = $frames->[$i];

		}					# end of the middle for #

		push @wd_ends, $wd_end;
		#$av_frame /= $frame_ct;
		#push @av_frames, $av_frame;
		push @matched_propts, ($pair_sum ? $matched_sum/$pair_sum : 0);
		push @mono_column_propts, $mono_ct/$frame_ct;

		my $wd_next_begin = $frames->[$base_point] + $step_size;
		while ( ($base_point < $column_ct) and ($frames->[$base_point] < $wd_next_begin) ) {
			 $base_point++;
		}

	}		# end of the outermost while #

	return (\@matched_propts, \@mono_column_propts, \@wd_starts, \@wd_ends);

}			# end of the subroutine id_sliding_window #


# bl_id_sliding_window: This subroutine conducts sliding-window analysis
#			on the identity distribution for each of blocks.
#
sub bl_id_sliding_window (\@\@$$) {

	my ($rf_bl_columns, $rf_bl_frames, $window_size, $step_size) = @_;

	my $bl_ct = @{$rf_bl_columns};
	$bl_ct or (return ([],[]) );

	my $ct_seqs = @{$rf_bl_columns->[0][0]};

	my ($bl_id_distri, $bl_pair_distri) = block_maln_id_distribution (@{$rf_bl_columns});
	my @matched_propts = my @mono_column_propts = my @wd_starts = my @wd_ends  = ();

	for (my $i=0; $i< $bl_ct; $i++) {

		my ($bl_mtchd_propts, $bl_monoclm_propts, $bl_wd_starts, $bl_wd_ends)
		= id_sliding_window (@{$bl_pair_distri->[$i]}, @{$bl_id_distri->[$i]}, @{$rf_bl_frames->[$i]}, $ct_seqs, $window_size, $step_size);

		push @matched_propts, $bl_mtchd_propts;
		push @mono_column_propts, $bl_monoclm_propts;
		push @wd_starts, $bl_wd_starts;
		push @wd_ends, $bl_wd_ends;
	}		

	return (\@matched_propts, \@mono_column_propts, \@wd_starts, \@wd_ends, $bl_id_distri, $bl_pair_distri);

} 			# end of the subroutine bl_id_sliding_window #

# average_id_proportions: This subroutine calculates average proportions
#			 of matched pairs and monomorphic sites
#			for the entire alignment and for each blocks contained in it,
#			 out of the distribution of matched pairs in the columns
#			 (collected from each block).
#
sub average_id_proportions (\@\@$) {

	my ($bl_mtchd_distri, $bl_pair_distri, $seq_ct) = @_;

	my $ct_bl = @{$bl_mtchd_distri} ;
	$ct_bl or (return ([],[], 0, 0,0) );
	my $max_pair_ct = $seq_ct * ($seq_ct -1) / 2;

	my @av_matched_pr = my @av_mono_pr = ();
	my $ent_av_matched = my $ent_av_mono = my $tot_pairs = my $tot_clms = 0;
	# $tot_clms: The count of columns containing no gaps. #

	for (my $i = 0; $i<$ct_bl; $i++) {

		my $av_matched = my $av_mono = my $subtot_pairs = my $subtot_clms = 0;
		for (my $l=0; $l<@{$bl_pair_distri->[$i]}; $l++) {

			my $ct_pairs = $bl_pair_distri->[$i][$l];
			$subtot_pairs += $ct_pairs;
			($ct_pairs == $max_pair_ct) and ($subtot_clms++);
			my $ct_matched = $bl_mtchd_distri->[$i][$l];
			$av_matched += $ct_matched;
			($ct_matched == $max_pair_ct) and ($av_mono++);
			
		}

		$ent_av_matched += $av_matched;
		$ent_av_mono += $av_mono;
		$tot_pairs += $subtot_pairs;
		$tot_clms += $subtot_clms;

		$av_matched = $subtot_pairs ? $av_matched/$subtot_pairs : 0;
		$av_mono = $subtot_clms ? $av_mono/$subtot_clms : 0;

		push @av_matched_pr, $av_matched;
		push @av_mono_pr, $av_mono;
	}

	$ent_av_matched = $tot_pairs ? $ent_av_matched/$tot_pairs: 0;
	$ent_av_mono = $tot_clms ? $ent_av_mono/$tot_clms : 0;

	return (\@av_matched_pr, \@av_mono_pr, $ent_av_matched, $ent_av_mono, $tot_clms);

}			# end of the subroutine average_id_proportions #

# pick_poor_windows: This subroutine selects windows whose proportions of matched pairs and/or
#		    that of monomorphic columns are below the specified level.
#
sub pick_poor_windows (\@\@\@\@$$) {

	my ($matched_propts, $mono_clm_propts, $wd_starts, $wd_ends, $thrsh_matched, $thrsh_mono) = @_;

	my $wd_ct = @{$matched_propts};
	$wd_ct or ( return ([],[],[],[]) );

	my @poor_matched_propts = my @poor_mono_propts = my @poor_starts = my @poor_ends = ();

	for (my $i=0; $i<$wd_ct; $i++) {

		my $mt_propt = $matched_propts->[$i];
		my $mono_propt = $mono_clm_propts->[$i];

			# windows which satisfies 2 conditions are regarded as fine. #
		($mt_propt >= $thrsh_matched) and ($mono_propt >= $thrsh_mono) and next;

		push @poor_matched_propts, $mt_propt;
		push @poor_mono_propts, $mono_propt;
		push @poor_starts, $wd_starts->[$i];
		push @poor_ends, $wd_ends->[$i];
	}

	return (\@poor_matched_propts, \@poor_mono_propts, \@poor_starts, \@poor_ends);

}				# end of the subroutine pick_poor_windows #

# pick_bl_poor_windows: This subroutine selects windows which do not satisfy the specified
#			conditions on the matched pair and monomorphic column proportions,
#			block by block.
#
sub pick_bl_poor_windows (\@\@\@\@$$) {

	my ($bl_mtchd_propts, $bl_mono_propts, $bl_wd_starts, $bl_wd_ends, $thrsh_matched, $thrsh_mono) = @_;

	my $bl_ct = @{$bl_mtchd_propts};
	$bl_ct or (return ([],[],[],[],0) );

	my @poor_mtchd_propts = my @poor_mono_propts = my @poor_starts = my @poor_ends = ();
	my $ct_poor_wds = 0;

	for (my $i=0; $i<$bl_ct; $i++) {

		my @output = pick_poor_windows (@{$bl_mtchd_propts->[$i]}, @{$bl_mono_propts->[$i]},
			@{$bl_wd_starts->[$i]}, @{$bl_wd_ends->[$i]}, $thrsh_matched, $thrsh_mono);

		$ct_poor_wds += scalar @{$output[0]};

		push @poor_mtchd_propts, $output[0];
		push @poor_mono_propts, $output[1];
		push @poor_starts, $output[2];
		push @poor_ends, $output[3];
	}

	return (\@poor_mtchd_propts, \@poor_mono_propts, \@poor_starts, \@poor_ends, $ct_poor_wds);

}				# end of the subroutine pick_bl_poor_windows #

# mask_frames : This subroutine receives the sequence part of a multiple-alignment and a list of frames,
#		and returns sequences  with the specified frames masked.
#
sub mask_frames (\@\@) {

	my ($rf_align, $rf_frames) = @_;

	my $ct_seq = @{$rf_align};
	$ct_seq or (return [] );

		# a part of the fatal-bug fixation (on Feb 18 (Wed), 2004 ) #
	#unless (@{$rf_frames}) {
	#	my @tmp =  @{$rf_align};
	#	return \@tmp;
	#}

	my @out_align = my @copy = ();
	foreach my $align (@{$rf_align}) {
		my $tmp = '';
		push @out_align , \$tmp;
		#push @copy, ${$align};
		my $seqcp = ${$align};
		push @copy, \$seqcp;	# a bug fixation on March 20 (Sat), 2004 #
					# accompanied by the change from $copy[$i]  to ${$copy[$i]} below #
	}
		# the rest of the fatal-bug fixation (on Feb 18 (Wed), 2004 ) #
	(@{$rf_frames}) or (return \@copy);
	
	my $len_align = length ${$copy[0]};

	my $expected_frame = 0;
	foreach my $frame (@{$rf_frames}) {

		my $len_unmasked = $frame - $expected_frame;
		if ($len_unmasked > 0) {
			for (my $i=0; $i<$ct_seq; $i++) {
				${$out_align[$i]} .= substr ( ${$copy[$i]}, 0, $len_unmasked, '');
			}
				
		} elsif ($len_unmasked < 0) {
			print STDERR "negative unmasked length (expected_frame = $expected_frame, real_frame = $frame).\n";
			return undef;
		}

		for (my $i=0; $i<$ct_seq; $i++) {
			my $char = substr (${$copy[$i]}, 0, 1, '');
			${$out_align[$i]} .= ($char eq '-') ? '-' : 'N';
		}

		$expected_frame = $frame + 1;

	}				# end of the foreach #

	for (my $i=0; $i<$ct_seq; $i++) { ${$out_align[$i]} .= ${$copy[$i]}; }

	return \@out_align;

}				# end of the subroutine mask_frames #


# compl_mask_frames : This subroutine receives the sequence part of a multiple-alignment and a list of frames,
#		and returns sequences with the frames complementary to the specified ones  masked.
#
sub compl_mask_frames (\@\@) {

	my ($rf_align, $rf_frames) = @_;

	my $ct_seq = @{$rf_align};
	$ct_seq or (return [] );

		# fixing a fatal bug (on Feb 18 (Wed), 2004) #
	#unless (@{$rf_frames}) {		
	#	my @tmp =  @{$rf_align};
	#	return \@tmp;
	#}

	my @out_align = my @copy = ();
	foreach my $align (@{$rf_align}) {
		my $tmp = '';
		push @out_align , \$tmp;
		push @copy, ${$align};
	}

	my $len_align = length $copy[0];

	my $expected_frame = 0;
	foreach my $frame (@{$rf_frames}) {

		my $len_masked = $frame - $expected_frame;
		if ($len_masked > 0) {
			for (my $i=0; $i<$ct_seq; $i++) {
				my $tmp = substr ( $copy[$i], 0, $len_masked, '');
				$tmp =~ tr/a-zA-Z/N/;
				${$out_align[$i]} .= $tmp;
			}
				
		} elsif ($len_masked < 0) {
			print STDERR "negative masked length (expected_frame = $expected_frame, real_frame = $frame).\n";
			return undef;
		}

		for (my $i=0; $i<$ct_seq; $i++) {
			${$out_align[$i]} .= substr ($copy[$i], 0, 1, '');
		}

		$expected_frame = $frame + 1;

	}				# end of the foreach #

	for (my $i=0; $i<$ct_seq; $i++) { 

		$copy[$i] =~ tr/a-zA-Z/N/;
		${$out_align[$i]} .= $copy[$i];
	}

	return \@out_align;

}				# end of the subroutine compl_mask_frames #


# phase_column: This subroutine evaluates the phase of a column, using its residue numbers.
#
#		The subroutine returns undef if the column does not contain 2 or more nogap characters,
#		or the sequences are out of phase.
#
sub phase_column (\@) {

	my ($rf_resnums) = @_;

	@{$rf_resnums} or (return undef);

	my @resnums = @{$rf_resnums};
	my @reservoir = ();
	while (defined (my $num = shift @resnums)  ) {
		($num eq '-') or (push @reservoir, $num % 3);
	}
	(@reservoir < 2) and (return undef);

	my $first_phase = shift @reservoir;

	foreach my $phase (@reservoir) {

		($phase == $first_phase) or (return undef);
	}

	return $first_phase;
}			# end of the subroutine phase_column #


# select_in_phase: This subroutine receives lists of frames and  of residue numbers,
#		 then picks out a list of frames in which the columns are in-phase.
#		A column containing only one nogap character is regarded as 'in-phase'. 
#
# NOTE: The 1st codon corresponds to the "frame (= resnum % 3) = 1".
#
sub select_in_phase (\@\@) {

	my ($rf_resnums, $rf_frames) = @_;

	(@{$rf_frames} and @{$rf_resnums})  or (return [] );
	 my @sel_frames = ();

	foreach  my $frame (@{$rf_frames}) {

		my $phase  = phase_column (@{$rf_resnums->[$frame]}) ;
		(defined $phase)  and (push @sel_frames, $frame);

	}					# end of the foreach #

	return \@sel_frames;

}			# end of the subroutine select_in_phase #


# select_unamb_frames: This subroutine recieves an alignment and a subset of its frames,
#			chooses frames which consists solely of unambiguous bases,
#			and returns a list of those frames.
#
sub select_unamb_frames (\@\@) {

	my ($rf_align, $rf_selframe) = @_;

	(@{$rf_selframe}) or ( return []); 

	my @copy = my @ng_frames = ();
	foreach my $rf_seq (@{$rf_align}) {
		push @copy, ${$rf_seq};
	}

	my $exp_frame = 0;
	foreach my $frame (@{$rf_selframe}) {

		if ( (my $diff = $frame - $exp_frame) > 0)  {

			for (my $i=0; $i<@copy; $i++) { substr($copy[$i], 0, $diff, ''); }

		} elsif ($diff < 0) {

			print STDERR "Error in diff_malign:\n";
			print STDERR "expected frame ($exp_frame) exceeds the real one ($frame).\n";
			return undef;
		}

		my $fl_nogap = 1; 
		for (my $i=0; $i<@copy; $i++) {

			my $res = substr($copy[$i], 0, 1, '');
			($res =~ m/[acgtuACGTU]/ ) or ($fl_nogap = 0);
		}

		$fl_nogap and (push @ng_frames, $frame);
		$exp_frame = $frame + 1;
		
	}

	return \@ng_frames;

}			# end of the subroutine select_unamb_frames #


# sel_complete_codon_frames: This subroutine receives a subset of frames and a complete set of residue numbers,
#			and selects frames which, together with the adjacent frames,  form complete codons
#			in all of the sequences.
#
sub sel_complete_codon_frames (\@\@) {

	my ($rf_resnums, $rf_sb_frames) = @_;

	@{$rf_sb_frames} or (return []);
	(@{$rf_resnums} < @{$rf_sb_frames}) and (return undef);

	my $ct_seqs = @{$rf_resnums->[0]};
	my $upper_limit =  @{$rf_sb_frames} -2;
	my @sel_frames = ();

	my $l = 0;

	while ($l < $upper_limit) {

		my $frame1 = $rf_sb_frames->[$l];
		my $phase = phase_column (@{$rf_resnums->[$frame1]}) ;
		unless ( (defined $phase) and ($phase == 1) ) {	# skip untill we meet the phase '1' #
			$l++;
			next;
		}

		my $frame2 = $rf_sb_frames->[$l+1];
		my $frame3 = $rf_sb_frames->[$l+2];
		my $fl_comp_codon = 1;	
		for (my $i=0; $i<$ct_seqs; $i++) {

			my $resnum1 = $rf_resnums->[$frame1][$i];
			my $resnum2 = $rf_resnums->[$frame2][$i];
			my $resnum3 = $rf_resnums->[$frame3][$i];

				# a gap of the whole codon length or longer #
			( ($resnum1 eq '-') and ($resnum2 eq '-') and ($resnum3 eq '-') ) and next;

				# a complete codon #
			( ($resnum1 ne '-') and ($resnum2 ne '-') and ($resnum3 ne '-') ) 
			and (($resnum2 == $resnum1 +1) and ($resnum3 == $resnum2 +1) ) and next;

			$fl_comp_codon = 0;
			last;
		}					# end of the for-loop #

		if ($fl_comp_codon) {
			push @sel_frames , ($frame1, $frame2, $frame3);
			$l += 3;
		} else {
			$l++;
		}
	}						# end of the while-loop #

	return \@sel_frames;
}				# end of the subroutine sel_complete_codon_frames #


# sel_codon_frames_in_ref: This subroutine receives a subset of frames, a complete set of residue numbers,
#			and the index of a "reference" sequence,
#			and selects frames which, together with the adjacent frames,  form complete codons
#			in the reference sequence.
#
sub sel_codon_frames_in_ref (\@\@$) {

	my ($rf_resnums, $rf_sb_frames, $indx_ref) = @_;

	@{$rf_sb_frames} or (return []);
	(@{$rf_resnums} < @{$rf_sb_frames}) and (return undef);

	my $ct_seqs = @{$rf_resnums->[0]};
	my $upper_limit =  @{$rf_sb_frames} -2;
	my @sel_frames = ();

	my $l = 0;

	while ($l < $upper_limit) {

		my $frame1 = $rf_sb_frames->[$l];
		my $resnum1 = $rf_resnums->[$frame1][$indx_ref];
		#my $phase = phase_column (@{$rf_resnums->[$frame1]}) ;
		#unless ( (defined $phase) and ($phase == 1) ) {	# skip untill we meet the phase '1' #
		unless ( ($resnum1 ne '-') and ($resnum1 % 3 == 1) ) {	# skip untill we meet the phase '1' #
			$l++;
			next;
		}

		my $frame2 = $rf_sb_frames->[$l+1];
		my $frame3 = $rf_sb_frames->[$l+2];

		#my $resnum1 = $rf_resnums->[$frame1][$i];

		my $resnum2 = $rf_resnums->[$frame2][$indx_ref];
		my $resnum3 = $rf_resnums->[$frame3][$indx_ref];

				# a gap of the whole codon length or longer #
 			# the "next" is associated with the for loop which does not exist any longer.  
		#( ($resnum1 eq '-') and ($resnum2 eq '-') and ($resnum3 eq '-') ) and next;

				# a complete codon #
		my $fl_comp_codon = ( ($resnum2 ne '-') and ($resnum2 == $resnum1 +1) 
				and  ($resnum3 ne '-') and ($resnum3 == $resnum2 +1) ) ;

		if ($fl_comp_codon) {
			push @sel_frames , ($frame1, $frame2, $frame3);
			$l += 3;
		} else {
			$l++;
		}
	}						# end of the while-loop #

	return \@sel_frames;
}				# end of the subroutine sel_codon_frames_in_ref #


# extract_codon_alignment: This subroutine receives a sequence part of the multiple alignment, a complete list of residue numbers, and a subset of frames,
#			then extracts the parts composed of complete codon alignments.
#
sub extract_codon_alignment (\@\@\@) {

	my ($rf_align, $rf_resnums, $rf_sb_frames) = @_;

	@{$rf_align} or (return (undef, undef, undef) );
	@{$rf_resnums} or (return ([], [], []) );
	my $sel_frames = @{$rf_sb_frames} ? $rf_sb_frames : [0 .. $#{$rf_resnums}];

	$sel_frames = select_in_phase (@{$rf_resnums}, @{$sel_frames});
	$sel_frames = select_unamb_frames (@{$rf_align}, @{$sel_frames});
	$sel_frames = sel_complete_codon_frames (@{$rf_resnums}, @{$sel_frames});

	my $sel_columns = diff_malign (@{$rf_align}, @{$sel_frames});
	my @sel_resnums = ();
	foreach my $frame (@{$sel_frames}) { push @sel_resnums, $rf_resnums->[$frame]; }

	return ($sel_frames, $sel_columns, \@sel_resnums);

}				# end of the subroutine extract_codon_alignment #


# extract_codon_aln_with_ref: This subroutine receives a sequence part of the multiple alignment,
#			 a complete list of residue numbers, a subset of frames,
#			 and the index of a sequence which is to be used as the "reference",
#			then extracts parts of the alignment containing complete codons of the "reference"
#			and consisting solely of unambiguous nucleotides.
#
#		This subroutine does NOT care if the codons in different sequences are in-phase or not.
#		It just looks at the reference sequence.
#
sub extract_codon_aln_with_ref (\@\@\@$) {

	my ($rf_align, $rf_resnums, $rf_sb_frames, $indx_ref) = @_;

	@{$rf_align} or (return (undef, undef, undef) );
	@{$rf_resnums} or (return ([], [], []) );
	my $sel_frames = @{$rf_sb_frames} ? $rf_sb_frames : [0 .. $#{$rf_resnums}];

	#$sel_frames = select_in_phase (@{$rf_resnums}, @{$sel_frames});
	$sel_frames = select_unamb_frames (@{$rf_align}, @{$sel_frames});
	#$sel_frames = sel_complete_codon_frames (@{$rf_resnums}, @{$sel_frames});
	$sel_frames = sel_codon_frames_in_ref (@{$rf_resnums}, @{$sel_frames}, $indx_ref);

	my $sel_columns = diff_malign (@{$rf_align}, @{$sel_frames});
	my @sel_resnums = ();
	foreach my $frame (@{$sel_frames}) { push @sel_resnums, $rf_resnums->[$frame]; }

	return ($sel_frames, $sel_columns, \@sel_resnums);

}				# end of the subroutine extract_codon_aln_with_ref #


# pr_block_maln_dec: This subroutine prints out a  block-separated multiple- alignment in a recorated form.
#			It returns the count of completely identical columns in the alignment. 
#
sub pr_block_maln_dec (\@\@\@\@\*$) {

	my ($rf_bl_columns, $rf_bl_frames, $rf_resnums, $rf_seqIDs, $fh, $bnum) = @_;

	my $ct_blocks = @{$rf_bl_columns};
	my $ct_seqs = @{$rf_seqIDs};
	unless ($ct_blocks) { print $fh "\n"; return 0; }
 	unless (@{$rf_bl_frames} == $ct_blocks) {
		print STDERR "Illegal input for \"print_block_maln\".\n";
		return undef;
	}

	my ($rf_bl_starts, $rf_bl_ends) = block_starts_ends (@{$rf_resnums}, @{$rf_bl_frames});

	unless (defined $rf_bl_starts) {
		print STDERR "Subroutine \"block_starts_ends\" failed.\n";
		return undef;
	}

	my @labels = ();
	foreach my $seqID (@{$rf_seqIDs}) {

		my $label = $seqID . ' ' x (15 - length($seqID) );
		push @labels, $label;
	}

	my $id_ct = 0;

	for (my $i=0; $i < $ct_blocks; $i++) { # the outer for #

	    my $frame = $rf_bl_frames->[$i];
	    my $ct_columns = @{$frame};
	    my $frame_start = $frame->[0] + 1;
	    my $frame_end = $frame->[$#{$frame}] + 1;
	    printf $fh "> (frame: %d -- %d, %d columns) ", $frame_start, $frame_end, $ct_columns;

	    my @reservoir = my @intervals = ();
	    for (my $j=0; $j < $ct_seqs; $j++) { # the inner for #
		my $start = $rf_bl_starts->[$i][$j];
		my $end = $rf_bl_ends->[$i][$j];
		unless (defined $start) { 
			print STDERR "The starting position of block $i, sequence $rf_seqIDs->[$j] is NOT defined.\n";
			return undef;
		}
		unless (defined $end) { 
			print STDERR "The ending position of block $i, sequence $rf_seqIDs->[$j] is NOT defined.\n";
			return undef;
		}
		#$start = ($start eq '-') ? (' ' x 4 . '-' x 3) : sprintf ("%7d", $start);
		#$end = ($end eq '-') ? (' ' x 4 . '-' x 3) : sprintf ("%7d", $end);
		my $seq = '';
		for (my $k=0; $k<@{$rf_bl_columns->[$i]}; $k++) {

			unless (defined $rf_bl_columns->[$i][$k]) {
				print STDERR "The column $k of block $i is NOT defined.\n";
				return undef;
			}
			unless (defined $rf_bl_columns->[$i][$k][$j]) {
				print STDERR "The sequence $rf_seqIDs->[$j] is NOT defined at the column $k of block $i.\n";
				return undef;
			}
			$seq .= $rf_bl_columns->[$i][$k][$j];
		}

		#my $line = $labels[$j] . $start . '  ' . $seq . $end . "\n";
		#print $fh $line;
		push @reservoir, \$seq;
		push @intervals, "$start -- $end";

	    }				# end of the inner for #

	    my $id_ind = id_indicator(@reservoir);
	    $id_ct +=  (${$id_ind} =~ tr/\*//);

	    print $fh " (intervals: " . join( '; ', @intervals) . ")\n";

	   for (my $j=0; $j<$ct_seqs; $j++) { print $fh "$labels[$j]${$reservoir[$j]}\n"; }
	   print $fh '>' . ' ' x 14 . ${$id_ind} . "\n";
	   print $fh "\n";
	}				# end of the outer for #

	print $fh "\n";
	return $id_ct;
}				# end of the subroutine pr_block_maln_dec #


# prepare_oden_input:
#	This subroutine receives a multiple CDS alignment,
#	then prepares input data for the program 'dists' in the ODEN package,
#	which is a concatenated alignment of CDS regions
#	consisting only of codons that are intact, i.e.
#	contain no gaps and/or ambiguities in it.
#
# INPUT: (\@in_cds_align), where
#	${$in_cds_align[$k]} is the $k th CDS sequence embeded in the input alignment;
#
# OUTPUT: (\@bl_columns, \@bl_frames, \@nuc_resnums, \@removed_frames); 
#	$bl_columns[$r]->[$i][$k]  is the nucleotide residue that the $k th CDS
#	has at the $i th site of the $r th block of the codon alignment;
#	$bl_frames[$r]->[$i] is the frame coordinate of the $i th site in the $r th block#		(starting at 0, which represents the leftmost site);
#	$nuc_resnums[$l]->[$k] is the nucleotide residue number of the $k th sequence
#	at the $l th site in the entire input CDS alignment,
#	or '-' if the site is occupied with a gap;
#	$removed_frames[$m] is the frame coordinate of the $m th site that canNOT
#	constitute an intact codon site while consisting only of in-phase unambiguous
#	nucleotide residues.
#
sub prepare_oden_input (\@) {

	my ($in_cds_align) = @_;

	my $ct_seqs = @{$in_cds_align};
	unless ($ct_seqs>1)  {
	    print STDERR "[ERROR 'prepare_oden_input'] An INSUFFICEINT NUMBER of sequences ($ct_seqs) to construct an alignment !\n";
	    return (undef, undef, undef, undef);
	}

		# Nucleotide residue numbers within the CDSs (1 for the leftmost residue)
	my $nuc_resnums = assign_number (@{$in_cds_align});
	unless (defined $nuc_resnums) {
	    print STDERR "[ERROR 'prepare_oden_input'] The subroutine 'assign_number' FAILED !\n";
	    reuturn (undef, undef, undef, undef);
	}

	my $ct_full_clms = @{$nuc_resnums};
	if ($ct_full_clms < 3) {
	    print STDERR "[ERROR 'prepare_oden_input'] The input alignment only contains $ct_full_clms unambiguous nucleotide sites !\n";
	    return (undef, undef, undef, undef);
	}
	my @full_frames = (0 .. $ct_full_clms-1); # frame numbers of the alignment (Start = 0)

	my $unamb_frames = select_unamb_frames (@{$in_cds_align}, @full_frames);
	my $ct_unamb_clms = @{$unamb_frames};

	my ($selected_frames, $selected_columns, $sel_resnums)
	    = extract_codon_alignment (@{$in_cds_align}, @{$nuc_resnums}, @full_frames);
	unless (defined $selected_frames) {
	    print STDERR "[ERROR 'prepare_oden_input'] 'extract_codon_alignment' FAILED !\n";
	    return (undef, undef, undef, undef);
	}

	my $ct_sel_clms = @{$selected_frames};
	if ($ct_sel_clms < 3 ) {
	    print STDERR "[ERROR 'prepare_oden_input'] The input alignment canNOT keep even a codon site intact because it only has $ct_sel_clms decent sites!\n";
	    return (undef, undef, undef, undef);
	}

	(undef, my $removed_frames, my $ex_2)
		= diff_nmarray (@{$unamb_frames}, @{$selected_frames});
	if (@{$ex_2}>0) { ## Normally, this cannot happen ##
	    print STDERR "[ERROR 'prepare_oden_input'] The selected frame contains ",
		scalar (@{$ex_2}), " columns with ambiguous nucleotides !\n";
	    return (undef, undef, undef, undef);
	}

	my $thrsh_distcolumn = 1;
		# Two contiguous sites are put in the same block
		# if the difference of their frame coordinates falls within this value.

	my ($bl_columns, $bl_resnums, $bl_frames)
		= construct_blocks (@{$selected_columns}, @{$sel_resnums},
			@{$selected_frames}, $thrsh_distcolumn);

	return ($bl_columns, $bl_frames, $nuc_resnums, $removed_frames); 

}		# End of the subroutine 'prepare_oden_input' #


# extract_intact_codonaln:
#	This subroutine receives a multiple CDS alignment,
#	and extracts 'intact' codon sites, each of which
#	consists ONLY of unambiguous nucleotide residues and
#	comprises a complete codon along with the neighboring sites.
#
# INPUT: (\@in_cds_aln,  \@relv_frames, \@beg_coords, $gap), where
#	${$in_cds_aln[$m]} is the $m th CDS sequence embedded in the alignment;
#	\@relv_frames stores the relevant alignment coordinate frames.
#	the coordinate frame starts with 0 and ends with {length} - 1;
#	$beg_coords[$m] is the beginning coordinate of the $m th CDS sequence,
#	with the coordinate 1 at the translation starting site;
#
# OUTPUT: (\@out_cds_aln, \@selected_frames, \@sel_resnums), where
#	${$out_cds_aln[$m]} is the concatenated regions of the $m th sequence
#	in the 'intact' codon alignment;
#	$selected_frames[$l] is the frame coordinate of the $l th site comprising
#	the 'intact' codon alignment;
#	$sel_resnums[$l]->[$m] is the coordinate, or the nucleotide residue number,
#	of the $l th constituent site of the $m th CDS sequence
#	embedded in this alignment.
#
sub extract_intact_codonaln (\@\@\@$) {

	my ($in_cds_align, $relv_frames, $beg_coords, $gap) = @_;

	my $ct_seqs = @{$in_cds_align};
	unless ($ct_seqs>1)  {
	    print STDERR "[ERROR 'extract_intact_codonaln'] An INSUFFICEINT NUMBER of sequences ($ct_seqs) to construct an alignment !\n";
	    return (undef, undef, undef);
	}

		# Nucleotide residue numbers within the CDSs
		# (1 for the leftmost residue)
	my $nuc_resnums = assign_number_gen (@{$in_cds_align}, @{$beg_coords}, $gap);
	unless (defined $nuc_resnums) {
	    print STDERR "[ERROR 'extract_intact_codonaln'] The subroutine 'assign_number' FAILED !\n";
	    reuturn (undef, undef, undef);
	}

	my $ct_full_clms = @{$nuc_resnums};
	if ($ct_full_clms < 3) {
	    print STDERR "[ERROR 'extract_intact_codonaln'] The input alignment only contains $ct_full_clms unambiguous nucleotide sites !\n";
	    return (undef, undef, undef);
	}
	##my @full_frames = (0 .. $ct_full_clms-1); # frame numbers of the alignment (Start = 0)
	$relv_frames = (@{$relv_frames}>0) ? $relv_frames : [0 .. $ct_full_clms-1];

	my $unamb_frames = select_unamb_frames (@{$in_cds_align}, @{$relv_frames});
	my $ct_unamb_clms = @{$unamb_frames};

	my ($selected_frames, $selected_columns, $sel_resnums)
	  = extract_codon_alignment (@{$in_cds_align}, @{$nuc_resnums}, @{$relv_frames});
	unless (defined $selected_frames) {
	    print STDERR "[ERROR 'extract_intact_codonaln'] 'extract_codon_alignment' FAILED !\n";
	    return (undef, undef, undef);
	}

	my $ct_sel_clms = @{$selected_frames};
	if ($ct_sel_clms < 3 ) {
	    print STDERR "[ERROR 'extract_intact_codonaln'] The input alignment canNOT keep even a codon site intact because it only has $ct_sel_clms decent sites!\n";
	    return (undef, undef, undef);
	}

		## Concatenate the selected columns ##

	my @out_cds_aln = ();
	for (my $m=0; $m<$ct_seqs; $m++) { my $seq = ''; push @out_cds_aln, \$seq; }

	while (my $column = shift @{$selected_columns}) { # The outer while-loop #
	    for (my $m=0; $m<$ct_seqs; $m++) { # The inner for-loop #
		my $res = $column->[$m];
		${$out_cds_aln[$m]} .= ($res eq '-') ? $gap : $res;
			# (fransform back the gap character) #
	    }				# End of the inner for-loop #
	}				# End of the outer while-loop #

	return (\@out_cds_aln, $selected_frames, $sel_resnums);

}		# end of the subroutine 'extract_intact_codonaln' #


# extract_intact_cnct_codonaln:
#	This revised version of the subrouine 'extract_intact_codonaln'
#	can process concatenated CDS alignments as well.
#
# extract_intact_codonaln:
#	This subroutine receives a multiple CDS alignment,
#	and extracts 'intact' codon sites, each of which
#	consists ONLY of unambiguous nucleotide residues and
#	comprises a complete codon along with the neighboring sites.
#
# INPUT: (\@in_cds_aln,  \@relv_frames, \@beg_coords, \@end_coords, $gap), where
#	${$in_cds_aln[$m]} is the $m th CDS sequence embedded in the alignment;
#	\@relv_frames stores the relevant alignment coordinate frames.
#	the coordinate frame starts with 0 and ends with {length} - 1;
#	$beg_coords[$m] is the beginning coordinate of the $m th CDS sequence,
#	with the coordinate 1 at the translation starting site;
#
# OUTPUT: (\@out_cds_aln, \@selected_frames, \@sel_resnums), where
#	${$out_cds_aln[$m]} is the concatenated regions of the $m th sequence
#	in the 'intact' codon alignment;
#	$selected_frames[$l] is the frame coordinate of the $l th site comprising
#	the 'intact' codon alignment;
#	$sel_resnums[$l]->[$m] is the coordinate, or the nucleotide residue number,
#	of the $l th constituent site of the $m th CDS sequence
#	embedded in this alignment.
#
sub extract_intact_cnct_codonaln (\@\@\@\@$) {

	my ($in_cds_align, $relv_frames, $beg_coords, $end_coords, $gap) = @_;

	my $ct_seqs = @{$in_cds_align};
	unless ($ct_seqs>1)  {
	    print STDERR "[ERROR 'extract_intact_cnct_codonaln'] An INSUFFICEINT NUMBER of sequences ($ct_seqs) to construct an alignment !\n";
	    return (undef, undef, undef);
	}

		# Nucleotide residue numbers within the CDSs
	###my $nuc_resnums = assign_number_gen (@{$in_cds_align}, @{$beg_coords}, $gap);
	my $nuc_resnums = assign_number_cnctseqs (@{$in_cds_align}, @{$beg_coords}, @{$end_coords}, $gap);
	unless (defined $nuc_resnums) {
	    print STDERR "[ERROR 'extract_intact_cnct_codonaln'] The subroutine 'assign_number' FAILED !\n";
	    reuturn (undef, undef, undef);
	}

	my $ct_full_clms = @{$nuc_resnums};
	if ($ct_full_clms < 3) {
	    print STDERR "[ERROR 'extract_intact_cnct_codonaln'] The input alignment only contains $ct_full_clms unambiguous nucleotide sites !\n";
	    return (undef, undef, undef);
	}
	##my @full_frames = (0 .. $ct_full_clms-1); # frame numbers of the alignment (Start = 0)
	$relv_frames = (@{$relv_frames}>0) ? $relv_frames : [0 .. $ct_full_clms-1];

	my $unamb_frames = select_unamb_frames (@{$in_cds_align}, @{$relv_frames});
	my $ct_unamb_clms = @{$unamb_frames};

	my ($selected_frames, $selected_columns, $sel_resnums)
	  = extract_codon_alignment (@{$in_cds_align}, @{$nuc_resnums}, @{$relv_frames});
	unless (defined $selected_frames) {
	    print STDERR "[ERROR 'extract_intact_codonaln'] 'extract_codon_alignment' FAILED !\n";
	    return (undef, undef, undef);
	}

	my $ct_sel_clms = @{$selected_frames};
	if ($ct_sel_clms < 3 ) {
	    print STDERR "[ERROR 'extract_intact_cnct_codonaln'] The input alignment canNOT keep even a codon site intact because it only has $ct_sel_clms decent sites!\n";
	    return (undef, undef, undef);
	}

		## Concatenate the selected columns ##

	my @out_cds_aln = ();
	for (my $m=0; $m<$ct_seqs; $m++) { my $seq = ''; push @out_cds_aln, \$seq; }

	while (my $column = shift @{$selected_columns}) { # The outer while-loop #
	    for (my $m=0; $m<$ct_seqs; $m++) { # The inner for-loop #
		my $res = $column->[$m];
		${$out_cds_aln[$m]} .= ($res eq '-') ? $gap : $res;
			# (fransform back the gap character) #
	    }				# End of the inner for-loop #
	}				# End of the outer while-loop #

	return (\@out_cds_aln, $selected_frames, $sel_resnums);

}		# end of the subroutine 'extract_intact_cnct_codonaln' #


# remove_stop_codons:
#	This subroutine removes stop codons, as well as codons withOUT
#	corresponding amino acids, from an 'intact' codon alignment
#	that follows the format of the output of 'extract_intact_codonaln'.
#
# NOTE that this subroutine eats up the input alignment.
#
# INPUT: (\@in_cds_aln, \@in_frames, \@in_resnums, \%codon2aa, $stop), where
#	${$in_cds_aln[$m]} is the concatenated regions of the $m th sequence
#	in the input 'intact' codon alignment;
#	$in_frames[$l] is the frame coordinate of the $l th site comprising
#	the input 'intact' codon alignment;
#	$in_resnums[$l]->[$m] is the coordinate, or the nucleotide residue number,
#	of the $l th constituent site of the $m th CDS sequence
#	embedded in this alignment;
#	%codon2aa = ($codon => $aa, ...), with $codon is sure to expressed with
#	a set of (upper-case) characters including 'ATGC';
#	$stop represents translation stop.
#
# OUTPUT: (\@out_cds_aln, \@out_frames, \@out_resnums,
#		\@rmvd_codonaln, \@rmvd_frames, \@rmvd_resnums), where
#	@out_cds_aln, @out_frames, and @out_resnums,
#	which follow the same formats as
#	@in_cds_aln, @in_frames, and @in_resnums, respectivly,
#	give information on the alignment after removing the stop codons;
#	$rmvd_codonaln[$ll]->[$m] is the codon of the $m th sequence
#	in the $ll th removed  codon-site;
#	$rmvd_frames[$ll] is the frame of the 1st position of the $ll th removed codon-site;
#	$rmvd_resnums[$ll]->[$m] is the (nucleotide) residue number of
#	1st position of the $ll th removed codon-site for the $m th  sequence.
#
sub remove_stop_codons (\@\@\@\%$) {

	my ($in_cds_aln, $in_frames, $in_resnums, $codon2aa, $stop) = @_;

	my $ct_seqs = @{$in_cds_aln};

	($ct_seqs>0) or (return ([], [], [], [], [], []));

	my $ct_ntsites = length ${$in_cds_aln->[0]};

	unless ((@{$in_frames} == $ct_ntsites) and (@{$in_resnums} == $ct_ntsites)) {
	    print STDERR "[ERROR 'remove_stop_codons'] The number of input frames (", scalar (@{$in_frames}), ") or that of residue numbers (", scalar (@{$in_resnums}), ") CLASHES with the length of the codon alignment ($ct_ntsites) !!\n\n";
	    return (undef, undef, undef, undef, undef, undef);
	}

	my @out_cds_aln = my @out_frames = my @out_resnums = ();
	my @rmvd_codonaln  = my @rmvd_frames = my @rmvd_resnums = ();
	for (1 .. $ct_seqs) { my $init = ''; push @out_cds_aln, \$init; }

	my $ct_codons = int ($ct_ntsites /3);

	for (my $l=0; $l<$ct_codons; $l++) { # The outer for-loop #

	    my @codon_clm = my @indices_stop = ();
	    for (my $m=0; $m<$ct_seqs; $m++) { # The 1st inner for-loop #
		my $codon = substr (${$in_cds_aln->[$m]}, 0, 3, '');
		push @codon_clm, $codon;
		$codon = uc $codon;
		$codon =~ tr/U/T/ ;
		(!(defined $codon2aa->{$codon}) or ($stop eq $codon2aa->{$codon}))
			and (push @indices_stop, $m);
	    }				# End of the 1st inner for-loop #

			# Contains stop codons or dubious codons #
	    if (@indices_stop>0) {
		push @rmvd_codonaln, \@codon_clm;
		push @rmvd_frames, $in_frames->[3*$l];
		push @rmvd_resnums, $in_resnums->[3*$l];
		next;
	    }

	    	# Append decent codon columns to the output alignment #
	   for (my $m=0; $m<$ct_seqs; $m++) { # The 2nd inner for-loop #
		${$out_cds_aln[$m]} .= $codon_clm[$m];
	   }			# End of the 2nd inner for-loop #

	   push @out_frames, @{$in_frames}[3*$l, 3*$l+1, 3*$l+2];
	   push @out_resnums, @{$in_resnums}[3*$l, 3*$l+1, 3*$l+2];

	}				# End of the outer for-loop #

	return (\@out_cds_aln, \@out_frames, \@out_resnums,
		\@rmvd_codonaln, \@rmvd_frames, \@rmvd_resnums);

}		# End of the subroutine 'remove_stop_codons' #


# pr_in_oden_dec: This subroutine prints out a  block-separated multiple- alignment in a decorated
#		format which can be used as an input for ODEN's program "dists".
#		It returns the count of completely identical columns in the alignment. 
#
sub pr_in_oden_dec (\@\@\@\@\*$) {

	my ($rf_bl_columns, $rf_bl_frames, $rf_resnums, $rf_seqIDs, $fh, $offset) = @_;
	my $dis_len = 60;

	my $ct_blocks = @{$rf_bl_columns};
	my $ct_seqs = @{$rf_seqIDs};
	unless ($ct_blocks) { print $fh "\n"; return 0; }
 	unless (@{$rf_bl_frames} == $ct_blocks) {
		print STDERR "Illegal input for \"print_block_maln\".\n";
		return undef;
	}

	my $id_ct = my $tot_ct_clms = 0;

	for (my $i=0; $i < $ct_blocks; $i++) { # the outer for #

	    my $frame = $rf_bl_frames->[$i];
	    my $ct_columns = @{$frame};
	    my $frame_start = $frame->[0] + 1;
	    my $frame_end = $frame->[$#{$frame}] + 1;
	    my $block_num = $i+1+$offset;
	    printf $fh "> Block_%d (overall_frame: %d  -- %d, subtotal %d columns):\n\n", $block_num, $frame_start, $frame_end, $ct_columns;

	    $tot_ct_clms += $ct_columns;

	    my $ct_sbbl = int ( $ct_columns / $dis_len);
	    my @sbbl_columns = my @sbbl_frames = ();
	    for (my $t=0; $t<$ct_sbbl; $t++) {	# the inner for #
			my @tmp1 = @{$rf_bl_columns->[$i]}[ $t * $dis_len .. ($t +1) * $dis_len -1];
			push @sbbl_columns, \@tmp1;
			my @tmp2 = @{$frame}[$t * $dis_len .. ($t+1) * $dis_len -1];
			push @sbbl_frames, \@tmp2;
	    }						# end of the inner for #

	    if ( $ct_columns % $dis_len) {
			my @tmp1 = @{$rf_bl_columns->[$i]}[ $ct_sbbl * $dis_len .. $#{$frame} ];
			push @sbbl_columns, \@tmp1;
			my @tmp2 = @{$frame}[ $ct_sbbl * $dis_len .. $#{$frame} ];
			push @sbbl_frames, \@tmp2;
	    }

	    my $sbct_id =  pr_block_maln_dec (@sbbl_columns, @sbbl_frames, @{$rf_resnums}, @{$rf_seqIDs}, *${$fh}, $block_num);
	    unless (defined $sbct_id) {
		print STDERR "\'pr_block_maln_dec\' failed for block $block_num.\n";
		return undef;
	    }
	    $id_ct += $sbct_id;
	}

	printf $fh "> Total \#{columns} = $tot_ct_clms;  Total \#{monomorphic_columns} = $id_ct.\n";

	return $id_ct;
}				# end of the subroutine pr_in_oden_dec #

# chop_alignment:  This subroutine receives an alignment of the form:
#			[\$seq_in_aln_1, \$seq_in_aln_2, ...],
#			accompanied by a list of lengths ,
#			and returns a set of subalignments produced by 'chop'ping the
#			input alignment to the lengths specified by the length list.
#			The 2nd output is a flag which takes the value 0 if the total length
#			of the subalignments equals to the length of the input,
#			1 if  the input is longer, and -1 if it is shorter.  
#
# NOTE: This subroutine "eats up" the input alignment.
#	Therefore, you have to copy the alignment beforehand if you want to keep it.
#
sub chop_alignment (\@\@) {

	my ($alignment, $lengths)  = @_;

	my $ct_seqs = @{$alignment};

	$ct_seqs or (return ([], 0) );

	my $whole_len = length (${$alignment->[0]} );

	my @chopped = ();

	foreach my $len (@{$lengths}) {

	    my @tmp = ();
	    if ($whole_len <= $len) {
		for (my $i=0; $i<$ct_seqs; $i++) {
		   my $sbaln = ${$alignment->[$i]};
		    push @tmp, \$sbaln;
		    ${$alignment->[$i]} = '';
		}

	    } else {
		for (my $i=0; $i<$ct_seqs; $i++) {
			my $sbaln = substr ( ${$alignment->[$i]}, 0, $len, '');
			push @tmp, \$sbaln;
		}
	    }

	    push @chopped, \@tmp;
	    $whole_len -= $len;
	    ($whole_len < 0) and (return (\@chopped, -1) );

	}

	return ( \@chopped, (($whole_len == 0) ? 0 : 1) ) ;

}			# end of the subroutine chop_alignment #


1;	# a 'spell' which enables the module 'use'-able and 'require'-able #
