# Supplementary material for: Detecting negative selection on recurrent mutations using gene genealogy
Source: BMC Genet. 2013 May 7;14:37. doi: 10.1186/1471-2156-14-37 (PMC3661350; doi:10.1186/1471-2156-14-37)
Supplement: Additional file 3 — A ZIP archive that contains the original versions of a Perl module implementing our new parsimony algorithm, as well as of Perl and Bourne shell scripts used for our simulation data analyses to examine the performances of various neutrality tests including our two new tests. It also contains a README file that describes how to use the modules and scripts. (The modules and scripts will run on a Mac OS X terminal. And they should probably run on other UNIX platforms as well, although we have not tested whether they indeed will.) The latest version of the modules and scripts, as well as some null-distributions, can be found in the DENSERM directory at the FTP repository of the Bioinformatics Organization [95]. [file 1471-2156-14-37-S3.zip › additional_file_3/DENSERM_P/MyPerlModules/MyMalnManipu_pep_spe.pm]

package MyMalnManipu_pep_spe;
#
###################################################################################
#	DENSERM_P: A package to DEtect Negative SElection on Recurrent Mutations
#			(almost exclusively via Perl modules and scripts).
#	Version 0.3: Copyright (C) 2012 Kiyoshi Ezawa
#
#    This package is free software: you can redistribute it and/or modify
#    it under the terms of the GNU General Public License as published by
#    the Free Software Foundation, either version 3 of the License, or
#    (at your option) any later version.
#
#    This package is distributed in the hope that it will be useful,
#    but WITHOUT ANY WARRANTY; without even the implied warranty of
#    MERCHANTABILITY or FITNESS FOR A PARTICULAR PURPOSE.  See the
#    GNU General Public License for more details.
#
#    You should have received a copy of the GNU General Public License, "GNU_GPL.txt",
#    along with this package.  If not, see <http://www.gnu.org/licenses/>.
#
#    The author can be contacted by e-mailing to <kezawa dot ezawa3 at gmail dot com>
#    (replace " dot " and " at " with "." and "@", respectively).
###################################################################################
#
# MyMalnManipu_pep_spe.pm:
#	This module is a collection of subroutines
#	that conduct special sequence manipulations. 
#
# MyMalnManipu_pep.pm:
#	This module is basically a collection of subroutines
#	each of which is forged by revising  a subroutine in the module
#	'MyMalnManipu.pm' so that it can handle peptide sequences.
#	The module only contains subroutines whose revision is necessary to cope with
#	peptide alignments.
#	Thus the module lacks subroutines which can innately handle both nucleotide
#	and peptide alignments, and those which can NOT EVEN IN PRINCIPLE convert to
#	the peptide counterparts.
#	You should find such subroutines in the original module 'MyMalnManipu.pm'.
#
# MyMalnManipu.pm:
#	This module manipulates multiple or pairwise alignments
#	in a more sophisticated manner than the module "MyMalnIO.pm".
#
# NOTE: This package is almost exclusively for nucleotide multiple-alignments.
#
# REVISED on Nov 19 (Fri), 2004:
#	The subroutine 'compare_columns', which is  a satellite of 'compare_malign',
#	no longer depends on the recursion technique.


use strict;
use warnings;
use Exporter;

use MyArrayManipu_num qw( diff_nmarray );
##use MyMalnManipu qw( block_starts_ends id_sliding_window );

our @ISA = qw( Exporter);

our @EXPORT_OK = qw(
	init_consv_hashes consv_indicator_aa
	);
	## separate_nogap_sites_pep monosite_picker_pep id_indicator_aa
	## print_block_maln_pep maln_identities_pep block_maln_identities_pep
	## block_maln_id_distribution_pep bl_id_sliding_window_pep
	## mask_frames_pep compl_mask_frames_pep select_unamb_frames_pep
	## pr_block_maln_dec_pep pep_diff2dist pep_pairwise_diffs 

our %AA2STRONG = ( # Groups of 'Strong' conservation #
		);
our %AA2WEAK = ( # Groups of 'Weak' conservation #
		);

# BE SURE to call this subroutine before using the subroutine 'consv_indicator_aa'.
#
sub init_consv_hashes () {

   my @strong = ('STA', 'NEQK', 'NHQK', 'NDEQ', 'QHRK', 'MILV', 'MILF', 'HY', 'FYW');
   my @weak = ('CSA', 'ATV', 'SAG', 'STNK', 'STPA', 'SGND', 'SNDEQK', 'NDEQHK',
		'NEQHRK', 'FVLIM', 'HFY');

   for (my $k=0; $k<@strong; $k++) { # The 1st outer for-loop #
	my @aas = split //, $strong[$k];
	foreach my $aa (@aas) { # The 1st inner for-loop #
	    if (defined $AA2STRONG{$aa}) {
		push @{$AA2STRONG{$aa}}, $k+1;
	    } else {
		$AA2STRONG{$aa} = [$k+1];
	    }
	}		# End of the 1st inner for-loop #
   }			# End of the 1st outer for-loop #

   for (my $k=0; $k<@weak; $k++) { # The 2nd outer for-loop #
	my @aas = split //, $weak[$k];
	foreach my $aa (@aas) { # The 2nd inner for-loop #
	    if (defined $AA2WEAK{$aa}) {
		push @{$AA2WEAK{$aa}}, $k+1;
	    } else {
		$AA2WEAK{$aa} = [$k+1];
	    }
	}		# End of the 2nd inner for-loop #
   }			# End of the 2nd outer for-loop #

}		# End of the subroutine 'init_consv_hashes'


# consv_indicator_aa:
#	This subroutine is a revised version of 'id_indicator_aa',
#	and the resulting line indicates the position of high
#	amino acid conservation.
#	'*' stands for perfect conservation, ':' for 'strong' conservation,
#	and '.' for 'weak' conservation.
#
# id_indicator_aa:
#	This subroutine makes a line which indicates
#	the positions of columns in the alignment
#	consisting only of one kind of amino acids.
#
# NOTE: BE SURE TO CALL the subroutine 'init_consv_hashes' before using this subroutine.
#
sub consv_indicator_aa (\@) {

	my ($rf_seqs) = @_;

	my $id_ind = '';
	my $ct_seqs = @{$rf_seqs};
	($ct_seqs) or (return \$id_ind ) ;

	my @copy = ();
	foreach my $seq (@{$rf_seqs}) { push @copy, uc ${$seq}; }
	my $seq_len = length (${$rf_seqs->[0]});
	my $first_seq = shift @copy;

	foreach my $l  (1 .. $seq_len) {

	    my $first_char = substr($first_seq, 0, 1, '');
	    #my $ct_id = ( ($first_char eq '-') or ($first_char eq 'N') ) ? 0 : 1;
	    my $ct_id = ($first_char =~ tr/ACDEFGHIKLMNPQRSTUVWY// );
	    	# NOTE: U = 'selenocystein'

	    my $cons_strong = $AA2STRONG{$first_char};
	    (defined $cons_strong) or ($cons_strong = []);
	    my $cons_weak = $AA2WEAK{$first_char};
	    (defined $cons_weak) or ($cons_weak = []);

	    for (my $i=0; $i<@copy; $i++) {
		my $char = substr ($copy[$i], 0, 1, '');
		($char eq $first_char) and $ct_id++;
		my $strong = $AA2STRONG{$char};
		my $weak = $AA2WEAK{$char};
		if ((defined $strong) and (@{$cons_strong}>0)) {
		    ($cons_strong, undef, undef) = diff_nmarray (@{$strong}, @{$cons_strong});
		} else {
		    $cons_strong = [];
		}
		if ((defined $weak) and (@{$cons_weak}>0)) {
		    ($cons_weak, undef, undef) = diff_nmarray (@{$weak}, @{$cons_weak});
		} else {
		    $cons_weak = [];
		}
	    }

	    ##$id_ind .= ($ct_id == $ct_seqs) ? '*' : ' ';
	    if ($ct_id == $ct_seqs) { $id_ind .= '*'; }
	    elsif (@{$cons_strong}>0) { $id_ind .= ':'; }
	    elsif (@{$cons_weak}>0) { $id_ind .= '.'; }
	    else { $id_ind .= ' '; }
	}

	return \$id_ind;
}				# end of the subroutine 'consv_indicator_aa' #


1;		# a 'spell' which enables the module 'use'-able and 'require'-able #
