# Supplementary material for: Detecting negative selection on recurrent mutations using gene genealogy
Source: BMC Genet. 2013 May 7;14:37. doi: 10.1186/1471-2156-14-37 (PMC3661350; doi:10.1186/1471-2156-14-37)
Supplement: Additional file 3 — A ZIP archive that contains the original versions of a Perl module implementing our new parsimony algorithm, as well as of Perl and Bourne shell scripts used for our simulation data analyses to examine the performances of various neutrality tests including our two new tests. It also contains a README file that describes how to use the modules and scripts. (The modules and scripts will run on a Mac OS X terminal. And they should probably run on other UNIX platforms as well, although we have not tested whether they indeed will.) The latest version of the modules and scripts, as well as some null-distributions, can be found in the DENSERM directory at the FTP repository of the Bioinformatics Organization [95]. [file 1471-2156-14-37-S3.zip › additional_file_3/DENSERM_P/MyPerlModules/MyPopgenAlleleFreq.pm]

package MyPopgenAlleleFreq;
#
###################################################################################
#	DENSERM_P: A package to DEtect Negative SElection on Recurrent Mutations
#			(almost exclusively via Perl modules and scripts).
#	Version 0.3: Copyright (C) 2012 Kiyoshi Ezawa
#
#    This package is free software: you can redistribute it and/or modify
#    it under the terms of the GNU General Public License as published by
#    the Free Software Foundation, either version 3 of the License, or
#    (at your option) any later version.
#
#    This package is distributed in the hope that it will be useful,
#    but WITHOUT ANY WARRANTY; without even the implied warranty of
#    MERCHANTABILITY or FITNESS FOR A PARTICULAR PURPOSE.  See the
#    GNU General Public License for more details.
#
#    You should have received a copy of the GNU General Public License, "GNU_GPL.txt",
#    along with this package.  If not, see <http://www.gnu.org/licenses/>.
#
#    The author can be contacted by e-mailing to <kezawa dot ezawa3 at gmail dot com>
#    (replace " dot " and " at " with "." and "@", respectively).
###################################################################################
#
# MyPopgenAlleleFreq.pm:
#	This package contains modules to perform population-genetics analyses
#	using allele- (or site-)frequency spectra.
#	(CREATION STARTED on Jan 13 (Fri), 2012)
#	

use strict;
use warnings;


	# For TESTING the package #
use MyMalnIO qw( pr_ODEN_input );

=set aside for later use
use MyArrayManipu qw( diff_array union_array nr_array);
use MyArrayManipu_num qw( diff_nmarray );
=cut

use Exporter;

our @ISA = qw(Exporter);

our @EXPORT_OK = qw(
	sitefreqspec_2state fold_stfrqspec_2state
	av_pw_seq_diff_2state
	tajima_s_D_2state
	classwise_av_pw_seq_diffs_2state
	haplotypefreqstats
	);


	# This specifies the level of tests on main subroutines.
	# (0: Nothing, 1: brief, 2: a bit detailed, 3: quite detailed, 5: very detailed)
our $TEST_LEVEL = 1;
##our $TEST_LEVEL = 5;


# sitefreqspec_2state:
#	This subroutine calculates an 'unfolded' site frequency spectrum
#	for a 2-state model, from an input set of haplotypes of sampled chromosomes.
#	NOTE: Although the algorithm employed here looks rather esoteric,
#	it saves as much memory as possible while keeping the input haplotypes.
#	(CREATED on Jan 13 (Fri), 2012)
#
# INPUT: (\@haplotypes, $char_anc, $char_drv), where
#	${$haplotypes[$k]} ($k = 0, ..., $ssize-1) is the haplotype of the $k th chromosome in the sample;
#	which is made by concatenating its states at the (putatively) neutral segregating sites;
#	$char_anc and $char_drv are characters representing an ancestral state
#	and a derived state, respectively, for each site (or locus).
#
# OUTPUT: (\@sitefreqspec, $ct_segsites), where
#	$sitefreqspec[$k] (with $k = 0, ..., $ssize) is the number of 
#	sites (or loci) where $k out of $ssize chromosomes show the derived state;
#	$ct_segsites (= Sum_{$k=1}^{$ssize-1} $allelefrqspec[$k])
#	is the total number of segregating sites.
#
sub sitefreqspec_2state (\@$$) {

	my ($haplotypes, $char_anc, $char_drv) = @_;

	my $ssize = @{$haplotypes};
	unless ($ssize>0) { # The sample has no haplotypes. #
	    return ([], 0); # Return an empty spectrum. #
	}

    (print STDOUT "    < Subroutine 'sitefreqspec_2state' >\n\n") if ($TEST_LEVEL>1);

	my $ct_sites = length ${$haplotypes->[0]};

	my @cts_drv_sitewise = ();
	for (1 .. $ct_sites) { push @cts_drv_sitewise, 0; }

	for (my $k=0; $k<$ssize; $k++) { # Main outer for-loop (over haplotypes) #

	    my $cp_haplo = ${$haplotypes->[$k]};
	    for (my $l=0; $l<$ct_sites; $l++) { # Main inner for-loop (over sites (or 2-state loci)) #
		my $char = substr ($cp_haplo, 0, 1, '');
		if ($char eq $char_drv) {
		    $cts_drv_sitewise[$l]++;
		} elsif ($char ne $char_anc) {
		    print STDOUT "[ERROR 'sitefreqspec_2state'] ILLEGAL INPUT: The $k th haplotype has a $l th character, $char, which is NEITHER ancestral ($char_anc) NOR derived ($char_drv): $! !\n";
		    return (undef, undef);
		}
	    }		# End of the main inner for-loop (over sites (or 2-state loci)) #
	}		# End of the main outer for-loop (over haplotypes) #

		# Initialize the spectrum. #
	my @sitefreqspec = ();
	for (0 .. $ssize) { push @sitefreqspec, 0; }
	for (my $l=0; $l<$ct_sites; $l++) { # Finishing for-loop (over sites (or 2-state loci)) #
	    my $ct = $cts_drv_sitewise[$l];
	    $sitefreqspec[$ct]++;
	}		# End of the finishing for-loop (over sites (or 2-state loci)) #

		# #{segregating sites} = total#{sites} - #{non-segregating sites}. #
	my $ct_segsites = $ct_sites - $sitefreqspec[0] - $sitefreqspec[$ssize];

    (print STDOUT "    --- Subroutine 'sitefreqspec_2stat' Ended ---\n\n") if ($TEST_LEVEL>1);

	return (\@sitefreqspec, $ct_segsites);

}	# End of the subroutine 'sitefreqspec_2state' #


# fold_stfrqspec_2state:
#	This subroutine receives an 'unfolded' site frequency spectrum,
#	and returns its 'folded' version.
#
# INPUT: \@sitefreqspec, where
#	$sitefreqspec[$k] (with $k = 0, ..., $ssize) gives the
#	number of 2-state sites (or loci) where $k out of $ssize sampled chromosomes
#	show the derived state.
#	(Or the sites where ($k+1) (with $k = 0, ..., $ssize-2) 
#	out of $ssize sampled chromosomes show the derived state.)
#
# OUTPUT: \@folded_sfs, where
#	$folded_sfs[$k] = $sitefreqspec[$k] + $sitefreqspec[$#sitefreqspec-$k] for ($k=0, ..., int (scalar(@sitefreqspec)/2)-1)
#			= $sitefreqspec[$k] for $k = (scalar(@sitefrqspec)-1)/2 if scalar(@sitefreqspec) is odd.
#
sub fold_stfrqspec_2state (\@) {

	my ($sitefreqspec) = @_;

	my $size_spec = @{$sitefreqspec};

	my @folded = ();

	my $ub_mirror = int ($size_spec/2);
	for (my $k=0; $k<$ub_mirror; $k++) { # Main for-loop (over the upper-half of the spectrum) #
	    push @folded, $sitefreqspec->[$k] + $sitefreqspec->[$size_spec-1-$k];
	}	# End of the main for-loop (over the upper-half of the spectrum) #

	if ($size_spec % 2) { # The spectrum has an odd size.
	    my $mp = ($size_spec-1)/2;
	    push @folded, $sitefreqspec->[$mp];
	}

	return \@folded;

}	# End of the subroutine 'fold_stfrqspec_2state' #


# av_pw_seq_diff_2state:
#	This subroutine recieves an output of the subroutine 'allelefreqspec_2state',
#	then calculates the so called pi, or the average pairwise sequence difference:
#	pi = 2/n/(n-1) * Sum_{0 <= i < j <n} diff(i,j)
#	   = 2/n/(n-1) * Sum_{1 <= k <= n} #{sites where k sequences have the derived character} * k*(n-k).
#
# INPUT: ($n, \@sitefreqspec), where
#	$n is the number of sequences in the sample;
#	$sitefreqspec[$k] ($k = 0, 1, ..., $n -1 (or $n)) is the number of
#	sites at which $k out of $n sequences have the derived character.
#
# OUTPUT: $pi.
#
sub av_pw_seq_diff_2state ($\@) {

	my ($n, $sitefreqspec) = @_;

	unless ($n >= 2) {
	    print STDOUT "[ERROR 'av_pw_seq_diff_2state'] ILLEGAL INPUT: The number of sequences, $n, is TOO SMALL: $! !\n";
	    return undef;
	}
	my $size_spec = @{$sitefreqspec};
	unless (($n + 1 == $size_spec) or ($n == $size_spec)) {
	    print STDOUT "[ERROR 'av_pw_seq_diff_2state'] ILLEGAL INPUT: The SIZE of the input site-frequency spectrum (=$size_spec) does NOT MATCH the number of sequences (=$n): $! !\n";
	    return undef; 
	}

    (print STDOUT "    < Subroutine 'av_pw_seq_diff' >\n\n") if ($TEST_LEVEL>1);

	my $pi = 0;
	for (my $k=1; $k<$n; $k++) { # Main for-loop (over #{sequences with the derived character}) #
	    $pi += $sitefreqspec->[$k] * $k * ($n - $k);
	}	# End of the main for-loop #

	$pi /= $n*($n-1)/2;

    (print STDOUT "    --- Subroutine 'av_pw_seq_diff_2state' Ended ---\n\n") if ($TEST_LEVEL>1);

	return $pi;

}	# End of the subroutine 'av_pw_seq_diff_2state' #


# tajima_s_D_2state:
#	This subroutine calculates Tajima's D statistic (Tajima F. 1989. Genetics 123:585-595) 
#	from a set of n sampled chromosomes.
#	It uses the following formula:
#	D = (pi - S/a1) /sqrt(^Var(pi - S/a1)), with the variance estimator
#	^Var(pi - S/a1) = e1*S + e2*S*(S-1),
#	where pi is the average pairwise sequence difference,
#	S is the number of segregating sites.
#	The coefficients are:
#	a1 = Sum_{k=1}^{n-1} 1/k,
#	a2 = Sum_{k=1}^{n-1} 1/k**2,
#	e1 = 1/a1*{(n+1)/3/(n-1) - 1/a1}, and
#	e2 = 1/(a1**2 + a2) * {2(n**2 + n + 3)/9/n/(n-1) - (n+2)/n/a1 + a2/a1**2}.
#
# INPUT: (\@haplotypes, $char_anc, $char_drv), where
#	${$haplotypes[$k]} ($k = 0, ..., $ssize-1) is the haplotype of the $k th chromosome in the sample;
#	which is made by concatenating its states at the (putatively) neutral segregating sites;
#	$char_anc and $char_drv are characters representing an ancestral state
#	and a derived state, respectively, for each site (or locus).
#
# OUTPUT: ($d_taj, $pi, $ct_segsites, \@sitefreqspec), where
#	$d_taj is Tajima's D;
#	$pi is the average pairwise difference between sequences;
#	$ct_segsites is the number of segregating sites;
#	$sitefreqspec[$k] ($k = 0, ..., $ssize) is the number of
#	sites where $k out of $ssize sequences have the derived character.
# 
sub tajima_s_D_2state (\@$$) {

	my ($haplotypes, $char_anc, $char_drv) = @_;

   (print STDOUT "\n< Subroutine 'tajima_s_D_2state' >\n\n") if ($TEST_LEVEL>0);

	my $n = my $ssize = @{$haplotypes};
	unless ($n >= 2) {
	    print STDOUT "[ERROR 'tajima_s_D_2state'] ILLEGAL INPUT: The number of sequences, $n, is TOO SMALL: $! !\n";
	    return (undef, undef, undef, undef);
	}
	my $totct_sites = length ${$haplotypes->[0]};

    if ($TEST_LEVEL>2) {
	print STDOUT "{Sample size} = $n\n";
	print STDOUT "Total#{sites} = $totct_sites\n\n";
    }

	my ($sitefreqspec, $ct_segsites) = sitefreqspec_2state (@{$haplotypes}, $char_anc, $char_drv);
	unless (defined $sitefreqspec) {
	    print STDOUT "[ERROR 'tajima_s_D_2state'] The subroutine 'sitefreqspec_2state' FAILED: $! !\n";
	    return (undef, undef, undef, undef);
	}

    (print STDOUT "#{segregating-sites} = $ct_segsites\n\n") if ($TEST_LEVEL>2);

	unless ($ct_segsites>0) {
	    print STDOUT "[ERROR 'tajima_s_D_2state'] There are NO SEGREGATING-SITES, therefor Tajima's D canNOT BE CALCULATED: $! !\n";
	    return (undef, undef, undef, undef);
	}

	my $pi = av_pw_seq_diff_2state ($n, @{$sitefreqspec});
	unless (defined $pi) {
	    print STDOUT "[ERROR 'tajima_s_D_2state'] The subroutine 'av_pw_seq_diff_2state' FAILED: $! !\n";
	    return (undef, undef, undef, undef);
	}

    (print STDOUT "pi = $pi\n\n") if ($TEST_LEVEL>2);

	my $a1 = my $a2 = 0;
	for (my $k=1; $k<$n; $k++) { # Preliminary for-loop (over #{sequences with the derived character} #
	##for (my $k=0; $k<$n; $k++) { # Preliminary for-loop (over #{sequences with the derived character} # -- A BUG Corrected in creation of 'MyPopgenAlleleFreq.pm' (on Jan 15 (Sun), 2012) #
	    $a1 += 1/$k;
	    $a2 += 1/$k/$k;
	}   # End of the preliminary for-loop (over #{sequences with the derived character}) #

	my $e1 = (($n+1)/(3*($n-1)) - 1/$a1)/$a1;
	my $e2 = (2*($n*$n +$n +3)/(9*$n*($n-1)) - ($n+2)/($n*$a1) +$a2/($a1*$a1))/($a1*$a1 + $a2);

    if ($TEST_LEVEL>2) {
	print STDOUT "a1 = $a1\n";
	print STDOUT "a2 = $a2\n";
	print STDOUT "e1 = $e1\n";
	print STDOUT "e2 = $e2\n\n";
    }

	my $est_var = $e1 * $ct_segsites + $e2 * $ct_segsites * ($ct_segsites - 1);

    (print STDOUT "est{Var(pi - S/a1)} = $est_var\n\n") if ($TEST_LEVEL>2);

	my $d_taj = ($pi - $ct_segsites/$a1)/sqrt ($est_var);

    (print STDOUT "\n=== The subroutine 'tajima_s_D_2state' ENDED ===\n\n") if ($TEST_LEVEL>0);

	return ($d_taj, $pi, $ct_segsites, $sitefreqspec);

}	# End of the subroutine 'tajima_s_D_2state' #


# classwise_av_pw_seq_diffs_2state:
#	This subroutine calculates average pairwise sequence differences
#	within and between sub-classes of sampled sequences under the 2-state model.
#	FORMULA:
#	Within a sub-class (of size na), the average difference should be
#	pi(a) = 2/na/(na-1) * Sum_{l=1,...,#{sites}} ka(l)*(na-ka(l)), 
#	where ka(l) is the number of sequences with the derived state at the l th site;
#	Between sub-classes a (with size na) and b (with size nb), the average difference should be:
#	pi(a,b) = 1/na/nb * Sum_{l=1,...,#{sites}} [ka(l)*(nb-kb(l))+(na-ka(l))*kb(l)],
#	where kb(l) is the number of  sequences with the derived state at the l th site.
#
# INPUT: (\@sbcl_haplotypes, $char_anc, $char_drv), where
#	${$sbcl_haplotypes[$c]->[$k]} ($k = 0, ..., $n[$c]-1) is the haplotype of
#	the $k th sequence in the $c th class (with size $n[$c]);
#	$char_anc  and $char_drv are the characters representing
#	the ancestral and derived states, respectively, at each site. 
#
# OUTPUT: (\@clw_av_pw_seq_diffs, \@sbcl_sizes), where
#	$clw_av_pw_seq_diffs[$a]->[$a] ($a = 0, ..., #{classes}-1)
#	is the average pairwise sequence difference within the $a th class;
#	$clw_av_pw_seq_diffs[$a]->[$b] (0 <= $b, $a < #{classes})
#	is the average pairwise sequence difference betweein the $a th and the $b th classes;
#	$sbcl_sizes[$c] ($c = 0, ..., #{classes}-1) is the number of sampled sequences
#	belonging to the $c th sub-class.
#
sub classwise_av_pw_seq_diffs_2state (\@$$) {

	my ($sbcl_haplotypes, $char_anc, $char_drv) = @_;

    (print STDOUT "\n    < Subroutine 'classwise_av_pw_seq_diffs_2state' >\n\n") if ($TEST_LEVEL>1);

	my $ct_sbcls = @{$sbcl_haplotypes};
	($ct_sbcls>0) or (return ([], []));

	my @sbcl_sizes = ();
	for (my $c=0; $c<$ct_sbcls; $c++) { # 1st preliminary for-loop #
	    my $size = scalar (@{$sbcl_haplotypes->[$c]});
	    unless ($size>0) {
		print STDOUT "[ERROR 'classwise_av_pw_seq_diffs_2state'] ILLEGAL INPUT: The $c th class contains NO SEQUENCE: $! !\n";
		return (undef, undef);
	    }
	    push @sbcl_sizes, $size;
	}		# End of the 1st preliminary for-loop #

	my $ct_sites = length ${$sbcl_haplotypes->[0][0]};

	# $cts_derived_at_site_sbcl[$c]->[$l] is the number of sequences in the $c th subclass that have the derived state at the $l th site.
	#
	my @cts_derived_at_site_sbcl = ();

	for (my $c=0; $c<$ct_sbcls; $c++) { # 1st main outer for-loop (over sub-classes) #
	    my $sbcl_size = $sbcl_sizes[$c];
	    my $haplotypes_in_sbcl = $sbcl_haplotypes->[$c];
	    my @sbct_derived_at_site = ();
	    for (1 .. $ct_sites) { push @sbct_derived_at_site, 0; }

	    for (my $k=0; $k<$sbcl_size; $k++) { # 1st main middle for-loop (over sequences) #
		my $cp_haplotype = ${$haplotypes_in_sbcl->[$k]};
		for (my $l=0; $l<$ct_sites; $l++) { # 1st main inner for-loop (over sites) #
		    my $char = substr ($cp_haplotype, 0, 1, '');
		    if ($char eq $char_drv) { $sbct_derived_at_site[$l]++;
		    } elsif ($char ne $char_anc) {
			print STDOUT "[ERROR 'classwise_av_pw_seq_diffs_2state'] The $l th site (='$char') of the $k th sequence in the $c th class is NEITHER ancestral (=$char_anc) NOR derived (=$char_drv) specified as input: $! !\n";
			return (undef, undef);
		    }
		}	# End of the 1st main inner for-loop (over sites) #
	    } 	# End of the 1st main middle for-loop (over sequences) #

	    $cts_derived_at_site_sbcl[$c] = \@sbct_derived_at_site;

	}	# End of the 1st main outer for-loop (over sub-classes) #

	# $clw_av_pw_seq_diffs[$a]->[$a] ($a = 0, ..., #{classes}-1)
	#
	my @clw_av_pw_seq_diffs = ();

	for (my $a=0; $a<$ct_sbcls; $a++) { # 2nd main outer for-loop (over sub-classes) #
	    my $size_a = $sbcl_sizes[$a];
	    my $cts_a_derived_at_site = $cts_derived_at_site_sbcl[$a];

	    my @row_av_pw_sqdiffs = ();
	    for (my $b=0; $b<$a; $b++) { # 2nd-1st main middle for-loop (over 2nd sub-classes) #
		my $size_b = $sbcl_sizes[$b];
		my $cts_b_derived_at_site = $cts_derived_at_site_sbcl[$b];
		my $pi_ab = 0;

		for (my $l=0; $l<$ct_sites; $l++) { # Main inner for-loop (over sites) #
		    my $ct_drv_a = $cts_a_derived_at_site->[$l];
		    my $ct_drv_b = $cts_b_derived_at_site->[$l];
		    $pi_ab += $ct_drv_a * ($size_b - $ct_drv_b) + ($size_a - $ct_drv_a)*$ct_drv_b;
		}			# Main inner for-loop (over sites) #
		$pi_ab /= $size_a * $size_b;
		$row_av_pw_sqdiffs[$b] = $pi_ab;
	    }		# End of the 2nd-1st main middle for-loop (over 2nd sub-classes) #

	    unless ($size_a>1) { # Leave within-subcluster average undefined. #
		$clw_av_pw_seq_diffs[$a] = \@row_av_pw_sqdiffs;
		next;
	    }

	    my $pi_a = 0;
	    for (my $l=0; $l<$ct_sites; $l++) { # 2nd-2nd main middle for-loop (over sites) #
		my $ct_drv_a = $cts_a_derived_at_site->[$l];
		$pi_a += $ct_drv_a* ($size_a - $ct_drv_a);
	    }			# End of the 2nd-2nd main middoe for-loop (over sites) #
	    $pi_a /= $size_a*($size_a-1)/2;
	    $row_av_pw_sqdiffs[$a] = $pi_a;

	    $clw_av_pw_seq_diffs[$a] = \@row_av_pw_sqdiffs;

	}		# End of the 2nd main outer for-loop (over sub-classes) #

    (print STDOUT "\n    --- The subroutine 'classwise_av_pw_seq_diffs_2state' Ended\n\n") if ($TEST_LEVEL>1);

	return (\@clw_av_pw_seq_diffs, \@sbcl_sizes);

}	# End of the subroutine 'classwise_av_pw_seq_diffs_2state' #


# haplotypefreqstats:
#	This subroutine calculates several statistics regarding allele (or haplotype) frequencies.
#	These statistics can be used for haplotype-frequency methods of neutral tests,
#	e.g. the Ewens-Watterson test (Watterson GA. 1978. Genetics 88:405-407),
#	Ewens' test (Ewens WJ. 1973. Theor Popul Biol 4:251-258),
#	Slatkin's exact test (Slatkin M. 1994. Genet Res 64:71-74; Slatkin M. 1996. Genet Res 68:259-260),
#	etc.
#	
# INPUT: (\@haplotypes), where
#	${$haplotypes[$k]} ($k = 0, ..., $ssize-1) is the haplotype of the $k th chromosome in the sample;
#
# OUTPUT: ($ct_alleles, \@std_cfg_allelefreqs, $homo, \%allele2frq), where
#	$ct_alleles is the number of alleles in the sample;
#	$std_cfg_allelefreqs[$k] ($k=0, ..., $ct_alleles-1) is the ($k+1) th largest allele frequency, i.e. the number of sampled chromosomes showing a particular allele;
#	$homo (= 1/$ssize**2 * Sum_{$k=0,...,$ct_alleles-1} $std_cfg_allelefreqs[$k]**2) is the sample homozygosity.
#
sub haplotypefreqstats (\@) {

	my ($haplotypes) = @_;

    (print STDOUT "\n    < Subroutine 'haplotypefreqstats' >\n\n") if ($TEST_LEVEL>1);

	my $ssize = @{$haplotypes};
	unless ($ssize>0) {
	    return (0, [], undef, {});
	}

    (print STDOUT "{Sample size} = $ssize\n\n") if ($TEST_LEVEL>2);

	my %allele2frq;
	for (my $k=0; $k<$ssize; $k++) { # Preliminary for-loop #
	    my $allele = ${$haplotypes->[$k]};
	    (defined $allele2frq{$allele}) or ($allele2frq{$allele} = 0);
	    $allele2frq{$allele}++;
	}		# End of the preliminary for-loop #

		# 1st main foreach-loop (over alleles) #
	my @std_cfg_allelefreqs = ();
	foreach my $allele (sort { $allele2frq{$b} <=> $allele2frq{$a} } keys %allele2frq) { push @std_cfg_allelefreqs, $allele2frq{$allele}; }
	my $ct_alleles = @std_cfg_allelefreqs; 

		# 2nd main foreach-loop (over allele frequencies) #
	my $homo = 0;
	foreach my $frq (@std_cfg_allelefreqs) { $homo += $frq*$frq; }

	$homo /= $ssize*$ssize;

    (print STDOUT "\n    --- The subroutine 'haplotypefreqstats' Ended ---\n\n") if ($TEST_LEVEL>1);

	return ($ct_alleles, \@std_cfg_allelefreqs, $homo, \%allele2frq);

}	# End of the subroutine 'haplotypefreqstats' #


1;	# a "spell" which makes the module "use"-able and/or "require"-able #
