# Supplementary material for: Detecting negative selection on recurrent mutations using gene genealogy
Source: BMC Genet. 2013 May 7;14:37. doi: 10.1186/1471-2156-14-37 (PMC3661350; doi:10.1186/1471-2156-14-37)
Supplement: Additional file 3 — A ZIP archive that contains the original versions of a Perl module implementing our new parsimony algorithm, as well as of Perl and Bourne shell scripts used for our simulation data analyses to examine the performances of various neutrality tests including our two new tests. It also contains a README file that describes how to use the modules and scripts. (The modules and scripts will run on a Mac OS X terminal. And they should probably run on other UNIX platforms as well, although we have not tested whether they indeed will.) The latest version of the modules and scripts, as well as some null-distributions, can be found in the DENSERM directory at the FTP repository of the Bioinformatics Organization [95]. [file 1471-2156-14-37-S3.zip › additional_file_3/DENSERM_P/MyPerlModules/MyPopgenGenealogy.pm]

package MyPopgenGenealogy;
#
###################################################################################
#	DENSERM_P: A package to DEtect Negative SElection on Recurrent Mutations
#			(almost exclusively via Perl modules and scripts).
#	Version 0.3: Copyright (C) 2012 Kiyoshi Ezawa
#
#    This package is free software: you can redistribute it and/or modify
#    it under the terms of the GNU General Public License as published by
#    the Free Software Foundation, either version 3 of the License, or
#    (at your option) any later version.
#
#    This package is distributed in the hope that it will be useful,
#    but WITHOUT ANY WARRANTY; without even the implied warranty of
#    MERCHANTABILITY or FITNESS FOR A PARTICULAR PURPOSE.  See the
#    GNU General Public License for more details.
#
#    You should have received a copy of the GNU General Public License, "GNU_GPL.txt",
#    along with this package.  If not, see <http://www.gnu.org/licenses/>.
#
#    The author can be contacted by e-mailing to <kezawa dot ezawa3 at gmail dot com>
#    (replace " dot " and " at " with "." and "@", respectively).
###################################################################################
#
# MyPopgenGenealogy.pm:
#	This package contains modules to perform population-genetics analyses
#	using genealogies of sampled chromosomes.
#	CREATION STARTED on Nov 12 (Sat))
#	

use strict;
use warnings;

use MyTaxonomy qw(
	fetch_common_ancestors fetch_ext_offsprings_nr
	);
	## fetch_ancestry 
	## fetch_last_common_ancestor_ov2
	## fetch_ext_offsprings fetch_all_offsprings
	## fetch_ext_offsprings_br

use MyTreeManipu_II qw(
	br_output_tree move_topnode
	);
	## input_tree_file read_tree_file
	##make_node2children
	## input_subtree copy_tree
	## output_tree draw_subtree topo_subtree
	## shift_topnode move_topnode segregate_subset_nodes
	## sum_branch_lengths intra_lineage_distance inter_node_distance
	## fetch_boot_series extract_hidden_bootstrap
	## resolve_multipartite

use MyTreeManipu_IV qw(
	br_contract_branch
	);
	## rm_external_node 

use MyTreeManipu_VI qw( leastsq_brlen_nn );
use MyTreeManipu_VI2 qw( neighbor_joining_tree );

use MyTreeMap_II qw(
	map_parsim_states_sankoff_1clm locate_parsim_changes
	);

	# For TESTING the package #
use MyMalnIO qw( pr_ODEN_input );

=set aside for later use
use MyArrayManipu qw( diff_array union_array nr_array);
use MyArrayManipu_num qw( diff_nmarray );

use MyTreeManipu_III qw(
	make_node2abs_depth
	);
=cut

use Exporter;

our @ISA = qw(Exporter);

our @EXPORT_OK = qw(
	list_nonred_partitions mk_pw_div_mtrx
	locate_midpoint enumerate_parsim_changes_1site
	incompl_neut_genealogy_via_nj
	);
	## min_penalties_sankoff_bo enum_node2parsstat_sankoff_td
	## map_parsim_states_sankoff_clm
	## map_parsim_states_sankoff_msa map_parsim_states_sankoff_1clm
	## map_parsim_gapstates_sankoff locate_parsim_changes
	## map_parsim_states_sankoff_clm

our $LEVEL_TEST = 1;
##our $LEVEL_TEST = 2;
	# = 0 if no monitoring outputs,
	# = 1 if you want brief monitoring outputs,
	# = 2 if you want a bit detailed monitoring outputs.

our $TOP_NODE = $MyTreeManipu_II::TOP_NODE;
our $INDX_LENGTH = $MyTreeManipu_II::INDX_LENGTH;
our $INDX_BOOT = $MyTreeManipu_II::INDX_BOOT;
##our $START_GROUP = '(';	# the symbol marking the start of the grouping of nodes.
##our $END_GROUP = ')';  # the symbol marking the end of the grouping of nodes.

	## These two indices specify where the information is stored
	## in %nodee2pars_stats = ($node_id => \@stat_info, ...) #
our $INDX_STAT = 0; # The state (or the character) mapped onto the node.
our $INDX_SBTOT_PEN = 1; # The subtotal of penalties on the subtree under $node_id. 

	### 5 important hash tables that are used in this Module
	### in order to describe a tree
#
# %node2parent = (node_ID => parent_ID, ...)  # top_node_ID => undef
# %node2children = (node_ID => [a list of child ID's], ...) # external_node_ID => undef
# %name2id = (node_name => node_ID, ...) # including $TOP_NODE => top_node_ID
# %id2name = (node_ID => node_name, ...)  # NOT including top_node_ID => $TOP_NODE,
#					 # because we can always identify the top-node by
#					# checking if $node2parent{$node_id} is defined or not.
#
# %branch_attributes = (ID of the nearest downstream node => [length, bootstrap, ...], ...)
#	--- swapped when the top node is shifted.


	### DEFINITIONS of the SUBROUTINES ###

# list_nonred_partitions:
#	This subroutine receives a set of haplotypes, and
#	makes a list of non-redundant partitions.
#	NOTE that this subroutine eats up the input haplotypes.
#
# INPUT: (\@haplotypes, \@positions), where
#	${$haplotypes[$k]} is the haplotype of the $k th chromosome in the sample,
#	which is made by concatenating its states at the neutral segregating sites;
#	$positions[$l] is the position (i.e. chromosomal coordinate) of the $l th segregating site;
#	
# OUTPUT: \%partition2positions,  where
#	%partitoin2positions = ($partition => [\@rlv_indices, \@rlv_positions], ...)
#	with @rlv_indices listing the indices (in @positions) of the partition,
#	and with @rlv_positions listing the positions of the partition.
#
sub list_nonred_partitions (\@\@) {

	my ($haplotypes, $positions) = @_;

	my $ct_chrm = @{$haplotypes};
	unless ($ct_chrm>0) {
	    print STDOUT "[ERROR 'list_nonred_partitions'] INNEGAL INPUT: THe set of haplotypes is EMPTY : $! !\n";
	    return (undef, undef);
	}
	my $ct_segsites = length ${$haplotypes->[0]};
	unless ($ct_segsites>0) {
	    print STDOUT "[ERROR 'list_nonred_partitions'] ILLEGAL INPUT: The length of haplotype is ZERO: $! !\n";
	    return (undef, undef);
	}
	unless ($ct_segsites == @{$positions}) {
	    print STDOUT "[ERROR 'list_nonred_parritions'] ILLEGAL INPUT: The number of segregating site positions (", scalar (@{$positions}), ") CLASHES with the length of haplotypes ($ct_segsites): $! !\n";
	    return (undef, undef);
	}

	##	# Make a copy of haplotypes #
	##my @cp_haplotypes = ();
	##foreach my $haplo (@{$haplotypes}) { my $cp = ${$haplo}; push @cp_haplotypes, \$cp; }

	my %partition2positions;
	##my %partition2indices; # DISABLED on a BUG-Fixation (on Nov 13 (Sun), 2011)
	for (my $l=0; $l<$ct_segsites; $l++) { # Main outer for-loop #

	    my $partition = '';
	    for (my $k=0; $k<$ct_chrm; $k++) {  # Main inner for-loop #
		my $char = substr (${$haplotypes->[$k]}, 0, 1, '');
		##my $char = substr (${$cp_haplotypes[$k]}, 0, 1, '');
		$partition .= $char;
	    }				# End of the main inner for-loop #
	    my $pos = $positions->[$l];

	    if (defined $partition2positions{$partition}) {
		    # A BUG Fixed (on Nov 13 (Sun), 2011)
		push @{$partition2positions{$partition}->[0]}, $l;
		##push @{$partition2indices{$partition}->[0]}, $l;

		push @{$partition2positions{$partition}->[1]}, $pos;
	    } else {
		$partition2positions{$partition} = [[$l], [$pos]];
	    }

	}			# End of the main outer for-loop #

	return \%partition2positions;

}		# End of the subroutine 'list_nonred_partitions' #


# mk_pw_div_mtrx:
#	This subroutine receives a list of non-redundant partitions,
#	and construct a matrix of pairwise chromosome divergences.
#	It assumes that all the characters in the input haplotypes are comparable.
#
# INPUT: ($ct_chrm, \%partition2ct_info, $indx_ct, $indx_pos),  where
#	$ct_chrm is the number of chromosomes to be compared;
#	%partition2ct_info = ($partition => $ct_info, ...) with
#	$ct_info = #{partitions} if $indx_ct = undef,
#	$ct_info->[$indx_ct] = #{partitoins} if $indx_ct >= 0, or
#	$ct_info = \@positions if $indx_ct < 0, with
#	@{$positions[$indx_pos]} (or @positions itself if $indx_pos = undef) storing the the positions that show the partition.
#
# OUTPUT: \@pw_div_mtrx, where
#	$pw_div_mtrx[$i]->[$j] (0 <= $j < $i <$ct_chrm) is the pairwise divergence, namely the number of partitions differentiating, between the $i th and $j th chromosomes.
#
sub mk_pw_div_mtrx ($\%$$) {

	my ($ct_chrm, $partition2ct_info, $indx_ct, $indx_pos) = @_;

		# Initialize the output matrix #
	my @pw_div_mtrx = ();
	for (my $i=0; $i<$ct_chrm; $i++) { # Preliminary inner for-loop #
	    my @row = ();
	    for (my $j=0; $j<$i; $j++) { $row[$j] = 0; }
	    $pw_div_mtrx[$i] = \@row;
	}			# End of the preliminary inner for-loop #

	foreach my $partition (sort keys %{$partition2ct_info}) { # Main outer foreach-loop (over partitions) #

	    my @chars = split //, $partition;
	    unless ($ct_chrm == @chars) {
		print STDOUT "[ERROR 'mk_pw_div_mtrx'] The partition '$partition' contains ", scalar (@chars), " characters, which CLASHES with the number of chromosomes to be compared ($ct_chrm): $! !\n";
		return (undef, undef);
	    }
	    my $ct_info = $partition2ct_info->{$partition};
	    my $ct_ptit = $ct_info;
	    if (defined $indx_ct) {
		if ($indx_ct>=0) {
		    $ct_ptit = $ct_info->[$indx_ct];
		} else {
		    my $positions = (defined $indx_pos) ? $ct_info->[$indx_pos] : $ct_info ;
		    $ct_ptit = @{$positions};
		}
	    }

	    for (my $i=0; $i<$ct_chrm; $i++) { # Main middle for-loop (over chromosomes) #
		my $char1 = $chars[$i];
		my $row = $pw_div_mtrx[$i];
		for (my $j=0; $j<$i; $j++) { ($char1 ne $chars[$j]) and ($row->[$j] += $ct_ptit); }
	    }			# End of the main middle for-loop (over chromosomes) #
	    
	}			# End of the main outer foreach-loop (over partitions) #

	return \@pw_div_mtrx;

}	# End of the subroutine 'mk_pw_div_mtrx' #


# locate_midpoint:
#	This subroutine locates a mid-point between a pair of nodes in a tree.
#
# INPUT: ($node1, $node2, \%node2pa, \%br_attr, $indx_len), where
#	$node1 and $node2 are the pair of nodes to be examined;
#	%node2pa = ($node_id => $parent, ...);
#	%br_attr = ($br_id => $attr, ...) with
#	$attr->[$indx_len], or $attr itself if $indx_len = undef, giving the branch length.
#
# OUTPUT: ($midpoint1, $midpoint2), where
#	$midpoint1 and $midpoint2 are node IDs that specify where the mid-point should be located.
#	$midpoint2 is undef if the mid-point is exactly at $midpoint1.
#	Otherwise, $midpoint2 = $node2pa->{$midpoint1}.
#
sub locate_midpoint ($$\%\%$) {

	my ($node1, $node2, $node2pa, $br_attr, $indx_len) = @_;

	# @{$common_ancs} = ($top_node, ..., $node_MRCA);
	# @{$lineage_chr1/2} = ($first_node_after_divergence, ..., $node1/2)
	#
	my ($common_ancs, $lineage_chr1, $lineage_chr2)
		= fetch_common_ancestors ($node1, $node2, %{$node2pa});
	unless (defined $common_ancs) {
	   print STDOUT "[ERROR 'locate_midpoint'] 'fetch_common_ancestors' FAILED: $! !\n";
	   return (undef, undef);
	}

	my $len_lin1 = my $len_lin2 = 0;
	foreach my $pair ([\$len_lin1, $lineage_chr1], [\$len_lin2, $lineage_chr2]) { # 1st outer foreach-loop #
	    my ($rf_len_lin, $lineage_chr) = @{$pair};
	    foreach my $br (@{$lineage_chr}) { # 1st inner foreach-loop #
		my $attr = $br_attr->{$br};
		my $brlen = (defined $indx_len) ? $attr->[$indx_len] : $attr ;
		${$rf_len_lin} += $brlen;
	    }			# End of the 1st inner foreach-loop #
	}			# End of the 1st outer foreach-loop #

	if ($len_lin1 == $len_lin2) { # The mid-point is exactly at the MRCA of the two nodes #
	    my $mrca = pop @{$common_ancs};
	    return ($mrca, undef);
	}

	my $mid_len = ($len_lin1 + $len_lin2)/2;

		# Explore the longer lineage #

	my ($to_be_searched, $len_lin) = ($len_lin1 > $len_lin2) ?
		($lineage_chr1, $len_lin1) : ($lineage_chr2, $len_lin2) ;

	while (@{$to_be_searched}>0) { # 2nd while-loop # 
	    my $mp1 = shift @{$to_be_searched}; 
	    my $attr = $br_attr->{$mp1};
	    my $brlen = (defined $indx_len) ? $attr->[$indx_len] : $attr ;
	    $len_lin -= $brlen;

	    if ($len_lin == $mid_len) { # The node is the mid-point #
		return ($mp1, undef);
	    } elsif ($len_lin < $mid_len) { # The node comes below the mid-point for the first time #
		my $mp2 = $node2pa->{$mp1};
		return ($mp1, $mp2);
	    }
	}			# End of the 2nd while-loop #

		# An ANOMALOUS END #

	print STDOUT "[ERROR 'locate_midpoint'] Somehow, the mid-point between '$node1' and '$node2' was NOT FOUND, I will leave here: $! !\n";
	return (undef, undef);

}		# End of the subroutine 'locate_midpoint' #


# enumerate_parsim_changes_1site:
#	This subroutine receives a genealogy of sequences and a set of charactersthat the sequences take at a site (or locus),
#	and returns ALL the sets of changes that most parsimoniously explain the current state.
#
# INPUT: ($name_topnode, \@genealogy, \@seqnames, \@site_state, \@charlist, \@pen_mtrx), where
#	$name2id{$name_topnode} = $id_topnode is the ID of the top node;
#	@genealogy = (\%node2pa, \%node2ch, \%name2id, \%id2name, \%br_attr),
#	whose elements follow the format specified in 'MyTreeManipu_II.pm';
#	$seqnames[$k] is the name of the $k th sequence in an entry;
#	$site_state[$k] is the character (trait) of the $k th sequence;
#	@charlist list the possible characters;
#	$pen_mtrx[$i]->[$j] gives the penalty for the change from $charlist[$i] to $charlist[$j].
#
# OUTPUT: (\@anc_states, \@sets_parsim_chgs, \@cts_parsim_chgs, \@parsim_penalties), where
#	$anc_states[$s] is the ancestral state for the $s th scenario of the most parsimonious changes at the site;
#	%{$sets_parsim_chgs[$s]} = ($br_id => [$stat_parent, $stat_node], ...), where $br_id is actually the ID of the node immediately below the branch in question,
#	gives the $s th scenario of the most parsimonious changes at the site;
#	$cts_parsim_chgs[$s] gives the number of changes in the $s th scenario of the most parsimonious changes;
#	$parsim_penalties[$s] gives the total penalty on the $s th scenario of the most parsimonious changes;
#
#
#
sub enumerate_parsim_changes_1site ($\@\@\@\@\@) {

	my ($name_topnode, $genealogy, $seqnames, $site_state, $charlist, $pen_mtrx) = @_;

	my ($node2pa, $node2ch, $name2id, $id2name, $br_attr) = @{$genealogy};
	my $id_topnode = $name2id->{$name_topnode};
	unless (defined $id_topnode) {
	    print STDOUT "[ERROR 'enumerate_parsim_changes_1site'] CanNOT FIND an ID for the top node (name: $name_topnode): $! !\n";
	    return (undef, undef, undef, undef);
	}

	my $fl_full_mode = 1; # This has to be 1, because information on ALL nodes is needed.
	# %{$set_node2parsstat->[$s]} = ($node_id => [$char, $sum_penal], ...) for the $s th scenario of maximum parsimonious changes;
	#
	my $set_node2parsstat = map_parsim_states_sankoff_1clm ($id_topnode, %{$node2ch}, %{$node2pa}, %{$name2id}, @{$seqnames}, @{$site_state}, @{$charlist}, @{$pen_mtrx}, $fl_full_mode);
	unless (defined $set_node2parsstat) {
	    print STDOUT "[ERROR 'enumerate_parsim_changes_1site'] The subroutine 'map_parsim_states_sankoff_1clm' FAILED: $! !\n";
	    return (undef, undef, undef);
	}
	my $ct_pars_scenarios = @{$set_node2parsstat};

	my $indx_stat = 0; # The index specifying where the state is stored in @{$set_node2parsstat->[$i]{$node_id}}.
	my $indx_penal = 1; # The index specifying where the sub-total penalty is stored in @{$set_node2parsstat->[$i]{$node_id}}.

	my @anc_states = ();
	my @sets_parsim_chgs = ();
	my @counts_parsim_chgs = ();
	my @parsim_penalties = ();

	for (my $i = 0; $i<$ct_pars_scenarios; $i++) { # The main for-loop #

	    my $node2parsstat = $set_node2parsstat->[$i];

	    my $topnode_parsstat = $node2parsstat->{$id_topnode};
	    my $anc_state = $topnode_parsstat->[$indx_stat]; # ADDED afterwards on Nov 6 (Sun), 2011 #
	    my $total_penalty = $topnode_parsstat->[$indx_penal];

	    my ($br2change, $ct_changes) = locate_parsim_changes (%{$node2pa}, %{$node2parsstat}, $indx_stat);
	    unless (defined $br2change) {
		print STDOUT "[ERROR 'enumerate_parsim_changes_1site'] The subroutine 'locate_parsim_changes' FAILED on the $i th out of the $ct_pars_scenarios scenario of the most parsimonious changes: $! !\n";
		return (undef, undef, undef, undef);
	    }

	    push @anc_states, $anc_state;
	    push @sets_parsim_chgs, $br2change;
	    push @counts_parsim_chgs, $ct_changes;
	    push @parsim_penalties, $total_penalty;

	}			# End of the main for-loop #

	return (\@anc_states, \@sets_parsim_chgs, \@counts_parsim_chgs, \@parsim_penalties);

}	# End of the subroutine 'enumerate_parsim_changes_1site' #


# incompl_neut_genealogy_via_nj:
#	This subroutine infers a genealogy of sampled chromosomes
#	from a set of putatively neutral segregating sites by
#	(i) first reconstructing a neighbor-joining (NJ) tree (Saitou N and Nei M. 1987. 4:406-425)
#	from a set of haplotypes
#	[and removing branches with negative lengths (--- it's unnecessary, come to think of it)], then
#	(ii) rooting the NJ tree at the mid-point of the most divergent pair 
#		(if there are more than one such pair, choose one arbitrarily), then
#	(iii) removing the branches not supported by any partitions (i.e. polymorphism patterns),
#	 while pointing out partitions conflicting with the NJ tree, and
#	(iv) finally rescaling the NJ tree branches by the factor:
#	    (1+1/2 +...+1/(#{chromosomes}-1)) /#{segregating sites consistent with the NJ tree} .
#
#	NOTE that this subroutine eats up the input haplotypes.
#	(CREATED on Nov 12 (Sat), 2011)
#
# INPUT: (\@haplotypes, \@chr_names, \@positions, $putat_anc_state, \@in_charlist, \@in_pen_mtrx), where
#	${$haplotypes[$k]} is the haplotype of the $k th chromosome in the sample,
#	which is made by concatenating its states at the neutral segregating sites;
#	$chr_names[$k] is the name of the $k th chromosome;
#	$positions[$l] is the position (i.e. chromosomal coordinate) of the $l th segregating site;
#	$putat_anc_state is the character representing the putative ancestral state (= undef if no particular single state is specified);
#	@in_charlist is a list of characters to appear,
#	it is empty if it is not known in advance what characters will appear;
#	$in_pen_mtrx[$i]->[$j] (0 <= $i, $j < $#in_charlist) is the penalty
#	on a change from $in_charlist[$i] to $in_charlist[$j],
#	@in_pen_mtrx is empty if the list of characters is unknown yet.
#
# OUTPUT: (\@genealogy, \@consist_partitions, \@inconsist_partitions, \@anc_inconsist_partitions, \@pw_div_mtrx, \@unsupported_branches), where
#	@genealogy = (\%node2pa, \%node2ch, \%name2id, \%id2name, \%br_attr) represents
#	the inferred genealogy, with each component following the format in 'MyTreeManipu_II.pm'; 
#	@{$consist_partitions[$c]} = (\$partition, \@rlv_positions, \@pars_scenarios)
#	is for the $c th partition that is consistent with the inferred genealogy;
#	@{$inconsist_partitions[$i]} = (\$partition, \@rlv_positions, \@pars_scenarios)
#	is for the $i th partition that is NOT consistent with the inferred genealogy (namely that cannot be represented by a single change along the genealogy), with
#	$partition being a string representing the partition, with
#	@rlv_positions storing all the positions showing the partition, and with
#	%{$pars_scenarios[$s]} = ($br_id => [$stat_upper, $stat_lower]), where $stat_upper/lower gives the state at the upper/lower end of the branch, describing the $s th parsimonious scenario;
#	@{$anc_inconsist_partitions[$i]} = (\$partition, \@rlv_positions, \@anc_states, \@pars_scenarios)
#	is  for the $i th partition that is consistent with the inferred genealogy, but none of whose inferred ancestral states is $putat_anc_state, with
#	$partition being a string representing the partiton, with
#	@rlv_positions storing all the positions with the partition, and with
#	@anc_states storing all the possible ancestral states;
#	$pw_div_mtrx[$i]->[$j] (0 <= $j < $i < #chromosomes) gives the pairwise divergence (, which is simply the number of state differences) between the $i th and $j th chromosomes;
#	@{$unsupported_branches[$u]} = ($br_id, \@br_attr_nj, \@ext_descendants)
#	is for the $u th branch removed either because it had non-positive branch length
#	or because it was NOT supported by the partitions (and therefore removed),
#	with @br_attr_nj describing the branch attribute of the NJ tree,
#	and with @ext_descendants listing the branch's descendants that are exterior nodes.
#	
sub incompl_neut_genealogy_via_nj (\@\@\@$\@\@) {

	my ($haplotypes, $chr_names, $positions, $putat_anc_state, $in_charlist, $in_pen_mtrx) = @_;

   (print STDOUT "\n< Subroutine 'incompl_neut_genealogy_via_nj' >\n\n") if ($LEVEL_TEST>0);

	my $ct_chrm = @{$haplotypes};
	unless ($ct_chrm>0) {
	    print STDOUT "[ERROR 'incompl_neut_genealogy_via_nj'] INNEGAL INPUT: THe set of haplotypes is EMPTY : $! !\n";
	    return (undef, undef, undef, undef, undef);
	}
	unless ($ct_chrm == @{$chr_names}) {
	    print STDOUT "[ERROR 'incompl_neut_genealogy_via_nj'] ILLEGAL INPUT: The number of chromosome names (", scalar (@{$chr_names}), ") CLASHES with the number of chromosomes ($ct_chrm): $! !\n";
	    return (undef, undef, undef, undef, undef);
	}
	my $ct_segsites = length ${$haplotypes->[0]};
	unless ($ct_segsites>0) {
	    print STDOUT "[ERROR 'incompl_neut_genealogy_via_nj'] ILLEGAL INPUT: The length of haplotype is ZERO: $! !\n";
	    return (undef, undef, undef, undef, undef);
	}
	unless ($ct_segsites == @{$positions}) {
	    print STDOUT "[ERROR 'incompl_neut_genealogy_via_nj'] ILLEGAL INPUT: The number of segregating site positions (", scalar (@{$positions}), ") CLASHES with the length of haplotypes ($ct_segsites): $! !\n";
	    return (undef, undef, undef, undef, undef);
	}

	my $size_in_charlist = @{$in_charlist};
	unless ($size_in_charlist == @{$in_pen_mtrx}) {
	    print STDOUT "[ERROR 'incompl_neut_genealogy_via_nj'] ILLEGAL INPUT: The size of input penalty matrix (", scalar (@{$in_pen_mtrx}), ") CLASHES with that of input character list ($size_in_charlist): $! !\n";
	    return (undef, undef, undef, undef, undef);
	}

   (print STDOUT "#{Chromosomes} = $ct_chrm\n\n") if ($LEVEL_TEST>0);
   if ($LEVEL_TEST>1) {
	print STDOUT "Haplotypes:\n\n";
	unless ( pr_ODEN_input (@{$chr_names}, @{$haplotypes}, 50, *STDOUT) ) {
	    print STDOUT "[ERROR 'incompl_neut_genealogy_via_nj'] 'pr_ODEN_input' FAILED to print out haplotypes : $! !\n";
	    return (undef, undef, undef, undef, undef);
	}
	print STDOUT "\n";
   } elsif ($LEVEL_TEST>0) {
	print STDOUT "Chromosome names:  ", join (', ', @{$chr_names}), ".\n\n";
   }
   (print STDOUT "#{Segregating sites} = $ct_segsites\n\n") if ($LEVEL_TEST>0);
   (print STDOUT "Positions of segregating sites: ", join (', ', @{$positions}), ".\n\n") if ($LEVEL_TEST>1);
   (print STDOUT "Putative ancestral state:  ", ((defined $putat_anc_state) ? $putat_anc_state : 'undef'), "\n\n") if ($LEVEL_TEST>0);

	# %{$partition2positions} = ($partition => [\@rlv_indices, \@rlv_positions], ...)
	# with @rlv_indices listing the indices (in @positions) of the partition,
	# and with @rlv_positions listing the positions of the partition.
	#
	my $partition2positions = list_nonred_partitions (@{$haplotypes}, @{$positions});
	unless (defined $partition2positions) {
	    print STDOUT "[ERROR 'incompl_neut_genealogy_via_nj'] The subroutine 'list_nonred_partitions' FAILED : $! !\n";
	    return (undef, undef, undef, undef, undef);
	}

   (print STDOUT " --- 'list_nonred_partitions' ENDED ---\n\n") if ($LEVEL_TEST>0);
   if ($LEVEL_TEST>1) {
	print STDOUT "{ Output of 'list_nonred_partitions' }\n\n";
	foreach my $partition (sort keys %{$partition2positions}) {
	    my $pos_info = $partition2positions->{$partition};
	    print STDOUT "Partition: '$partition'\n";
	    print STDOUT "Indices: ", join (', ', @{$pos_info->[0]}), "\n";
	    print STDOUT "Positions: ", join (', ', @{$pos_info->[1]}), "\n";
	    print STDOUT "\n";
	}
   }

	# $pw_div_mtrx->[$i][$j] (0 <= $j<$i<$ct_chrm) is the pairwise divergence (i.e. the number of state differences) between the $i th and the $j th chromosomes.
	#
	my ($indx_ct, $indx_pos) = (-1, 0); # These indices specify how to get the number of partitions fro %{$partition2positions}.
	my $pw_div_mtrx = mk_pw_div_mtrx ($ct_chrm, %{$partition2positions}, $indx_ct, $indx_pos);
	unless (defined $pw_div_mtrx) {
	    print STDOUT "[ERROR 'incompl_neut_genealogy_via_nj'] The subroutine 'mk_pw_div_mtrx' FAILED: $! !\n";
	    return (undef, undef, undef, undef, undef);
	}
   (print STDOUT " --- 'mk_pw_div_mtrx' ENDED ---\n\n") if ($LEVEL_TEST>0);
   if ($LEVEL_TEST>1) {
	print STDOUT "{ Pairwise divergences output by 'mk_pw_div_mtrx' }\n\n";
	print STDOUT join ("'\t'", "'Chr1'\'Chr2", @{$chr_names}), "'\n\n";
	for (my $k=0; $k<$ct_chrm; $k++) { print STDOUT join ("\t", "'$chr_names->[$k]'", @{$pw_div_mtrx->[$k]}), "\n"; } 
	print STDOUT "\n";
   }

	my ($name2id, $id2name, $node2pa, $node2ch, $br_attr_nj)
		= neighbor_joining_tree (@{$chr_names}, @{$pw_div_mtrx});
	unless (defined $name2id) {
	    print STDOUT "[ERROR 'incompl_neut_genealogy_via_nj'] The subroutine 'neighbor_joining_tree' FAILED: $! !\n";
	    return (undef, undef, undef, undef, undef);
	}
   (print STDOUT " --- 'neighbor_joining_tree' ENDED ---\n\n") if ($LEVEL_TEST>0);
   if ($LEVEL_TEST>1) {
	my $topnode = $name2id->{$TOP_NODE};
	my $option_bl = 1; # =1 if you display bootstrap at the branch, = 0 at the node.
	my $option_ni = 1; # = 1 if you display node ID, = 0 otherwise.
	print STDOUT "{ Raw NJ tree output by 'neighbor_joining_tree' (top_node: $topnode) }\n\n";
	unless ( br_output_tree ($topnode, %{$node2ch}, %{$id2name}, %{$br_attr_nj}, *STDOUT, $option_bl, $option_ni) ) {
	    print STDOUT "[ERROR 'incompl_neut_genealogy_via_nj'] 'br_output_tree' FAILED while testing the subroutine : $! !\n";
	    return (undef, undef, undef, undef, undef);
	}
	print STDOUT "\n";
   }

=This may be useless in the following processes.
		# Re-estimate the branch lengths using a least-square method #
	my ($power, $buffer) = (1, 1); # This parameter choice is equivalent to that for the quasi-ordinary LS framework with $alpha = 1.
	my $br_attr_ls = leastsq_brlen_nn (@{$chr_names}, @{$pw_div_mtrx}, %{$name2id}, %{$node2pa}, $power, $buffer);
	unless (defined $br_attr_ls) {
	    print STDOUT "[ERROR 'incompl_neut_genealogy_via_nj'] The subroutine 'leastsq_brlen_nn' FAILED: $! !\n";
	    return (undef, undef, undef, undef, undef);
	}
=cut

	    ## Root the NJ tree at the mid-point between the most separated pair of chromosomes ##

	my ($max_div, $max_i, $max_j) ;

	for (my $i=0; $i<$ct_chrm; $i++) { # 1st outer for-loop (over 1st chromosomes) #
	    my $row = $pw_div_mtrx->[$i];
	    for (my $j=0; $j<$i; $j++) { # 1st inner for-loop (over 2nd chromosomes) #
			# A BUG-Fixed on Nov 13 (Sun), 2011 
		my $div = $row->[$j];
		##my $div = $row->[$i];
		unless ((defined $max_div) and ($max_div >= $div)) {
		    ($max_div, $max_i, $max_j) = ($div, $i, $j);
		}
	    }			# End of the 1st inner for-loop (over 2nd chromosomes) #
	}		# End of the 1st outer for-loop (over 1st chromosomes) #


		# Names and IDs of the most separated pair of chromosomes #
	my $name_mx_chr1 = $chr_names->[$max_i];
	my $name_mx_chr2 = $chr_names->[$max_j];
	my $nodeid_mx_chr1 = $name2id->{$name_mx_chr1};
	my $nodeid_mx_chr2 = $name2id->{$name_mx_chr2};

    (print STDOUT "\n{Maximum divergence} = $max_div (between the $max_i th and $max_j th chromosomes)\n\n") if ($LEVEL_TEST>0);
   if ($LEVEL_TEST>1) {
	print STDOUT "The $max_i th chromosome: (name: $name_mx_chr1, node_ID: $nodeid_mx_chr1)\n";
	print STDOUT "The $max_j th chromosome: (name: $name_mx_chr2, node_ID: $nodeid_mx_chr2)\n";
	print STDOUT "\n\n";
   }

	# $midpoint2 = undef if the mid-point is exactly at $midpoint1,
	#            = $node2pa->{$midpoint1} otherwise. 
	#
	my ($midpoint1, $midpoint2) = locate_midpoint ($nodeid_mx_chr1, $nodeid_mx_chr2, %{$node2pa}, %{$br_attr_nj}, $INDX_LENGTH);
	unless (defined $midpoint1) {
	    print STDOUT "[ERROR 'incompl_neut_genealogy_via_nj'] The subroutine 'locate_midpoint' FAILED to locate the mid-point between '$name_mx_chr1' (ID: $nodeid_mx_chr1) and '$name_mx_chr2' (ID: $nodeid_mx_chr2):  $! !\n";
	    return (undef, undef, undef, undef, undef);
	}

    (print STDOUT "\n --- 'locate_midpoint' ENDED ---\n\n") if ($LEVEL_TEST>0);
    if ($LEVEL_TEST>1) {
	print STDOUT "{Mid-point (lower)} = $midpoint1\n";
	print STDOUT "{Mid-point (upper} = ", ((defined $midpoint2) ? $midpoint2 : 'undef'), "\n";
	print STDOUT "\n\n";
    }

	my $old_topnode = $name2id->{$TOP_NODE};
	if (defined $midpoint2) {
	    my $max_nodeid = $old_topnode;
	    foreach my $node (keys %{$node2pa}) { ($max_nodeid < $node) and ($max_nodeid = $node); }
	    unless ($old_topnode == $midpoint2) {
		unless ( move_topnode ($midpoint2, %{$node2pa}, %{$node2ch}, %{$name2id}, %{$br_attr_nj}) ) {
		    print STDOUT "[ERROR 'incompl_neut_genealogy_via_nj'] The subroutine 'move_topnode' FAILED to move the top node from '$old_topnode' to '$midpoint2': $! !\n";
		    return (undef, undef, undef, undef, undef);
		}
	    }
		
		# Create a new set of children of $midpoint2
		# by removing $midpoint1 from the original set #
		# (A BUG-Fixation on Nov 13 (Sun), 2011)
	    my @new_ch_midpoint2 = ();
	    foreach my $ch (@{$node2ch->{$midpoint2}}) {
		($ch == $midpoint1) or (push @new_ch_midpoint2, $ch);
	    }
	    $node2ch->{$midpoint2} = \@new_ch_midpoint2;

		# Create a new top-node between $midpoint1 and $midpoint2 #
		# (don't care about the resulting branch attributes) #
	    my $new_topnode = $max_nodeid + 1;
	    $node2ch->{$new_topnode} = [$midpoint1, $midpoint2];
	    $node2pa->{$midpoint1} = $new_topnode;
	    $node2pa->{$midpoint2} = $new_topnode;
	    $name2id->{$TOP_NODE} = $new_topnode;

		# Place the top-node exactly at the mid-point #
	    my @attr_mp1 = @{$br_attr_nj->{$midpoint1}};
	    $attr_mp1[$INDX_LENGTH] /= 2;
	    my @attr_mp2 = @attr_mp1;
	    $br_attr_nj->{$midpoint1} = \@attr_mp1;
	    $br_attr_nj->{$midpoint2} = \@attr_mp2;

	} else { # mid-point is exactly at $midpoint1 #
	    unless ($old_topnode == $midpoint1) {
		unless ( move_topnode ($midpoint1, %{$node2pa}, %{$node2ch}, %{$name2id}, %{$br_attr_nj}) ) {
		    print STDOUT "[ERROR 'incompl_neut_genealogy_via_nj'] The subroutine 'move_topnode' FAILED to move the top node from '$old_topnode' to '$midpoint1': $! !\n";
		    return (undef, undef, undef, undef, undef);
		}
	    }
	}
	my $new_topnode = $name2id->{$TOP_NODE};
	my @genealogy = ($node2pa, $node2ch, $name2id, $id2name, $br_attr_nj);

   (print STDOUT "\n --- finished rooting the NJ tree --\n\n") if ($LEVEL_TEST>0);
   if ($LEVEL_TEST>1) {
	print STDOUT "{ Rooted NJ tree (new top node: $new_topnode) }\n\n";
	my $option_bl = 1; # =1 if you display bootstrap at the branch, = 0 at the node.
	my $option_ni = 1; # = 1 if you display node ID, = 0 otherwise.
	unless ( br_output_tree ($new_topnode, %{$node2ch}, %{$id2name}, %{$br_attr_nj}, *STDOUT, $option_bl, $option_ni) ) {
	    print STDOUT "[ERROR 'incompl_neut_genealogy_via_nj'] 'br_output_tree' FAILED while testing the subroutine: $! !\n";
	    return (undef, undef, undef, undef, undef);
	}
   }

		# Remove interior branches in the NJ tree with non-positive branch lengths #
	my @unsupported_branches = ();

	foreach my $br (sort keys %{$node2ch}) { # preliminary foreach-loop (over interior branches) #
	    my $attr = $br_attr_nj->{$br};
	    (defined $attr) or next; # Skip the top-node #
	    my $brlen = $attr->[$INDX_LENGTH];
	    ($brlen>0) and next;

	    my @attr_nj = @{$br_attr_nj->{$br}};
	    my $ext_descs = fetch_ext_offsprings_nr ($br, %{$node2ch});

	    unless (br_contract_branch ($br, %{$node2pa}, %{$node2ch}) ) {
		print STDOUT "[ERROR 'imcompl_neut_genealogy_via_nj'] The subroutine 'br_contract_branch' FAILED on the branch ID '$br' : $! !\n";
		return (undef, undef, undef, undef, undef);
	    }
	    delete $br_attr_nj->{$br};

	    push @unsupported_branches, [$br, \@attr_nj, $ext_descs];
	}			# End of the preliminary foreach-loop (over interior branches) #

   (print STDOUT "\n --- finished removing interior branches with non-positive branch lengths --\n\n") if ($LEVEL_TEST>0);
   if ($LEVEL_TEST>1) {
	print STDOUT "{ Removed Branches }\n\n";
	print STDOUT join ("\t", 'Br_ID', 'br_length(NJ)', 'IDs,of,exterior,descendants'), "\n\n";
	foreach my $br_info (@unsupported_branches) {
	    my ($br_id, $attr_nj, $ext_descs) = @{$br_info};
	    my $br_len = $attr_nj->[$INDX_LENGTH];
	    my $cnct_ext_descs = join (',', @{$ext_descs});
	    print STDOUT join ("\t", $br_id, $br_len, $cnct_ext_descs), "\n";
	}
	print STDOUT "\n";
	print STDOUT "{ Resulting reduced NJ tree (new top node: $new_topnode) }\n\n";
	my $option_bl = 1; # =1 if you display bootstrap at the branch, = 0 at the node.
	my $option_ni = 1; # = 1 if you display node ID, = 0 otherwise.
	unless ( br_output_tree ($new_topnode, %{$node2ch}, %{$id2name}, %{$br_attr_nj}, *STDOUT, $option_bl, $option_ni) ) {
	    print STDOUT "[ERROR 'incompl_neut_genealogy_via_nj'] 'br_output_tree' FAILED while testing the subroutine: $! !\n";
	    return (undef, undef, undef, undef, undef);
	}
	print STDOUT "\n";
   }


		## Check consistency of each partition with the NJ tree ##

	# @{$consist_ptits[$c]} = (\$partition, \@rlv_positions, \@pars_scenarios)
	# is for the $c th partition that is consistent with the inferred genealogy;
	# @{$inconsist_ptits[$i]} = (\$partition, \@rlv_positions, \@pars_scenarios)
	# is for the $i th partition that is NOT consistent with the inferred genealogy (namely that cannot be represented by a single change along the genealogy), with
	# $partition being a string representing the partition, with
	# @rlv_positions storing all the positions showing the partition, and with
	# %{$pars_scenarios[$s]} = ($br_id => [$stat_upper, $stat_lower]), where $stat_upper/lower gives the state at the upper/lower end of the branch, describing the $s th parsimonious scenario;
	# @{$anc_inconsist_ptits[$i]} = (\$partition, \@relv_positions, \@anc_states)
	# is  for the $i th partition that is consistent with the inferred genealogy, but none of whose inferred ancestral states is $putat_anc_state, with
	# $partition being a string representing the partiton, with
	# @relf_positions storing all the positions with the partition, and with
	# @anc_states storing all the possible ancestral states;
	# @{$unsupported_branches[$u]} = ($br_id, \@br_attr_nj, \@ext_descendants)
	# is for the $u th branch NOT supported by the partitions (and therefore removed),
	# with @br_attr_nj describing the branch attribute of the NJ tree,
	# and with @ext_descendants listing the branch's descendants that are exterior nodes.

	my %br_attr;
	my @consist_ptits = my @inconsist_ptits = my @anc_inconsist_ptits = ();
	my $ct_consist_ptits = 0;


	foreach my $partition (sort keys %{$partition2positions}) { # 1st main outer foreach-loop (over partitions) #

		# %{$partition2positions} = ($partition => [\@rlv_indices, \@rlv_positions], ...)
	    my $rlv_positions = $partition2positions->{$partition}[1];
	    my $ct_rlv_positions = @{$rlv_positions};

	    my @segsite_state = split //, $partition;

		# Prepare for a list of characters and a penalty matrix #
	    my @charlist = @{$in_charlist};
	    my @pen_mtrx;
	    if (@charlist >0) {
 		@pen_mtrx = @{$in_pen_mtrx};
	    } else {
		my %char2ct;
		foreach my $char (@segsite_state) { # 1st preliminary inner foreach-loop #
		    (defined $char2ct{$char}) or ($char2ct{$char} = 0);
		    $char2ct{$char}++;
		} # End of the 1st preliminary inner foreach-loop #
		@charlist = sort keys %char2ct;
		@pen_mtrx = ();
		foreach my $char1 (@charlist) { # 2nd preliminary inner foreach-loop #
		    my @row = ();
		    foreach my $char2 (@charlist) { push @row, ($char2 eq $char1) ? 0 : 1; }
		    push @pen_mtrx, \@row;
		}			# End of the 2nd preliminary inner foreach-loop #
	    }

	    # $anc_states->[$s] is the ancestral state under the $s th scenario of the most parsimonous changes;
	    # %{$sets_parsim_chgs->[$s]} = ($br_id => [$stat_parent, $stat_node], ...), where $br_id is actually the ID of the node immediately below the branch in question,
	    # gives the $s th scenario of the most parsimonious changes at the site examined;
	    # $cts_parsim_chgs->[$s] gives the number of changes in the $s th scenario of the most parsimonious changes;
	    # $parsim_penalties->[$s] gives the total penalty on the $s th scenario of the most parsimonious changes;
	    #
			# REVISED in creation of 'ser_br_pars_out_msms.2.pl' (on Nov 10 (Thu), 2011) #
	    my ($anc_states, $sets_parsim_chgs, $cts_parsim_chgs, $parsim_penalties) = enumerate_parsim_changes_1site ($TOP_NODE, @genealogy, @{$chr_names}, @segsite_state, @charlist, @pen_mtrx);
	    unless (defined $sets_parsim_chgs) {
		print STDOUT "[ERROR 'incompl_neut_genealogy_via_nj'] The subroutine 'enumerate_parsim_changes_1site' FAILED on the partition:\n";
		print STDOUT "'$partition': $! !\n";
		return (undef, undef, undef, undef, undef);
	    }
	    my $ct_scenarios = @{$sets_parsim_chgs};

	    my @consist_scenarios = my @scenarios_w_inconsist_anc = my @inconsist_scenarios = ();
	    for (my $s=0; $s<$ct_scenarios; $s++) { # 1st inner for-loop (over parsimonious scenarios) #
		if ($cts_parsim_chgs->[$s] >1) {
		    push @inconsist_scenarios, $s;
		} elsif ((defined $putat_anc_state) and ($putat_anc_state ne $anc_states->[$s])) {
		    push @scenarios_w_inconsist_anc, $s;
		} else {
		    push @consist_scenarios, $s;
		}
	    }		# End of the 1st inner for-loop (over parsimonious scenarios) #

	    if (@consist_scenarios>0) {
		$ct_consist_ptits += $ct_rlv_positions;

		my $ct_consist = @consist_scenarios;
		my @rlv_pars_scenarios = @{$sets_parsim_chgs}[@consist_scenarios];
		push @consist_ptits, [\$partition, $rlv_positions, \@rlv_pars_scenarios];

		     # add the number of relevant positions to the relevant branch length (if there are more than one scenario, evenly distribute the number among relevant branches) #
		my $incr_len = $ct_rlv_positions/$ct_consist;
		foreach my $scenario (@rlv_pars_scenarios) { # 2nd inner for-loop (over consistent parsimonious scenarios) #
		    foreach my $br_id (sort keys %{$scenario}) { # innermost for-loop (over state-changing branches) #
			if (defined $br_attr{$br_id}) {
			    $br_attr{$br_id}->[$INDX_LENGTH] += $incr_len;
			} else {
			    my @attr = ();
			    $attr[$INDX_LENGTH] = $incr_len;
			    $br_attr{$br_id} = \@attr;
			}
		    }	# End of the innermost for-loop (over state-changing branches) #
		}	# End of the 2nd inner for-loop (over consistent parsimonious scenarios) #

	    } elsif (@scenarios_w_inconsist_anc) {
		my @rlv_anc_states = @{$anc_states}[@scenarios_w_inconsist_anc]; 
		my @rlv_pars_scenarios = @{$sets_parsim_chgs}[@scenarios_w_inconsist_anc];
		push @anc_inconsist_ptits, [\$partition, $rlv_positions, \@rlv_anc_states, \@rlv_pars_scenarios];

	    } else {	# The partition is totally inconsistent with the NJ tree #
		push @inconsist_ptits, [\$partition, $rlv_positions, $sets_parsim_chgs];
	    }
	    
	}		# End of the 1st main outer foreach-loop (over partitions) #

   (print STDOUT "\n --- finished checking the consistency between the reduced NJ tree and the segregating sites ---\n\n") if ($LEVEL_TEST>0);
   (print STDOUT "#{consistent segregating sites} = $ct_consist_ptits\n\n") if ($LEVEL_TEST>0);
=set aside for later use
   if ($LEVEL_TEST>2) {
	my $ct_cons_ptits = @consist_ptits;
	print STDOUT "{ There are $ct_cons_ptits partitions consistent with the tree }\n\n";
	print STDOUT join ("\t", "'Partition'", 'Relv,Positions', 'putat,state,chg,branches'), "\n\n";
   }
=cut

	#my %br_attr;
	#my @inconsist_ptits = my @anc_inconsist_ptits =
	#my $ct_consist_ptits = 0;

	# @{$inconsist_ptits[$i]} = (\$partition, \@rlv_positions, \@pars_scenarios)
	# is for the $i th partition that is NOT consistent with the inferred genealogy (namely that cannot be represented by a single change along the genealogy), with
	# $partition being a string representing the partition, with
	# @rlv_positions storing all the positions showing the partition, and with
	# %{$pars_scenarios[$s]} = ($br_id => [$stat_upper, $stat_lower]), where $stat_upper/lower gives the state at the upper/lower end of the branch, describing the $s th parsimonious scenario;
	# @{$anc_inconsist_ptits[$i]} = (\$partition, \@relv_positions, \@anc_states, \@pars_scenarios)
	# is  for the $i th partition that is consistent with the inferred genealogy, but none of whose inferred ancestral states is $putat_anc_state, with
	# $partition being a string representing the partiton, with
	# @rlv_positions storing all the positions with the partition, and with
	# @anc_states storing all the possible ancestral states;
	# @{$unsupported_branches[$u]} = ($br_id, \@br_attr_nj, \@ext_descendants)
	# is for the $u th branch NOT supported by the partitions (and therefore removed),
	# with @br_attr_nj describing the branch attribute of the NJ tree,
	# and with @ext_descendants listing the branch's descendants that are exterior nodes.

		# Remove interior branches NOT supported by consistent partitions #
		# While rescaling the branch lengths #

	my $scale = 0;
	for (my $k=1; $k<$ct_chrm; $k++) { $scale += 1/$k; } 
	$scale /= $ct_consist_ptits;

   (print STDOUT "\n{Scaling factor for the branch lengths} = $scale\n\n") if ($LEVEL_TEST>0);
   (print STDOUT " ... Now we will remove branches NOT supported by the consistent partitions ...\n\n") if ($LEVEL_TEST>0);
   (print STDOUT join ("\t", 'Br_ID', 'br_length(NJ)', 'IDs,of,exterior,descendants'), "\n\n") if ($LEVEL_TEST>1);

	foreach my $br (sort keys %{$node2pa}) { # 2nd main foreach-loop (over branches) #

	    my $attr = $br_attr{$br};
	    if (defined $attr) {
		$attr->[$INDX_LENGTH] *= $scale;
		next;
	    }

	    unless (defined $node2ch->{$br}) { # Assign exterior branches with zero branch lengths #
		my @attr = ();
		$attr[$INDX_LENGTH] = 0;
		$br_attr{$br} = \@attr;
		next;
	    }

		# Interior branches are removed #

	    my $attr_nj = $br_attr_nj->{$br};
	    my $ext_descs = fetch_ext_offsprings_nr ($br, %{$node2ch});

	    unless ( br_contract_branch ($br, %{$node2pa}, %{$node2ch}) ) {
		print STDOUT "[ERROR 'incompl_neut_genealogy_via_nj'] 'br_contract_branch' FAILED on the interir branch '$br': $! !\n";
		return (undef, undef, undef, undef, undef);
	    }

   if ($LEVEL_TEST>1) {
	my $brlen_nj = $attr_nj->[$INDX_LENGTH];
	my $cnct_ext_descs = join (',', @{$ext_descs});
	print STDOUT join ("\t", $br, $brlen_nj, $cnct_ext_descs), "\n";
   }

	    push @unsupported_branches, [$br, $attr_nj, $ext_descs];
	}			# End of the 2nd main foreach-loop (over branches) #

   (print STDOUT " --- finished removing unsupported branches ---\n\n") if ($LEVEL_TEST>1);

 	  # Replace the NJ branch attributes with the attributes based on consistent partitions #
	   # (A FINISHING TOUCH on Nov 13 (Sun), 2011) #
	$genealogy[4] = \%br_attr;

   (print STDOUT "\n === The subroutine 'incompl_neut_genealogy_via_nj' ENDED ===\n\n") if ($LEVEL_TEST>0);

	return (\@genealogy, \@consist_ptits, \@inconsist_ptits, \@anc_inconsist_ptits, $pw_div_mtrx, \@unsupported_branches);

}		# End of the subroutine 'incompl_neut_genealogy_via_nj' #


1;	# a "spell" which makes the module "use"-able and/or "require"-able #
