# Supplementary material for: Detecting negative selection on recurrent mutations using gene genealogy
Source: BMC Genet. 2013 May 7;14:37. doi: 10.1186/1471-2156-14-37 (PMC3661350; doi:10.1186/1471-2156-14-37)
Supplement: Additional file 3 — A ZIP archive that contains the original versions of a Perl module implementing our new parsimony algorithm, as well as of Perl and Bourne shell scripts used for our simulation data analyses to examine the performances of various neutrality tests including our two new tests. It also contains a README file that describes how to use the modules and scripts. (The modules and scripts will run on a Mac OS X terminal. And they should probably run on other UNIX platforms as well, although we have not tested whether they indeed will.) The latest version of the modules and scripts, as well as some null-distributions, can be found in the DENSERM directory at the FTP repository of the Bioinformatics Organization [95]. [file 1471-2156-14-37-S3.zip › additional_file_3/DENSERM_P/MyPerlModules/MyProbDistri.pm]

package MyProbDistri;
#
###################################################################################
#	DENSERM_P: A package to DEtect Negative SElection on Recurrent Mutations
#			(almost exclusively via Perl modules and scripts).
#	Version 0.3: Copyright (C) 2012 Kiyoshi Ezawa
#
#    This package is free software: you can redistribute it and/or modify
#    it under the terms of the GNU General Public License as published by
#    the Free Software Foundation, either version 3 of the License, or
#    (at your option) any later version.
#
#    This package is distributed in the hope that it will be useful,
#    but WITHOUT ANY WARRANTY; without even the implied warranty of
#    MERCHANTABILITY or FITNESS FOR A PARTICULAR PURPOSE.  See the
#    GNU General Public License for more details.
#
#    You should have received a copy of the GNU General Public License, "GNU_GPL.txt",
#    along with this package.  If not, see <http://www.gnu.org/licenses/>.
#
#    The author can be contacted by e-mailing to <kezawa dot ezawa3 at gmail dot com>
#    (replace " dot " and " at " with "." and "@", respectively).
###################################################################################
#
# MyProbDistri.pm: This module calculates various probability distributions.
#
#	Some subroutines in this module are Perl-translated versions of the programs in:
#	"Numerical Recipes in C: The Art of Scientific Computing", 2nd edition,
#	written by Press WH, Teukolsky SA, Vetterling WT, Flannery BP (Cambridge Univ. Press; Cambridge, UK; 1992).
#	And some probability distributions are described in:
#	"Biometry", 3rd edition,
#	written by Sokal RR, Rohlf FJ (W.H. Freeman and Company; New York, NY, USA; 1995);
#	"Statistical Methods in Bioinformatics: An Introduction",
#	written by Ewens WJ, Grant GR (Springer-Verlag New York Inc.; New York, NY, USA; 2001).  
#

use strict;
use warnings;
use Exporter;
use MySpecFunc qw( gammln gammp gammq erff betai);
use MyBayesian qw( post_bayes_binomial post_bayes_binomial_old );

sub sum_binomial_up_2ends ($$$$);
sub sum_binomial_upwards ($$$);
sub sum_binomial_downwards ($$$);
sub sum_binomial ($$$);

our @ISA = qw(Exporter);
our @EXPORT_OK  = qw( poisson_sgl poisson_cum poisson_cum_slow
		 chi2_upper chi2_lower binomial_cum_2ends binomial_cum
		binomial_cum_via_betai pv_binom_low_dbl_fluc pv_binom_up_dbl_fluc
	pv_binom_low_dbl_fluc_old hypergeom_cum fisher_exact_margin fisher_exact_cells
	cum_gaussian mean_var_mlt_hypergeom nml_apprx_mlt_hypergeom_cum
	pv_f_distri pv_t_distri
	);


# cum_gaussian: This subroutine calculates a culumative probability under a Gausian distribution
#	of the mean $mu and the variance $sigma**2.
#
# INPUT: ($x, $mu, $sigma).
#
# OUTPUT: $p = Prob[ X < $x]_($mu, $sigma**2) = 1/sqrt($pi) * int_{-infty}^{$y}dt exp (-t*t),
#	where $y = ($x - $mu)/(sqrt(2) * $sigma).
#
sub cum_gaussian ($$$) {

	my ($x, $mu, $sigma) = @_;

	unless ($sigma > 0) {
	   print STDERR "ILLEGAL INPUT for 'cum_gaussian': (x, mu, sigma) = ($x, $mu, $sigma).\n";
	   return undef;
	}

	($x == $mu) and (return 1/2); # Just at the mid-point !

	my $y = ($x - $mu) / (sqrt (2) * $sigma); # Normalize the variable

	return (1 + erff ($y) ) /2 ;

}		# end of the subroutine 'gaussian' #


#our @EXPORT_OK  = qw( poisson_sgl poisson_cum poisson_cum_slow chi2_upper chi2_lower binomial_cum sum_binomial_up_2ends sum_binomial_upwards sum_binomial_downwards);	## a temporary revision for testing ##


# poisson_sgl: This subroutine receives the  parameter $lambda and the argument (occurence $n) for a Poisson process,
#		and returns the probability that the event occurs exactly $n times.
#
sub poisson_sgl ($$) {

	my ($lambda, $n) = @_;

	if (($lambda < 0) or ($n < 0)) {

		print STDERR "Cannot calculate the Poisson probability for (lambda,n) = ($lambda, $n) !\n";
		return -1;
	}

	if ($n != int $n) {

		my $tmp = int ($n + 1/2) ;
		print STDERR "I will approximate n= $n  to $tmp in order to calculate the Poisson probability.\n";
		$n = $tmp;
	}

	my $out = 1;

	for (my $i=1; $i <= $n; $i++) { $out *= $lambda/$i; }

	$out *= exp(-$lambda);

	return $out;

}			# end of the subroutine poisson_sgl #


# poisson_cum: This subroutine receives the parameter $lambda and the argument (upper occurence $n) for a Poisson process,
#		and returns the CUMULATIVE probability that the event occurs $n times or less.
#		The subroutine adopts a 1ST ORDER ALGORITHM, therefor it is much faster than "poisson_acm_slow" when handling a large $n.
# 
sub poisson_cum ($$) {

	my ($lambda, $n) = @_;

	if ($lambda < 0) {

		print STDERR "Cannot calculate the Poisson probability for lambda = $lambda !\n";
		return -1;
	}

	if ($n < 0) { return 0; } # the number of events is always positive or zero.

	if ($n != int $n) {

		my $tmp = int ($n + 1/2) ;
		print STDERR "I will approximate n= $n  to $tmp in order to calculate the Poisson probability.\n";
		$n = $tmp;
	}

	my $out = 1;

	for (my $i= $n; $i > 0; $i--) {		# the outer for #

		$out *= $lambda/$i;
		$out++; 
	}					# end of the outer for #

	$out *= exp( -$lambda);
	return $out;

}			# end of the subroutine poisson_cum # 


# poisson_cum_slow: This subroutine receives the parameter $lambda and the argument (upper occurence $n) for a Poisson process,
#		and returns the CUMULATIVE probability that the event occurs $n times or less.
#		The subroutine uses a QUADRATIC ALGORITHM, therefore it processes slowly the case with a large $n.
# 
sub poisson_cum_slow ($$) {

	my ($lambda, $n) = @_;

	if (($lambda < 0) or ($n < 0)) {

		print STDERR "Cannot calculate the Poisson probability for (lambda,n) = ($lambda, $n) !\n";
		return -1;
	}

	if ($n != int $n) {

		my $tmp = int ($n + 1/2) ;
		print STDERR "I will approximate n= $n  to $tmp in order to calculate the Poisson probability.\n";
		$n = $tmp;
	}

	my $out = 1;

	for (my $i=1; $i <= $n; $i++) {		# the outer for #

		my $term = 1;
		for (my $k=1; $k <= $i; $k++) {	$term *= $lambda/$k; }
		$out += $term;
	}					# end of the outer for #

	$out *= exp( -$lambda);
	return $out;

}			# end of the subroutine poisson_cum_slow # 

# chi2_upper (int $nu,float  $x):
#   This subroutine returns the probability Prob(0 <= X < $x),  where the variable X
#    complies with the chi-square distribution of DOF = $nu.
#
#   The subroutine returns undef if some (expected) error occurs.
#
sub chi2_upper ($$) {

	my ($nu, $x) = @_;

	return  gammp ($nu/2, $x/2);

}			# end of the subroutine chi2_upper #


# chi2_lower (int $nu, float $x):
# This subroutine returns the probability Prob( X > $x), where the variable X
# follows the chi-square distribution of DOF = $nu.
#
# It returns undef if some (expected) error occurs.
#
sub chi2_lower ($$) {

	my ($nu, $x) = @_;

	return gammq ($nu/2, $x/2);

}			# end of the subroutine chi2_lower #


# sum_binomial_up_2ends (int $n, int $r1, int $r2, float $p):
# This subroutine returns the probabillity Prob( $r1 <= X <= $r2), where the variable X
# is subject to the binomial distribution consisting of $n Bernoulli trials of success probability $p.
# The subroutine calculates the summation UPWARDS, from $k = $r1 to $k = $r2.
#
sub sum_binomial_up_2ends ($$$$) {

	my ($n, $r1, $r2, $p) = @_;

	if ( ($p < 0) or ($p > 1) ) { return undef; }	# illegal value for $p #
	if ($r1 > $r2) { ($r1, $r2) = ($r2, $r1); }	# rectify the order of bounds #
	if ( ($r2 < 0) or ($r1 > $n) ) { return 0; }	# the region is off the border #

	($r1 < 0) and ($r1 = 0);
	($r2 > $n) and ($r2 = $n);

	my $eps = 1E-12;	# This specifies the precision #

	my $q = 1 - $p;
	my $n1 = $n + 1;
	my $init_exp =  $r1 * log ($p) + ($n - $r1) * log ($q);
	my $r_bound1 =  ( $r1*2 < $n) ? $r1 + 1 : $n - $r1 + 1;
	for (my $i=1; $i< $r_bound1; $i++) { $init_exp += log($n1 - $i) - log($i); }
	($r1 == $r2) and (return exp ($init_exp) );

	my $r_bound2 = $r2 + 1;
	my $sum = my $term = 1;
	for (my $i= $r1 + 1; $i < $r_bound2; $i++) {

		$term *= ($n1 - $i)*$p/$i/$q;
		if ($term >1) {
			$sum /= $term;
			$sum++;
			$init_exp += log ($term);
			$term = 1;
		} else {
			$sum += $term;
		}

		($term < $eps * $sum) and last;		# we have acquired enough precision #
	}

	return exp ($init_exp + log($sum) );

}			# end of the subroutine sum_binomial_up_2ends #

# binomial_cum_2ends (int $n, int $r1, int $r2, float $p):
# This subroutine calculates the probability Prob( $r1 <= X <= $r2), where the variable X
# is subject to the binomial distribution consisting of $n Bernoulli trials with a success probability of $p.
#
sub binomial_cum_2ends ($$$$) {

	my ($n, $r1, $r2, $p) = @_;

	if ( ($p < 0) or ($p > 1) ) {
		print STDERR "Illegal input for \'binomial_cum_2ends\' (Bernoulli probability = $p)\n";
		return undef;
	}

	($r1 > $r2) and (return 0);	# null region #
	if ( ($r2 < 0) or ($r1 > $n) ) { return 0; }	# the region is off the border #
	if ( ($r1 <= 0) and ($r2 >= $n) ) { return 1; }	# the region spans the whole range. #

	if ($p == 0) {
		return ($r1 <= 0) ? 1: 0; 	# all the trials will fail. #
	} elsif ($p == 1) {
		return ($r2 >= $n) ? 1: 0;	# all the trials will succeed. #
	}

	my $m_split = int ($p * ($n + 1) );

	if ($r1 >= $m_split) {
		return sum_binomial_up_2ends ($n, $r1, $r2, $p);
	} elsif ( $r2 <= $m_split) {
		return sum_binomial_up_2ends ($n, $n - $r2, $n - $r1, 1 - $p);
	} else {
		my $s1 = sum_binomial_up_2ends ($n, $r1, $m_split -1, $p);
		my $s2 = sum_binomial_up_2ends ($n, $n - $r2, $n - $m_split, 1 - $p);
		return $s1 + $s2;
	}

}			# end of the subroutine binomial_cum_2ends #

# sum_binomial_upwards (int $n, int $r, float $p):
# This subroutine returns the probabillity Prob( X <= $r), where the variable X
# is subject to the binomial distribution consisting of $n Bernoulli trials of success probability $p.
# The subroutine calculates the summation upwards, from $k = 0 to $k = r.
#
sub sum_binomial_upwards ($$$) {

	my ($n, $r, $p) = @_;

	my $q = 1 - $p;
	my $init_exp = $n * log $q;
	($r == 0) and (return exp ($init_exp) );

	my $sum = my $term = 1;
	my $n1 = $n + 1;
	foreach my $i (1 .. $r) {

		$term *= ($n1 - $i)*$p/$i/$q;
		if ($term >1) {
			$sum /= $term;
			$sum++;
			$init_exp += log ($term);
			$term = 1;
		} else {
			$sum += $term;
		}
	}

	return exp ($init_exp + log($sum) );

}			# end of the subroutine sum_binomial_upwards #


# sum_binomial_downwards (int $n, int $r, float $p):
# This subroutine returns the probabillity Prob(0 <= X <= $r), where the variable X
# is subject to the binomial distribution consisting of $n Bernoulli trials of success probability $p.
# The subroutine calculate the summation downwards, from $k = r to $k = 0.
#
sub sum_binomial_downwards ($$$) {

	my ($n, $r, $p) = @_;

	my $q = 1 - $p;
	my $n1 = $n + 1;
	my $init_exp =  $r * log ($p) + ($n - $r) * log ($q);
	($r == 0) and (return exp ($init_exp) );
	foreach my $i (1 .. $r) { $init_exp += log($n1 - $i) - log($i); }

	my $sum = my $term = 1;
	for (my $k = $r; $k > 0; $k--) {

		$term *= $k*$q/($n1 - $k)/$p;	# theoretically, this should always be less than (or equal to ) 1 #
		$sum += $term;
	}

	return exp ($init_exp + log($sum) );

}			# end of the subroutine sum_binomial_downwards #


# sum_binomial (int $n, int $r, float $p):
# This subroutine returns the probabillity Prob(0 <= X <= $r), where the variable X
# is subject to the binomial distribution consisting of $n Bernoulli trials of success probability $p.
#
# ASSUMPTION: ($r <= $n/2 ) is assumed to hold.
#
sub sum_binomial ($$$) {

	my ($n, $r, $p ) = @_;

	($r < 0) and (return 0);
	($p == 0) and (return 1);
	($p == 1) and (return 0);
	return ($p < 1/2) ? sum_binomial_upwards($n, $r, $p) : sum_binomial_downwards($n, $r, $p) ;

}			# end of the subroutine sum_binomial #


# binomial_cum (int $n, int $r, float $p):
# This subroutine returns the probabillity Prob(0 <= X <= $r), where the variable X
# is subject to the binomial distribution consisting of $n Bernoulli trials of success probability $p.
#
sub binomial_cum ($$$) {

	my ($n, $r, $p) = @_;

	if ( ($r < 0) or ($r > $n) ) {
		print STDERR "Illegal input for \'binomial_cum\': (n, r) = ($n, $r).\n"; 
		return undef;
	} elsif ( ($p < 0) or ($p > 1) ) {
		print STDERR "Illegal input for \`binomial_cum\': p = $p.\n";
		return undef;
	}

	$n = int $n;
	$r = int $r;

	if ($r * 2 > $n) {
		my $tmp = sum_binomial($n, $n - $r -1, 1- $p);
		return 1 - $tmp;
	} else {
		return sum_binomial($n, $r, $p);
	}

}			# end of the subroutine binomial_cum #

# binomial_cum_via_betai (int $n, int $r, float $p):
#
# This subroutine returns the probability Prob(0 <= X <= $r) under the
# binomial distribution with $n samples and with the 'success' probability $p,
# by using the incomplete beta function.
#
sub binomial_cum_via_betai ($$$) {

	my ($n, $r, $p) = @_;

	if ( ($r < 0) or ($r > $n) ) {
	    print STDERR "Illegal input for \'binomial_cum_via_betai\': (n, r) = ($n, $r).\n"; 
	    return undef;
	} elsif ( ($p < 0) or ($p > 1) ) {
	    print STDERR "Illegal input for \'binomial_cum_via_betai\': p = $p.\n";
	    return undef;
	}

	($r == $n) and (return 1); 

	 return betai ($n - $r, $r + 1, 1 - $p);

}			# end of the subroutine binomial_cum_via_betai #


# pv_binom_low_dbl_fluc: This subroutine estimates the LOWER P-value for the unlikeliness
#		of observing $r2 positives out of $n2 samples,
#		given that you have already observed $r1 positives out of $n1 samples
#		taken from the same populatoin.
#		The subroutine takes account of the fluctuation in the Bernoulli
#		probability $p by using a Bayesian method ('pv_binom_dbl_fluc'),
#		and then evaluates Prob (0 <= X <= $r2)
#		under bionomial distributions each consisting of
#		$n2 independent Bernoulli trials of probability $p (variable).
#
# ASSUMPTION: The prior probability of the Bernoulli probability $p is (unnormalized):
#		Prob( $p) = 1   for $p <= $p_thrsh,
#		  = (1 - $p) ** $n1 / (1 - $p_thrsh) ** $n1   for $p > $p_thrsh .
#
sub pv_binom_low_dbl_fluc ($$$$$$) {

	my ($n1,$r1,$n2,$r2, $p_thrsh, $error) = @_;

	if ($n2 <= 0) {
	    print STDERR "Illegal input for 'pv_binom_dbl_fluc': (n2, r2) = ($n2, $r2) .\n";
	    return undef;
	}

	($r2  < 0) and (return 0 );  # 0 <= X <= $r2 canNOT happen.
	($r2 >= $n2) and (return 1);   # 0 <=  X <= $r2 always holds.

	(my $distri_p, undef) = post_bayes_binomial ($n1, $r1, $p_thrsh, $error);

	unless (defined $distri_p) {
	    print STDERR "Illegal input for 'pv_binom_dbl_fluc': (n1, r1) = ($n1, $r1) .\n";
	    return undef;
	}

	my $pvalue = 0;

	for (my $i=0; $i < @{$distri_p}; $i++) {

		my ($p_av, $post_prob) = @{$distri_p->[$i]};
		my $bin_prob = binomial_cum_via_betai ($n2, $r2, $p_av);
	        $pvalue += $post_prob * $bin_prob;
	}

	return $pvalue;

}		# end of the subroutine pv_binom_low_dbl_fluc


# pv_binom_up_dbl_fluc: This subroutine estimates the UPPER  P-value for the unlikeliness
#		of observing $r2 positives out of $n2 samples,
#		given that you have already observed $r1 positives out of $n1 samples
#		taken from the same populatoin.
#		The subroutine takes account of the fluctuation in the Bernoulli
#		probability $p by using a Bayesian method ('pv_binom_dbl_fluc'),
#		and then evaluates Prob ($r2 <= X <= $n2)
#		under bionomial distributions each consisting of
#		$n2 independent Bernoulli trials of probability $p (variable).
#
# ASSUMPTION: The prior probability of the Bernoulli probability $p is (unnormalized):
#		Prob( $p) = 1   for $p <= $p_thrsh,
#		  = (1 - $p) ** $n1 / (1 - $p_thrsh) ** $n1   for $p > $p_thrsh .
#
sub pv_binom_up_dbl_fluc ($$$$$$) {

	my ($n1,$r1,$n2,$r2, $p_thrsh, $error) = @_;

	if ( $n2 <= 0) {
	    print STDERR "Illegal input for 'pv_binom_dbl_fluc': n2 = $n2 .\n";
	    return undef;
	}

	($n2 < $r2) and (return 0);    # $r2 <= X <= $n can never happen.
	($r2 <=  0) and (return 1);	# The above inequalities always hold.

	(my $distri_p, undef) = post_bayes_binomial ($n1, $r1, $p_thrsh, $error);

	unless (defined $distri_p) {
	    print STDERR "Illegal input for 'pv_binom_dbl_fluc': (n1, r1) = ($n1, $r1) .\n";
	    return undef;
	}

	my $pvalue = 0;

	for (my $i=0; $i < @{$distri_p}; $i++) {

	    my ($p_av, $post_prob) = @{$distri_p->[$i]};
	    if ($r2 ==0) {
		$pvalue += $post_prob; # $bin_prob should  always be 1
	    } else {
		my $cmpl_bin_prob = binomial_cum_via_betai ($n2, $r2 -1, $p_av);
	        $pvalue += $post_prob * (1 - $cmpl_bin_prob);
	    }
	}

	return $pvalue;

}		# end of the subroutine pv_binom_up_dbl_fluc


#=an old version --- primarily for the debugging purpose

# pv_binom_low_dbl_fluc_old: This subroutine estimates the LOWER P-value for the unlikeliness
#		of observing $r2 positives out of $n2 samples,
#		given that you have already observed $r1 positives out of $n1 samples
#		taken from the same populatoin.
#		The subroutine takes account of the fluctuation in the Bernoulli
#		probability $p by using a Bayesian method ('pv_binom_dbl_fluc'),
#		and then evaluates Prob (0 <= X <= $r2)
#		under bionomial distributions each consisting of
#		$n2 independent Bernoulli trials of probability $p (variable).
#
# ASSUMPTION: The prior probability of the Bernoulli probability $p is (unnormalized):
#		Prob( $p) = 1   for $p <= $p_thrsh,
#		  = (1 - $p) ** $n1 / (1 - $p_thrsh) ** $n1   for $p > $p_thrsh .
#
sub pv_binom_low_dbl_fluc_old ($$$$$$) {

	my ($n1,$r1,$n2,$r2, $p_thrsh, $error) = @_;

	if ($n2 <= 0) {
	    print STDERR "Illegal input for 'pv_binom_dbl_fluc': (n2, r2) = ($n2, $r2) .\n";
	    return undef;
	}

	($r2  < 0) and (return 0 );  # 0 <= X <= $r2 canNOT happen.
	($r2 >= $n2) and (return 1);   # 0 <=  X <= $r2 always holds.

	(my $distri_p, undef) = post_bayes_binomial_old ($n1, $r1, $p_thrsh, $error);

	unless (defined $distri_p) {
	    print STDERR "Illegal input for 'pv_binom_dbl_fluc': (n1, r1) = ($n1, $r1) .\n";
	    return undef;
	}

	my $pvalue = 0;

	for (my $i=0; $i < @{$distri_p}; $i++) {

		my ($p_av, $post_prob) = @{$distri_p->[$i]};
		my $bin_prob = binomial_cum_via_betai ($n2, $r2, $p_av);
	        $pvalue += $post_prob * $bin_prob;
	}

	return $pvalue;

}		# end of the subroutine pv_binom_low_dbl_fluc_old

#=cut


# hypergeom_cum:
#	This subroutine first calculates the probability:
#	P_bd = Prob (X =x; Ntot, Ncol, Nrow) = C(Ncol, x) * C(Ntot-Ncol, Nrow-x)/ C(Ntot, Nrow)
#	under the hypergeometric probability distribution.
#	Then it calculates lower-tail and upper-tail cumulative probabilities
#	(EXCLUDING the boundary X=x !!), P_low = Prob (X < x) and P_up = Prob (X > x),
#	based on P_bd.
#
# INPUT: ($ntot, $ncol, $nrow, $x)
#
# OUTPUT: (P_low, P_bd, P_up).
#
sub hypergeom_cum ($$$$) {

	my ($ntot, $ncol, $nrow, $x)  = @_;

	unless ( ($ntot >= $ncol) and ($ntot >= $nrow) and ($ncol >= $x) and ($nrow >= $x) and ($x >=0) ) {
	    print STDERR "ILLEGAL input for 'hypergeom_cum': (Ntot, Ncol, Nrow, x)  = ($ntot, $ncol, $nrow, $x).\n";
	    return (undef, undef, undef);
	}

	($ncol > $nrow) and ( ($ncol, $nrow) = ($nrow, $ncol) );

	my $cncol = $ntot - $ncol;
	my $cnrow = $ntot - $nrow;
	my $ndiag = $ntot - $ncol - $nrow;

	if ($ndiag + $x < 0) {
	    printf STDERR "ILLEGAL input for 'hypergeom_cum': Ntot - Ncol - Nrow + x = %d.\n", $ndiag + $x;
	    return (undef, undef, undef);
	}

	my $p_bd = my $term 
	 = exp ( gammln ($ncol+1) + gammln ($cncol+1) + gammln ($nrow+1) + gammln ($cnrow+1)
	    - gammln ($ntot+1) - gammln ($x+1) - gammln ($ncol-$x+1) - gammln ($nrow-$x+1)
		- gammln ($ndiag + $x + 1) );  

	my $p_up = my $p_low = 0;

	if (2*$x > $ncol + 1) {
	    for (my $k=$x+1; $k<= $ncol; $k++) {
		$term *= ($ncol+1 -$k) * ($nrow +1  -$k) /$k /($ndiag + $k);
		$p_up += $term;
	    }
	    $p_low = 1 - $p_bd - $p_up;

	} else {
	    my $lb = ($ndiag >= 0) ? 0 : - $ndiag; 
	    for (my $k=$x-1; $k>= $lb; $k--) {
		$term *= ($k+1) * ($ndiag +$k+1) /($ncol-$k) /($nrow-$k) ;
		$p_low += $term;
	    }
	    $p_up = 1 - $p_low - $p_bd;
	}

	return ($p_low, $p_bd, $p_up );

}		# end of the subroutine hypergeom_cum #


# fisher_exact_cells:
#	This subroutine receives the values in the cells of a 2x2 contingency table,
#	and calculates P-values for the Fisher exact test.
#	It takes advantage of the symmetry that this statistical test is blessed with.
#
# INPUT: ($n11, $n12, $n21, $n22).
#
# OUTPUT: ($p_low = Prob (X <= $n11), $p_up = Prob (X >= $n11), $p_bd = Prob (X = $n11) ). 
#
sub fisher_exact_cells ($$$$) {

	my ($n11, $n12, $n21, $n22) = @_;

	unless ( ($n11 >= 0) and ($n12 >=0) and ($n21 >=0) and ($n22 >=0)) {
	    print STDERR "ILLEGAL INPUT for 'fisher_exact_cells': (n11, n12, n21, n22) = ($n11, $n12, $n21, $n22).\n";
	    return (undef, undef, undef);
	}


	($n11 > $n22) and ( ($n11, $n22) = ($n22, $n11) ); # always make $n11 <= $n22.
	($n12 > $n21) and ( ($n12, $n21) = ($n21, $n12) ) ; # always make $n12 <= $n21.

	my $ncol = $n11 + $n21;
	my $cncol = $n12 + $n22;
	my $nrow = $n11 + $n12;
	my $cnrow = $n21 + $n22;
	my $ntot = $ncol + $cncol;

	my ($p_low, $p_up, $p_bd);
	if ($n11 <= $n12) { # use $n11 as the core variable #

	    ($p_low, $p_bd, $p_up) = hypergeom_cum ($ntot, $ncol, $nrow, $n11);

	} else { # use $n12 instead, then swap $p_up with $p_low #

	    ($p_up, $p_bd, $p_low) = hypergeom_cum ($ntot, $cncol, $nrow, $n12);
	}

	unless (defined $p_up) {
	    print STDERR "'hypergeom_cum' FAILED as a subroutine of 'fisher_exact_cells' for the input: (n11, n12, n21, n22) = ($n11, $n12, $n21, $n22).\n";
	    return (undef, undef, undef);
	}

		# add boundary values #
	$p_low += $p_bd;
	$p_up += $p_bd;

	return ($p_low, $p_up, $p_bd);

}		# end of the subroutine fisher_exact_cells #


# fisher_exact_margin:
#	This subroutine conducts the Fisher exact test using
#	marginal values of a 2x2 contingency table.
#
# INPUT: ($ntot, $ncol, $nrow, $x).
#
# OUTPUT: ($p_low = Prob (X <= $x), $p_up = Prob (X >= $x), $p_bd = Prob (X = $x) ).
#
sub fisher_exact_margin ($$$$) {

	my ($ntot, $ncol, $nrow, $x) = @_;

	unless ( ($ntot >= $ncol) and ($ntot >= $nrow) and ($ncol >= $x) and ($nrow >= $x) and ($x >=0) ) {
	    print STDERR "ILLEGAL INPUT for 'fisher_exact_margin': (Ntot, Ncol, Nrow, x) = ($ntot, $ncol, $nrow, $x).\n";
	    return (undef, undef, undef);
	}

	my $n11 = $x;
	my $n12 = $nrow - $n11;
	my $n21 = $ncol - $n11;
	my $n22 = $ntot - $n11 - $n12 - $n21;

	if ($n22 < 0) { 
	    print STDERR "NEGATIVE CELL-VALUE: n22 = $n22 (Ntot=$ntot, Ncol=$ncol, Nrow=$nrow, x=$x).\n";
	    return (undef, undef, undef);
	}

	my ($p_low, $p_up, $p_bd) = fisher_exact_cells ($n11, $n12, $n21, $n22);

	unless (defined $p_low) {
	    print STDERR "'fisher_exact_cells' FAILED as a subroutine of 'fisher_exact_margin'.\n";
	    return (undef, undef, undef);
	}

	return  ($p_low, $p_up, $p_bd);

}		# end of the subroutine fisher_exact_margin #


# mean_var_mlt_hypergeom:
#	This subroutine calculates the mean and variance of a multiple hypergeometric distribution,
#	or more precisely, the distribution of the sum, m = Sum_{i=1,..,C} m_i,
#	of the number m_i of relevant elements sampled from C independent categories.
#	Here each category is assumed to follow a hypergeometric distribution:
#	P (m_i | N_i, M_i, n_i) = C(M_i, m_i) * C(N_i - M_i, n_i - m_i) / C(N_i, n_i),
#	where N_i and M_i are total number of elements and the number of relevant elements in the i-th category, respectively,
#	n_i is the number of samples out of the i-th category,
#	and C (N, M) = N!/(M!(N-M)!) is the number of possible ways that M elements are taken out of the N elements. 
#	Then the mean and the variance are given by the following formulas:
#	Mean: E(m) = Sum_{i=1,...,C} n_i * M_i /N_i ;
#	Variance: V(m) = Sum_{i=1,...,C} n_i * M_i / N_i * (1 - M_i/N_i) * (N_i - n_i)/(N_i - 1) . 
#
# INPUT: \@tbl_catewise_nums, where
#	@{$tbl_catewise_nums[$i-1]} = ($N_i, $M_i, $n_i, $m_i), with
#	$N_i is the total number of elements in the $i th category,
#	$M_i is the number of relevant elements in the $i th category,
#	$n_i is the number of sampled elements out of the $i th category,
#	$m_i is the number of relevant elements sampled out of the $i th category.
#
# OUTPUT: ($mean, $var, $tot_smpls, $tot_rlv_smpls), where
#	$mean and var are the mean and the variance, respectively, given by the above formula;
#	$tot_smpls is the total number, Sum_{i=1,...,C} n_i, of the sampled elements,
#	and $tot_rlv_smpls is the total number, Sum_{i=1,...,C} m_i, of the sampled relevant elements.
#
sub mean_var_mlt_hypergeom (\@) {

	my ($tbl_catewise_nums) = @_;

	my $ct_cate = @{$tbl_catewise_nums};

	my $mean = my $var = my $tot_smpls = my $tot_rlv_smpls = 0;

	for (my $i=0; $i<$ct_cate; $i++) { # The main foreach-loop #
	    my $cate = $tbl_catewise_nums->[$i];

	    ((defined $cate) and (@{$cate}>3)) or next;

	    my ($Ni, $Mi, $ni, $mi) =  @{$cate};

	    (($Ni>0) and ($ni>0)) or next; # Skip category not contributing to the output
	    ($Mi>0) or next;
	    if (($Mi>$Ni) or ($ni>$Ni) or ($mi>$Mi) or ($mi>$ni) or ($mi<0)) {
		print STDERR "[CAUTION 'mean_var_mlt_hypergeom'] The ", $i+1, " th category contains irregal data: (";
		print STDERR  join (', ', @{$cate}), ") !\n\n";
		next;
	    }

	    my $cate_mean = $ni * $Mi/$Ni;
	    $mean += $cate_mean;
	    $var += $cate_mean * (1 - $Mi/$Ni) * ($Ni - $ni)/($Ni - 1);
	    $tot_smpls += $ni;
	    $tot_rlv_smpls += $mi;
	}

	return ($mean, $var, $tot_smpls, $tot_rlv_smpls);

}		# End of the subroutine 'mean_var_mlt_hypergeom' #


# nml_apprx_mlt_hypergeom_cum:
#	This subroutine calculates an approximate cumulative probability Prob [ m = Sum_{i=1,...,C} m_i <= X ]
#	of the multiple hypergeometric distribution:
#	P ({m_i} | {N_i}, {M_i}, {n_i}) = Prod_{i=1,...,C} P(m_i | N_i, M_i, n_i),
#	where P (m_i | N_i, M_i, n_i) = C(M_i, m_i) * C(N_i - M_i, n_i - m_i) / C(N_i, n_i)
#	is the 'hypergeometric' probability of obtaining m_i relevant elements out of a sample of size n_i,
#	taken withOUT replacement out of the mother population of size N_i containing M_i relevant elements.
#	N_i and M_i are the numbers of all elements and relevant elements, respectively, in the i-th category,
#	n_i is the number of samples out of the i-th category,
#	and C (N, M) = N!/(M!(N-M)!) is the number of possible ways that M elements are taken out of the N elements. 
#	Here the cumulative probability Prob [ Sum_Pi=1,...,C} m_i <= X ] is approximated with the normal distribution
#	of mean E(m) and variance V(m), where
#	E(m) = Sum_{i=1,...,C} n_i * M_i /N_i , and
#	V(m) = Sum_{i=1,...,C} n_i * M_i / N_i * (1 - M_i/N_i) * (N_i - n_i)/(N_i - 1) . 
#
# INPUT: \@tbl_catewise_nums, where
#	@{$tbl_catewise_nums[$i-1]} = ($N_i, $M_i, $n_i, $m_i), with
#	$N_i is the total number of elements in the $i th category,
#	$M_i is the number of relevant elements in the $i th category,
#	$n_i is the number of sampled elements out of the $i th category,
#	$m_i is the number of relevant elements sampled out of the $i th category.
#
# OUTPUT: ($p_up, $p_dwn, $z, $mean, $var, $tot_smpls, $tot_rlv_smpls),  where
#	$mean and $var are the mean and the variance of the hypergeometric distribution,
#	$tot_smpls is the total number of sampled elements,
#	and $tot_rlv_smpls is the number of relevant samples;
#	$z = ($tot_rlv_smpls - $mean)/ sqrt ($var) is the Z-value;
#	$p_up = Prob (X >= $tot_rlv_smpls  -1/2 | Norm($mean, sqrt($var) ) if $tot_rlv_smpls>0,
#	      = 1 if $tot_rlv_smpls == 0,
#	and
#	$p_dwn = Prob (X <= $tot_rlv_smpls +1/2 | Norm($mean, sqrt($var) ) ) if $tot_rlv_smpls<$tot_smpls,
#	       = 1 if $tot_rlv_smpls == $tot_smpls,
#	are the upper-tailed and lower-tailed p-values, respectively, approximated by the normal distribution.
#
sub nml_apprx_mlt_hypergeom_cum (\@) {

	my ($tbl_catewise_nums) = @_;

	unless (@{$tbl_catewise_nums}>0) {
	    print STDERR "[CAUTION 'nml_apprx_mlt_hypergeom_cum'] The input data contains NO CATEGORY !\n";
	    return (undef, undef, undef, 0, 0, 0, 0) ;
	}

	my ($mean, $var, $tot_smpls, $tot_rlv_smpls) = mean_var_mlt_hypergeom (@{$tbl_catewise_nums}) ;

	unless ($var> 0) {
	    print STDERR  "[CAUTION 'nml_apprx_mlt_hypergeom_cum'] Because 'mean_var_mlt_hypergeom' returned ZERO for the variance, we cannot go further ...\n";
	    return (undef, undef, undef, $mean, $var, $tot_smpls, $tot_rlv_smpls );
	}

	my $sigma = sqrt ($var) ;
	my $z = ($tot_rlv_smpls - $mean ) / $sigma ;

	my $p_dwn = ($tot_rlv_smpls == $tot_smpls) ? 1 :
		cum_gaussian ($tot_rlv_smpls+1/2, $mean, $sigma) ;

	my $cp_up = ($tot_rlv_smpls == 0) ? 0 :
		cum_gaussian ($tot_rlv_smpls-1/2, $mean, $sigma) ;
	my $p_up = 1 - $cp_up;

	return ($p_up, $p_dwn, $z, $mean, $var, $tot_smpls, $tot_rlv_smpls) ;

}		# End of the subroutine 'nml_apprx_mlt_hypergeom_cum' #


# pv_f_distri:
#	This subroutine calculates a P-value of the F-distribution of the degrees of freedoms $r1, $r2:
#	$p_value = P [F > $f]_($r1, $r2), where F =: (X1/$r1) / (X2/$r2) with X1 and X2 being
#	chi-square variates of the degrees of freedom $r1 and $r2, respectively.
#	This subroutine makes full use of the formula:
#	P [F > $f]_($r1, $r2) = I_x ($r2/2, $r1/2),
#	where I_x (a, b) = 1/B(a,b) * int_0^x dt t**(a-1) * (1-t)**(b-1) is
#	an incomplete beta function, and with x = 1/(1+$r1/$r2 * $f) in this case.
#
# INPUT: ($f, $r1, $r2).
#
# OUTPUT: $p_value,
#	  or undef if there is an error.
#
sub pv_f_distri ($$$) {

	my ($f, $r1, $r2) = @_;

	if (($f <0) or ($r1 <= 0) or ($r2 <= 0)) {
	    print STDERR "[ERROR 'pv_f_distri'] IRREGAL INPUT: (f,r1,r2) = ($f, $r1, $r2) .\n";
	    return undef;
	}

	($f == 0) and (return 1); # Trivial case #

	my $a = $r2/2;
	my $b = $r1/2;
	my $x = 1/(1 + $r1 * $f /$r2);

	my $p_value = betai ($a, $b, $x);

	unless (defined $p_value) {
	    print STDERR "[ERROR 'pv_f_distri'] FAILED to conduct the subroutine 'betai' for the F-distribution parameters: (f, r1, r2) = ($f, $r1, $r2) !\n";
	    return undef;
	}

	return $p_value;

}		# End of the subroutine 'pv_f_distri' #


# pv_t_distri:
#	This subroutine calculates a (2-tailed) P-value of the T-distribution of degrees of freedom $n:
#	$p_value = P[T<-$t, $t<T]_$n, where T =: X1 / sqrt(X2/$n), with
#	X1 being a normal variate of mean 0 and stadard deviation 1,
#	and X2 being a chi-square variate of the degree of freedoms $n.
#	This subroutine makes full use of the formula:
#	P[T<-$t, $t<T]_$n = I_x ($n/2, 1/2),
#	where I_x (a, b) = 1/B(a,b) * int_0^x dt t**(a-1) * (1-t)**(b-1) is
#	an incomplete beta functionn and with x = 1/(1 + $t*$t/$n) in this case.
#
# INPUT: ($t, $n).
#
# OUTPUT: $p_value,
#	  or undef if there is an error.
#
sub pv_t_distri ($$) {

	my ($t, $n) = @_;

	if (($t<0) or ($n <=0)) {
	    print STDERR "[ERROR 'pv_t_distri'] IRREGAL INPUT: (t, n) = ($t, $n) .\n";
	    return undef;
	}

	my $a = $n/2;
	my $b = 1/2;
	my $x = 1/ (1 + $t*$t/$n);

	my $p_value = betai ($a, $b, $x);

	unless (defined $p_value) {
	    print STDERR "[ERROR 'pv_t_distri'] FAILED to conduct the subroutine 'betai' for the T-distribution parameters: (t, n) = ($t, $n) !\n";
	    return undef;
	}

	return $p_value;

}		# End of the subroutine 'pv_t_distri' #


1;	# a "spell" necessary  to make the module "use"-able and/or "require"-able #
