# Supplementary material for: Detecting negative selection on recurrent mutations using gene genealogy
Source: BMC Genet. 2013 May 7;14:37. doi: 10.1186/1471-2156-14-37 (PMC3661350; doi:10.1186/1471-2156-14-37)
Supplement: Additional file 3 — A ZIP archive that contains the original versions of a Perl module implementing our new parsimony algorithm, as well as of Perl and Bourne shell scripts used for our simulation data analyses to examine the performances of various neutrality tests including our two new tests. It also contains a README file that describes how to use the modules and scripts. (The modules and scripts will run on a Mac OS X terminal. And they should probably run on other UNIX platforms as well, although we have not tested whether they indeed will.) The latest version of the modules and scripts, as well as some null-distributions, can be found in the DENSERM directory at the FTP repository of the Bioinformatics Organization [95]. [file 1471-2156-14-37-S3.zip › additional_file_3/DENSERM_P/MyPerlModules/MySpecFunc.pm]

package MySpecFunc;
#
###################################################################################
#	DENSERM_P: A package to DEtect Negative SElection on Recurrent Mutations
#			(almost exclusively via Perl modules and scripts).
#	Version 0.3: Copyright (C) 2012 Kiyoshi Ezawa
#
#    This package is free software: you can redistribute it and/or modify
#    it under the terms of the GNU General Public License as published by
#    the Free Software Foundation, either version 3 of the License, or
#    (at your option) any later version.
#
#    This package is distributed in the hope that it will be useful,
#    but WITHOUT ANY WARRANTY; without even the implied warranty of
#    MERCHANTABILITY or FITNESS FOR A PARTICULAR PURPOSE.  See the
#    GNU General Public License for more details.
#
#    You should have received a copy of the GNU General Public License, "GNU_GPL.txt",
#    along with this package.  If not, see <http://www.gnu.org/licenses/>.
#
#    The author can be contacted by e-mailing to <kezawa dot ezawa3 at gmail dot com>
#    (replace " dot " and " at " with "." and "@", respectively).
###################################################################################
#
# MySpecFunc.pm : a module for numericaly computing various special functions.
#
# REVISED on June 14 (Tue), 2005:  The calculation has became more rapid but less accurate.
#
#	All subroutines in this module are basically Perl-translation versions of the programs in:
#	"Numerical Recipes in C: The Art of Scientific Computing", 2nd edition,
#	written by Press WH, Teukolsky SA, Vetterling WT, Flannery BP (Cambridge Univ. Press; Cambridge, UK; 1992).
#
#


use strict;
use warnings;
use Exporter;

our @ISA = qw(Exporter);
our @EXPORT_OK = qw(gammln gammp gammq erff erffc betai);
#our @EXPORT_OK = qw(gammln);

##sub nrerror(\$); # reference to a string??? #
sub betacf ($$$); 

our $ITMAX = 200;		# Maximun allowed number of iterations #
#our $ITMAX = 1000;		# Maximun allowed number of iterations #
#our $EPS = 1.0e-8;		# Relative accuracy #
#our $EPS = 3.0e-7;		# Relative accuracy #
our $EPS = 1.0e-15;		# Relative accuracy #
##our $EPS = 1.0e-10;		# Relative accuracy #   --- The only revision on June 14 (Tue), 2005
our $FPMIN = 1.0e-30;		# Number near the smallest rpresentable floating-point number #


# gammln(float $xx): This subroutine returns the value ln(Gamma($xx)) for $xx >0.
#
sub gammln ($) {

	my ($xx) = @_;

	if ( ($xx == 1) or ($xx == 2) ) { return 0; }

	my @cof = (76.18009172947146, -86.50532032941677, 24.01409824083091,
		 -1.231739572450155, 0.1208650973866179e-2, -0.5395239384953e-5);

	my $x = my $y = $xx;
	my $tmp = $x + 5.5;
	$tmp -= ($x + 0.5) * log ($tmp);
	my $ser = 1.000000000190015;

	for (my $j=0; $j < 6; $j++) {

		$y++;
		$ser += $cof[$j]/$y;
	}

	return -$tmp + log (2.5066282746310005 * $ser/ $x);

}				# end of the subroutine gammln #


# gser (float* $rf_gamser,float $a,float $x, float* $rf_gln):
# Returns the incomplete gamma function P($a,$x) evaluated by its series representation as ${$rf_gamser}.
# Also returns ln (Gamma($a)) as ${$rf_gln}. 
#
sub gser (\$$$\$) {

	my ($rf_gamser, $a, $x, $rf_gln) = @_;

	${$rf_gln} = gammln($a);
	if ($x <= 0.0) {		# the outer if-else #

		if ($x < 0.0) {

			print STDERR "x=$x less than 0 in routine gser\n";
			return 0;
		}

		${$rf_gamser} = 0.0;
		return 1;
	} else {

		my $ap = $a;
		my $del = my $sum = 1.0/$a;

		for (my $n=1; $n <= $ITMAX; $n++) {

			$ap++;
			$del *= $x/$ap;
			$sum += $del;
			my $abdel = ($del < 0) ? -$del : $del;
			my $absum = ($sum < 0) ? -$sum : $sum;

			if ($abdel < $absum * $EPS) {

				${$rf_gamser} = $sum*exp(-$x+$a*log($x)- ${$rf_gln} );
				return 1;
			}
		}

		print STDERR "a=$a too large, iteration times $ITMAX too small in routine gser\n";
		return 0;

	}			# end of the outer if-else #

}				# end of the subroutine gser #

# gcf (float* $rf_gammcf, float $a, float $x, float* $rf_gln) :
# Returns the incomplete gamma function Q($a, $x) evaluated by its continued fraction representation as ${$rf_gammcf}. Also returns ln (Gamma($a) ) as ${$rf_gln}.
#
sub gcf (\$$$\$) {

	my ($rf_gammcf, $a, $x, $rf_gln) = @_;

	${$rf_gln} = gammln($a);

	if ($x < 0.0) {

		print STDERR "x=$x less than 0 in routine gcf\n";
		return 0;
	} elsif ($x == 0.0) {

		${$rf_gammcf} = 1.0;
		return 1;
	}

		# Set up for evaluating continued fraction
		# by modified Lentz's method (sec. 5.2) with b_0 = 0.
	my $b = $x +1.0 - $a;
	my $c = 1.0/$FPMIN;
	my $d = 1.0/$b;
	my $h = $d;

	my $i;
	for($i=1; $i <= $ITMAX; $i++) {	# iterate to converge. 

		my $an = -$i*($i - $a);
		$b += 2.0;
		$d = $an*$d + $b;
		my $abd = ($d < 0) ? -$d : $d;
		($abd < $FPMIN) and ($d = $FPMIN);
		$c = $b + $an/$c;
		my $abc = ($c < 0) ? -$c : $c;
		($abc < $FPMIN) and ($c = $FPMIN);
		$d = 1.0/$d;
		my $del = $d*$c;
		$h *= $del;
		my $abdel = ($del < 1.0) ? -$del+ 1.0 : $del - 1.0;
		( $abdel < $EPS)  and last;
	}

	if ($i > $ITMAX) {

		print STDERR "a= $a too large, iterative times of $ITMAX too small in gcf\n";
		return 0;
	}

	${$rf_gammcf} = exp(-$x + $a * log($x) - ${$rf_gln} ) * $h; # Put factors in front. 
	return 1;

} 			# end of the subroutine gcf #


# float gammp (float $a, float $x) :
# Returns the incomplete gamma function P($a, $x) = 1/Gamma(a)* int_0^x dt exp(-t) * t**(a-1) 
#
sub gammp ($$) {

	my ($a, $x) = @_; 
	my ($gamser, $gammcf, $gln);

	if ($x < 0.0 or $a <= 0.0) {

		print STDERR "Invalid arguments (x,a) = ($x, $a) in routine gammp\n";
		return undef;
	}

	if ( $x < ($a + 1.0) ) { 	# Use the series representation. #

		gser($gamser, $a, $x, $gln) or (return undef);
		return $gamser;
	} else {			# Use the continued fraction representation #

		gcf ($gammcf, $a, $x, $gln) or (return undef);
		return 1.0 - $gammcf; 	# and take its complement. #
	}

}			# end of the subroutine gammp #


# float gammq (float $a, float $x) :
# Returns the incomplete gamma function Q($a, $x) = 1/Gamma(a)* int_x^infty dt exp(-t) * t**(a-1) 
#
sub gammq ($$) {

	my ($a, $x) = @_;
	my ($gamser, $gammcf, $gln);

	if ($x < 0.0 or $a <= 0.0 ) {

		print STDERR "Invalid arguments (x,a) = ($x, $a) in routine gammq\n";
		return undef;
	}

	if ($x < ($a + 1.0) ) {		# Use the series representation #

		gser($gamser, $a, $x, $gln) or (return undef);
		return 1.0 - $gamser;	# and take its complement. #

	} else {			#  Use the continued fraction representation #

		gcf ($gammcf, $a, $x, $gln) or (return undef);
		return $gammcf;
	}

}			# end of the subroutine gammq #


# float erff (float $x)
# Returns the error function erf(x) = 2/sqrt(pi)* int_0^x dt exp(-t*t) .
#
sub erff ($) {

	my ($x) = @_;

	return ($x < 0) ? -gammp (1/2, $x * $x) : gammp (1/2, $x * $x) ;

}		# end of the  subroutine erff #

# float erffc (float $x)
# Returns the complementary error function erfc(x) = 2/sqrt(pi) * int_x^infty dt exp (-t*t) .
#
sub erffc ($) {

	my ($x) = @_;

	return ($x < 0) ? 1 + gammp (1/2, $x * $x) : gammq (1/2, $x * $x) ;

}		# end of the subroutine erffc #


# float betacf (float $a, float $b, float $x) 
#
# Used by betai: Evaluates continued fraction for incomplete betafunction
# by modified Lentz's method (sec. 5.2).
#
# (Reference: "Numerical Recipes in C", 2nd ed., pp. 227-228. )
#
sub betacf ($$$) {

	my ($a, $b, $x) = @_;

	   # These q's will be used in factors that occur in the coefficients (6.4.6).
	my $qab = $a + $b;
	my $qap = $a + 1;
	my $qam = $a -1;

	  # The 1st step of Lenz's method #
	my $c =1;
	my $d = 1 - $qab * $x /$qap;
	( ($d < $FPMIN)  and (- $d  < $FPMIN) )  and ($d = $FPMIN);
	$d = 1 /$d;
	my $h = $d;	# The variable which is to be returned #

	my $m;
	for ($m =1; $m <= $ITMAX; $m++) {

		my $m2 = 2 * $m;
		my $aa = $m * ($b - $m) * $x /(($qam+$m2)*($a+$m2));

			# One step (the even one) of the recurrence #
		$d = 1 + $aa *$d;
		( ($d < $FPMIN) and (-$d < $FPMIN) ) and ($d = $FPMIN);
		$c = 1 + $aa /$c;
		( ($c < $FPMIN) and (-$c < $FPMIN) ) and ($c = $FPMIN);
		$d = 1/$d;
		$h *= $d * $c;
		$aa = - ($a+ $m)*($qab +$m)*$x/ (($a+$m2)*($qap+$m2));

			# Next step of the recurrence (the odd one) #
		$d = 1 + $aa *$d;
		( ($d < $FPMIN) and (-$d < $FPMIN) ) and ($d = $FPMIN);
		$c = 1 + $aa/$c;
		( ($c < $FPMIN) and (-$c < $FPMIN) ) and ($c = $FPMIN);
		$d = 1 /$d; 
		my $del = $d *$c;
		$h *= $del;
		( ($del - 1 < $EPS) and (-$del +1  <$EPS) ) and last; # Are we done ?
	}

	if ($m > $ITMAX) {
		print STDERR "a (=$a) or b (=$b) too big, or MAXIT (=$ITMAX) too small in \'betacf\'.\n";
	}

	return $h;

}		# end of the subroutine betacf #


# float betai (float $a, float $b, float $x)
# Returns the incomplete  beta function:
#	I_x (a,b) = 1/B(a,b) * int_0^x dt t**(a-1) * (1 - t)**(b-1)
#
sub betai ($$$) {

	my ($a, $b, $x) = @_;

	if ( ($x < 0 ) or ($x > 1) or ($a <=0) or ($b <= 0) ) {
		print STDERR "Illegal input for 'betai': (a, b, x) = ($a, $b, $x).\n";	
		return undef;
	}

	if ($x ==0 ) {
		return 0;
	} elsif ($x == 1) {
		return 1;
	}

		# Factors in front of the continued fraction # 
	#my $bt = ( ($x == 0) or ($x == 1) ) ? 0 :
	my $bt = exp ( gammln($a+ $b) - gammln ($a) - gammln ($b)
			+ $a * log ($x) + $b * log (1 - $x) ) ;

	if ( ($a + $b + 2) * $x < ($a + 1) ) { # Use continued fraction directly #

		return $bt * betacf ($a, $b, $x) / $a;

	} else { # Use continued fraction after making the symmetry transformation #

		return (1 - $bt * betacf ($b, $a, 1 - $x) / $b ); 
	}
	

}	# end of the subroutine  betai #


1;	# a "spell" to make the module to be "use"-able and "require"-able #
