# Supplementary material for: Detecting negative selection on recurrent mutations using gene genealogy
Source: BMC Genet. 2013 May 7;14:37. doi: 10.1186/1471-2156-14-37 (PMC3661350; doi:10.1186/1471-2156-14-37)
Supplement: Additional file 3 — A ZIP archive that contains the original versions of a Perl module implementing our new parsimony algorithm, as well as of Perl and Bourne shell scripts used for our simulation data analyses to examine the performances of various neutrality tests including our two new tests. It also contains a README file that describes how to use the modules and scripts. (The modules and scripts will run on a Mac OS X terminal. And they should probably run on other UNIX platforms as well, although we have not tested whether they indeed will.) The latest version of the modules and scripts, as well as some null-distributions, can be found in the DENSERM directory at the FTP repository of the Bioinformatics Organization [95]. [file 1471-2156-14-37-S3.zip › additional_file_3/DENSERM_P/MyPerlModules/MyTaxonomy.pm]

package MyTaxonomy;
#
###################################################################################
#	DENSERM_P: A package to DEtect Negative SElection on Recurrent Mutations
#			(almost exclusively via Perl modules and scripts).
#	Version 0.3: Copyright (C) 2012 Kiyoshi Ezawa
#
#    This package is free software: you can redistribute it and/or modify
#    it under the terms of the GNU General Public License as published by
#    the Free Software Foundation, either version 3 of the License, or
#    (at your option) any later version.
#
#    This package is distributed in the hope that it will be useful,
#    but WITHOUT ANY WARRANTY; without even the implied warranty of
#    MERCHANTABILITY or FITNESS FOR A PARTICULAR PURPOSE.  See the
#    GNU General Public License for more details.
#
#    You should have received a copy of the GNU General Public License, "GNU_GPL.txt",
#    along with this package.  If not, see <http://www.gnu.org/licenses/>.
#
#    The author can be contacted by e-mailing to <kezawa dot ezawa3 at gmail dot com>
#    (replace " dot " and " at " with "." and "@", respectively).
###################################################################################
#
# MyTaxonomy.pm: This Module consists of subroutines which processes NCBI taxonomy tables.
#		It also contains a subroutine to process the table of 
#		correspondence between sequence IDs and taxonomy IDs (or names).
#

use strict;
use warnings;
use Exporter;
use MyArrayManipu;

use MyFile_manipu qw( open_input_file );
use MyArrayManipu qw(nr_array);
use MyArrayManipu_num qw( diff_nmarray union_nmarray nr_nmarray );

our @ISA = qw(Exporter);

our @EXPORT_OK = qw(
		find_shared_lineages interpolate_shared_lineage
		fetch_name2id fetch_id2names fetch_id2classed_names
		fetch_taxonomy_tree_bottomup fetch_taxonomy_tree_topdown fetch_taxon_ranks
		if_ancestor fetch_ancestry calculate_abs_depth
		fetch_upper_ranks fetch_best_taxon_name
		batch_fetch_best_taxon_names fetch_name_upper_ranks
		fetch_all_offsprings fetch_ext_offsprings
		fetch_ext_offsprings_nr fetch_all_offsprings_nr
		fetch_last_common_ancestor
		fetch_last_common_ancestor_ov2 fetch_common_ancestors
		fetch_intervene_nodes
		sibling_subfamilies
		fetch_seqid2taxonid
		name2id_new_lineages revise_taxonomy_tree
		make_nmhierarchy);

# find_shared_lineages:
#	This subroutine finds ancestral lineages shared by
#	multiple lineages.
#
# INPUT: \@list_lineages, where
#	@{$list_lineages[m-1]} = (top_node (ID or name), ..., bottom node (ID or name)) for the m-th lineage.
#
# OUTPUT: (\@shared_lineage, \@non_shared), where
#	@shared_lineage = (top_node, ..., last common ancestor (LCA)),
#	@{$non_shared[m-1]} = (node just below the LCA, ..., bottom node) for the m-th lineage.
#
sub find_shared_lineages (\@) {

	my ($list_lins) = @_;

	my $ct_lins = @{$list_lins};
	($ct_lins > 0) or (return ($list_lins, []) );
	($ct_lins > 1) or (return ($list_lins, [[]]) );

	my $min_depth = @{$list_lins->[0]};
	for (my $m=1; $m<$ct_lins; $m++) {
	    my $depth = @{$list_lins->[$m]};
	    ($depth < $min_depth) and ($min_depth = $depth);
	}

	my $k;
	OUTER:
	for ($k=0; $k<$min_depth; $k++) { # the outer for-loop #
	    my $ref = $list_lins->[0][$k]; # reference node
	    for (my $m=1; $m<$ct_lins; $m++) { # the inner for-loop #
		($ref eq $list_lins->[$m][$k])
			or (last OUTER); # found some discrepancy at the depth $k #
	    }			# end of the inner for-loop #
	}			# end of the outer for-loop #

	my @shared = ($k>0) ? @{$list_lins->[0]}[0 .. $k-1] : ();
	my @non_shared = ();

	for (my $m=0; $m<$ct_lins; $m++) {
	    my $lineage = $list_lins->[$m];
	    my @tmp = @{$lineage}[$k .. $#{$lineage}];
	    push @non_shared, \@tmp;
	}

	return (\@shared, \@non_shared);
	
}		# end of the subroutine find_shared_lineages #


# interpolate_shared_lineage:
#	This subroutine receives a reference lineage and a subject lineage,
#	and finds the shared lineage in terms of the reference lineage.
#
# INPUT: (\@ref_lineage, \@sb_lineage),
#	
# OUTPUT: (\@shared, \@ext_ref, \@ext_sb).
#	where \@ext_xxx contains ONLY DOWNSTREAM taxa.
#
sub interpolate_shared_lineage (\@\@) {

	my ($ref_lineage, $sb_lineage) = @_;

	my %indx_ref; # (taxon  name in reference => index in the array, ...)
	for (my $k=0; $k<@{$ref_lineage}; $k++) {
	    $indx_ref{$ref_lineage->[$k]} = $k;
	}

	my $maxdepth_ref = -1;
	my $maxdepth_sb = -1;
	for (my $k=0; $k<@{$sb_lineage}; $k++) {
	    my $taxon  = $sb_lineage->[$k];
	    my $indx = $indx_ref{$taxon};
	    ((defined $indx) and ($indx > $maxdepth_ref) ) or next;
	    $maxdepth_ref = $indx; 
	    $maxdepth_sb = $k;
	}

	if ($maxdepth_ref < 0) {

	    print STDERR "NO SHARED lineage found by 'interpolate_shared_lineage'. \n";
	    return ([], $ref_lineage, $sb_lineage);
	}

	my @shared = @{$ref_lineage}[0 .. $maxdepth_ref];
	my @ext_ref = @{$ref_lineage}[$maxdepth_ref +1 .. $#{$ref_lineage}];
	my @ext_sb = @{$sb_lineage}[$maxdepth_sb + 1 .. $#{$sb_lineage}];

	return (\@shared, \@ext_ref, \@ext_sb);

}		# end of the subroutine 'interpolate_shared_lineage' #


# fetch_name2id: This subroutine reads in a file 'names.dmp' or 'names_XXX.tbl.txt'
#		and constructs a hash table:
#		(taxon_name => (last) taxon_ID, ...),
#		as well as another hash table:
#		(taxon_name => [a list of taxon_IDs], ...)
#		which is designated for non-unique taxon names.
#
sub fetch_name2id (\$\%) {

	my ($infile, $name2id) = @_;
	local $/ = "\n";
	my $fh = open_input_file (${$infile}) ;

	my %nonunique_names;

	while (my $in = <$fh> )  {

	    ($in =~ s/\t\|\n$//) or next; # skip lines not abide by the stated format
	    my @fields = split /\t\|\t/, $in;
	    (@fields < 2) and next;
	    my ($taxid, $name_txt, $unique_name) = @fields;


	    if ( (defined $unique_name) and  ($unique_name =~ m/\S/ ) ) {

		$name2id->{$unique_name} = $taxid;
		if (defined $nonunique_names{$name_txt}) {
		    push @{$nonunique_names{$name_txt}}, $taxid;
		} else {
		    $nonunique_names{$name_txt} = [$taxid];
		}
	    } else {
	       $name2id->{$name_txt} = $taxid;
	    }
	}

	close ($fh);

	return \%nonunique_names;

}		# end of the subroutine fetch_name2id #


# fetch_id2names: This subroutine reads in a file 'names.dmp' or 'names_XXX.tbl.txt'
#		and constructs a hash table:
#		(taxon_ID => [a list of taxon names], ...).
#
sub fetch_id2names (\$\%) {

	my ($infile, $id2names) = @_;
	local $/ = "\n";
	my $fh = open_input_file (${$infile});
	my %tmp; # a temporary hash of the same format as %{$id2names}
	my %nonunique_names;

		# fetch taxon names irrespective of redundancy #
	while (my $in = <$fh> ) {

		($in =~ s/\t\|\n$//) or next; # skip lines not abide by the stated format
		my @fields = split /\t\|\t/, $in;
		(@fields < 2) and next;
		my ($taxid, $name_txt, $unique_name) = @fields;

		my @names = ( (defined $unique_name) and ($unique_name =~ m/\S/) ) ?
			($unique_name, $name_txt) : ($name_txt) ;

		if (defined $tmp{$taxid}) {
		    push @{$tmp{$taxid}} , $names[0];
		} else {
		    $tmp{$taxid} = [$names[0] ];
		}

		if (@names > 1) {
		    if (defined $nonunique_names{$taxid}) {
			push @{$nonunique_names{$taxid}}, $names[1];
		    } else {
			$nonunique_names{$taxid} = [ $names[1] ];
		    }
		}
	}

	close ($fh);

		# remove redundancy #
	foreach my $taxid (keys %tmp) {
		my $nr_names = nr_array (@{$tmp{$taxid}});
		$id2names->{$taxid} = $nr_names;
	}

	return \%nonunique_names;

}			# end of the subroutine fetch_id2names #


# fetch_id2classed_names: This subroutine reads in a file 'names.dmp' or 'names_XXX.tbl.txt'
#		and constructs a hash table:
#		(taxon_ID => \%class2names,...), where
#		%class2names = (name_class => [a set of names], ...) for a particular taxon_ID.
#
sub fetch_id2classed_names (\$\%) {

	my ($infile, $id2cl_names) = @_;
	local $/ = "\n";
	my $fh = open_input_file (${$infile});
	my %common_names;

		# fetch taxon names irrespective of redundancy #
	while (my $in = <$fh> ) {

	    ($in =~ s/\t\|\n$//) or next; # skip lines not abide by the stated format
	    my @fields = split /\t\|\t/, $in;
	    (@fields < 4) and next;

	    my ($taxid, $name_txt, $name_class) = @fields[0,1,3];

	    if (defined $id2cl_names->{$taxid} ) {
		if (defined $id2cl_names->{$taxid}{$name_class}) {
			push @{$id2cl_names->{$taxid}{$name_class}}, $name_txt;
		} else {
			$id2cl_names->{$taxid}{$name_class} =  [ $name_txt ];
		}

	    } else {
		$id2cl_names->{$taxid} = {$name_class => [ $name_txt] };
	    }

	}

	close ($fh);

	return \%common_names;

}			# end of the subroutine fetch_id2classed_names #


# fetch_taxonomy_tree_bottomup: This subroutine reads in  a table 'nodes.dmp' or a similar table
#		and constructs a hash table:
#		(tax_id => parent tax_id, ...).
#
sub fetch_taxonomy_tree_bottomup (\$\%) {

	my ($infile, $node2parent) = @_;
	local $/ = "\n";
	my $fh = open_input_file (${$infile}) ;

	while (my $in = <$fh>) {

		($in =~ s/\t\|\n$//) or next;  # skip illegal inputs

		my @fields = split /\t\|\t/, $in;
		(@fields < 2) and next;

		my ($node, $parent) = @fields[0,1];
			# skip entries with empty fields #
		if ( ($node eq '')  or ($parent eq '') ) {
			print STDERR "Found an entry with (an) empty field(s): (tax_id, parent tax_id) = ($node, $parent) .\n";
			next;
		}

		($node eq $parent)  and next;	# This should be the top node

		$node2parent->{$node} = $parent;
	}

	close ($fh);

	return 1;

}		# end of the subroutine fetch_taxonomy_tree_bottomup


# fetch_taxonomy_tree_topdown: This subroutine reads in a table 'nodes.dmp' or a similar table
#		and constructs a hash table:
#		(parent tax_id => [a list of child tax_id's ], ...)
#
sub fetch_taxonomy_tree_topdown (\$\%) {


	my ($infile, $node2children) = @_;
	local $/ = "\n";
	my $fh = open_input_file (${$infile}) ;

	while (my $in = <$fh>) {

		($in =~ s/\t\|\n$//) or next;  # skip illegal inputs

		my @fields = split /\t\|\t/, $in;
		(@fields < 2) and next;

		my ($node, $parent) = @fields[0,1];
			# skip entries with empty fields #
		if ( ($node eq '')  or ($parent eq '') ) {
			print STDERR "Found an entry with (an) empty field(s): (tax_id, parent tax_id) = ($node, $parent) .\n";
			next;
		}

		($node eq $parent)  and next;	# This should be the top node

		if (defined $node2children->{$parent}) {
			push @{$node2children->{$parent}}, $node;
		} else {
			$node2children->{$parent} = [$node];
		}
	}

	close ($fh);

	return 1;

}			# end of the subroutine fetch_taxonomy_tree_topdown #


# fetch_taxon_ranks: This subroutine reads in a table 'nodes.dmp' or a similar table
#		and constructs a hash table:
#		(taxon_id => its rank, ...).
#		For the moment, it dismisses taxon_ID's  with 'no rank'.
#
sub fetch_taxon_ranks (\$\%) {


	my ($infile, $txid2rank) = @_;
	local $/ = "\n";
	my $fh = open_input_file (${$infile}) ;

	while (my $in = <$fh>) {

		($in =~ s/\t\|\n$//) or next;  # skip illegal inputs

		my @fields = split /\t\|\t/, $in;
		(@fields < 3) and next;

		my ($txid, $rank) = @fields[0,2];

			# skip entries with empty ranks #
		if ( $txid eq '' ) {
			print STDERR "Found an entry with an empty taxon_ID .\n";
			next;
		}

		( ($rank eq '') or ($rank  eq 'no rank' ) ) and next;
		$txid2rank->{$txid} = $rank;
	}

	close ($fh);

	return 1;

}			# end of the subroutine fetch_taxon_ranks #


# if_ancestor:
#	This subroutine examines whether the 1st argument
#	is an ancestor of the 2nd argument or not.
#
# INPUT: ($node1, $node2, \%node2pa), where
#	%node2pa = ($node_id => $parent_id, ...);
#
# OUTPUT: $if_anc = 0 if $node1 eq $node2,
#	    = {distance between the nodes} if $node1 is an ancestor of $node2
#	    = -1 if $node1 is NOT an ancestor of $node2 but belongs to the same tree,
#	    = undef if $node1 does NOT belong to the same tree as $node2.
#
sub if_ancestor ($$\%) {

	my ($node1, $node2, $node2pa) = @_;

	($node1 eq $node2) and (return 0);

	my $dist = 1;
	my $anc = $node2pa->{$node2};

	while (defined $anc) {
	    ($anc eq $node1) and (return $dist);
	    $anc = $node2pa->{$anc};
	    $dist++;
	}

		# $node1 is NOT an ancestor of $node2 #

	(defined $node2pa->{$node1}) and (return -1);

	return undef;

}		# End of the subroutine 'if_ancestor' #


# fetch_ancestry: This subroutine receives the ID of a node, along with
#	an output of the subroutine 'fetch_taxonomy_tree_bottomup' in the form:
#		(node_id => parent node_id, ...),
#	and returns  a series of ancestor IDs in the form:
#	(ID of the top node, ..., ID of the parent, the input node ID).
#
sub fetch_ancestry ($\%) {

	my ($nodeid, $node2parent) = @_;

	my @ancestry = ($nodeid);
	my $pres_node = $nodeid;

	while (defined (my $predecessor = $node2parent->{$pres_node}) ) {
		unshift @ancestry, $predecessor;
		$pres_node = $predecessor;
	}

	return \@ancestry;

}			# end of the subroutine fetch_ancestry #


# calculate_abs_depth:
#	This subroutine calculates absolute depth of a node in a tree.
#
# INPUT: ($node_id, \%node2parent), where
#	%node2parent = ($node_id => $parent_id, ...);
#
# OUTPUT: $abs_depth, which is defined as
#	scalar (@ancestry) - 1.
#
sub calculate_abs_depth ($\%) {

	my ($nodeid, $node2parent) = @_;

	my $ancestry = fetch_ancestry ($nodeid, %{$node2parent}) ;

	my $abs_depth = scalar (@{$ancestry}) - 1;

	return $abs_depth;

}		# End of the subroutine 'calculate_abs_depth' #


# fetch_upper_ranks: This subroutine receives a taxon ID, 
#		and extracts the upper-level taxon-IDs with ranks (except 'no rank'),
#		then constructs a hash table:
#		(rank_name => corresponding taxon_id , ...).
#
sub fetch_upper_ranks ($\%\%) {

	my ($taxon_id, $id2parent, $id2rank) = @_;

	my %upper_ranks;

	my $upper_taxon_ids = fetch_ancestry ($taxon_id, %{$id2parent}) ;

	foreach my $upper_taxon (@{$upper_taxon_ids}) {

		my $rank = $id2rank->{$upper_taxon};
		(defined $rank) or next;
		( ($rank eq '') or ($rank eq 'no rank') ) and next;
		$upper_ranks{$rank} = $upper_taxon;
	}

	return \%upper_ranks;

}	# end of the subroutine fetch_upper_ranks #


# fetch_best_taxon_name: This subroutine receives a taxon ID and a hash table:
#		%{$id2cl_names} = (taxon_ID => {name_class => taxon_name, ...}, ...),
#		and returns taxon name which is first found in the following order:
#		scientific name => genbank common name => common name.
#
sub fetch_best_taxon_name ($\%) {

	my ($taxon_id, $id2cl_names) = @_;

	my $cl_names = $id2cl_names->{$taxon_id};

	unless (defined $cl_names) {
 	    print STDERR "NO classed names for the taxon ID $taxon_id.\n";
	    return undef;
	}

	if (defined $cl_names->{'scientific name'} ) {

	    return $cl_names->{'scientific name'}[0];
	} elsif (defined $cl_names->{'genbank common name'} ) {

	    return $cl_names->{'genbank common name'}[0];
	} elsif (defined $cl_names->{'common name'}) {

 	    return $cl_names->{'common name'}[0];	
	} else {
	    print STDERR "NO DECENTly classed names for the taxon ID $taxon_id.\n";
	    return undef;
	}

}		# end of the subroutine fetch_best_taxon_name #

# batch_fetch_best_taxon_names:
#	This subroutine just conducts 'fetch_best_taxon_name' on
#	multiple taxon IDs.
#
# INPUT: (\@taxon_ids, \%id2cl_names).
#
# OUTPUT: \@best_taxon_names, where
#	$best_taxon_names[m-1] is the best taxon name for the m-th taxon ID,
#	or the taxon ID itself if the best taxon name is NOT available.
#
sub batch_fetch_best_taxon_names (\@\%) {

	my ($taxon_ids, $id2cl_names) = @_;

	(@{$taxon_ids} > 0) or (return [] );
	my @best_taxon_names = ();

	foreach my $id (@{$taxon_ids}) {
	    my $best_name = fetch_best_taxon_name ($id, %{$id2cl_names});
	    (defined $best_name) or ($best_name = $id);
	    push @best_taxon_names, $best_name;
	}

	return \@best_taxon_names;

}		# end of the subroutine 'batch_fetch_best_taxon_names' #


# fetch_name_upper_ranks: This subroutine receives a taxon ID,
#		and extracts the upper-level taxon NAMEs with ranks (except 'no rank'),
#		then constructs a hash table:
#		(rank_name => representative taxon_name, ...).
#		It also returns the product of the intermediate process 'fetch_upper_ranks':
#		(rank_name => corresponding taxon_id, ...).
#
sub fetch_name_upper_ranks ($\%\%\%) {

	my ($taxon_id, $id2parent, $id2rank, $id2cl_names) = @_;

	my $upper_ranks = fetch_upper_ranks ($taxon_id, %{$id2parent}, %{$id2rank}) ;

	my $taxon_name = fetch_best_taxon_name ($taxon_id, %{$id2cl_names});
	unless (defined $taxon_name) {
		print STDERR "'fetch_best_taxon_name' failed for the input taxon ID $taxon_id of 'fetch_name_upper_ranks'.\n";
		$taxon_name = 'NOT_AVAILABLE';
	}

	my %named_upranks; 

	foreach my $rank (keys %{$upper_ranks}) {

	    my $rank_id = $upper_ranks->{$rank};
	    my $rank_name  = fetch_best_taxon_name ($rank_id, %{$id2cl_names});
	    unless (defined $rank_name) {
		print STDERR "\'fetch_best_taxon_name\' failed for the $rank ID $rank_id which the taxon ID $taxon_id (name: $taxon_name) belong to.\n"; 
		$rank_name = 'NOT_AVAILABLE';
	    }
	    $named_upranks{$rank} = $rank_name;
	}

	return ($upper_ranks, \%named_upranks);

}	# end of the subroutine fetch_name_upper_ranks #


sub fetch_all_offsprings ($\%); # This is necessary because the subroutine recurs.

# fetch_all_offsprings : This subroutine receives the ID of a node, as well as
#		an output of the subroutine 'fetch_ taxonomy_tree_topdown' in the form:
#		(node_id => [a list of children node_id's], ...),
#		and returns a list of ALL offsprings including itself
#		(, which is supposed to appear in the frontmost of the output array) .
#
sub fetch_all_offsprings ($\%) {

	my ($nodeid, $node2children) = @_;

	my @offsprings = ();

	if (defined $node2children->{$nodeid}) {  # an internal node #

	    foreach my $child_id (@{$node2children->{$nodeid}}) {
		my $sub_offsprings
		   = fetch_all_offsprings ($child_id, %{$node2children});
		#unshift @offsprings, @{$sub_offsprings};
		push @offsprings, @{$sub_offsprings};
	    }

	}

	unshift @offsprings, $nodeid; # put the input node itself in front of the output

	return \@offsprings;

}			# end of the subroutine fetch_all_offsprings #


sub fetch_ext_offsprings ($\%); # This is necessary because the subroutine recurs.

# fetch_ext_offsprings : This subroutine receives the ID of a node, as well as
#		an output of the subroutine 'fetch_ taxonomy_tree_topdown' in the form:
#		(node_id => [a list of children node_id's], ...),
#		and returns a list of ALL offsprings including itself
#		(, which is supposed to appear in the frontmost of the output array) .
#
sub fetch_ext_offsprings ($\%) {

	my ($nodeid, $node2children) = @_;

	my @offsprings = ();

	if (defined $node2children->{$nodeid}) {  # an internal node #

	    foreach my $child_id (@{$node2children->{$nodeid}}) {
		my $sub_offsprings
		   = fetch_ext_offsprings ($child_id, %{$node2children});
		#unshift @offsprings, @{$sub_offsprings};
		push @offsprings, @{$sub_offsprings};
	    }

	} else {	# an external node #

		unshift @offsprings, $nodeid; # put the input node itself in front of the output
	}

	return \@offsprings;

}			# end of the subroutine fetch_ext_offsprings #


# fetch_ext_offsprings_nr:
#	An improved version of 'fetch_ext_offsprings' that do not resort to
#	the recurring calls of the subroutine.
#
# INPUT: ($nodeid, \%node2children), where
#	%node2children = (ID of an iternal node => [a list of children node IDs], ...).
#
# OUTPUT: \@ext_offsprings,
#	which is a list of IDs of all external offsprings of $nodeid.
#
sub fetch_ext_offsprings_nr ($\%) {

	my ($nodeid, $node2children) = @_;

	my @subjects = ($nodeid);

	my @ext_offsprings = ();

	while (1) { # The outer while-loop #

	    my @new_sbjcts = ();
	    while (my $nodeid = shift @subjects) { # The inner while-loop #
		my $children = $node2children->{$nodeid};
		if (defined $children) { # The node is internal
		    push @new_sbjcts, @{$children};
		} else { # The node is external
		    push @ext_offsprings, $nodeid;
		}
	    }				# End of the inner while-loop #

	    (@new_sbjcts > 0)  or last; # No internal nodes to further examine.

	     @subjects = @new_sbjcts;

	}		# End of the outer while-loop #

	return \@ext_offsprings;

}		# end of the subroutine 'fetch_ext_offsprings_nr' #


# fetch_all_offsprings_nr:
#	This revised version of 'fetch_ext_offsprings_nr' fetches
#	internal nodes as well.
#
# fetch_ext_offsprings_nr:
#	An improved version of 'fetch_ext_offsprings' that do not resort to
#	the recurring calls of the subroutine.
#
# INPUT: ($nodeid, \%node2children), where
#	%node2children = (ID of an iternal node => [a list of children node IDs], ...).
#
# OUTPUT: \@ext_offsprings,
#	which is a list of IDs of all external offsprings of $nodeid.
#
sub fetch_all_offsprings_nr ($\%) {

	my ($nodeid, $node2children) = @_;

	my @subjects = ($nodeid);

	my @all_offsprings = ();

	while (1) { # The outer while-loop #

	    push @all_offsprings, @subjects;

	    my @new_sbjcts = ();
	    while (my $nodeid = shift @subjects) { # The inner while-loop #
		my $children = $node2children->{$nodeid};

		if (defined $children) { # The node is internal
		    push @new_sbjcts, @{$children};
		}
	    }				# End of the inner while-loop #

	    (@new_sbjcts > 0)  or last; # No internal nodes to further examine.

	     @subjects = @new_sbjcts;

	}		# End of the outer while-loop #

	return \@all_offsprings;

}		# end of the subroutine 'fetch_all_offsprings_nr' #


sub fetch_ancestry ($\%);

# fetch_last_common_ancestor: This subroutine receives two node IDs
#		and returns the ID of their last common ancestor.
#		It also returns the 'depth' of the last common ancestor,
#		which tells us how many steps we have to  descend in order to
#		reach the last common ancestor from the top node.
#		The larger the depth is, the closer the kinship is between the 2 nodes.
#
sub fetch_last_common_ancestor ($$\%) {

	my ($node1, $node2, $node2parent)  = @_;

	my $ancestry1 = fetch_ancestry ($node1, %{$node2parent}) ;
	unless ( (defined $ancestry1) and @{$ancestry1} ) {
		print STDERR "NO ancestry record for the the 1st node ($node1) for 'fetch_last_common_ancestor'.\n";
		return (undef, undef);
	}

	my $ancestry2 = fetch_ancestry ($node2, %{$node2parent});
	unless ( (defined $ancestry2) and @{$ancestry2} ) {
		print STDERR "NO ancestry record for the the 2nd node ($node2) for 'fetch_last_common_ancestor'.\n";
		return (undef, undef);
	}

	my $anc1 = shift @{$ancestry1};
	my $anc2 = shift @{$ancestry2};
	unless ($anc1 eq $anc2) {
		print STDERR "The two nodes ($node1, $node2) do NOT share a common ancestry.\n";
		return (undef, undef);
	}

	my $common_anc = $anc1;
	my $depth = 0;

	while (1) {

		my $anc1 = shift @{$ancestry1};
		my $anc2 = shift @{$ancestry2};

			# either of the  lineages has terminated #
		( (defined $anc1) and (defined $anc2) ) or last;

			# the two lineages begin to diverge.
		($anc1 eq $anc2) or last;

		$common_anc = $anc1; # still the ancestry is shared.
		$depth++;
	}

	return ($common_anc, $depth);

}		# end of the subroutine fetch_last_common_ancestor #


# fetch_last_common_ancestor_ov2: This subroutine receives ONE OR MORE node IDs
#		and returns the ID of their last common ancestor.
#		It also returns the 'depth' of the last common ancestor,
#		which tells us how many steps we have to  descend in order to
#		reach the last common ancestor from the top node.
#		The larger the depth is, the closer the kinship is between the 2 nodes.
#
sub fetch_last_common_ancestor_ov2 (\@\%) {

	my ($list_nodes, $node2parent)  = @_;

	my $ct_nodes = @{$list_nodes};

	if ($ct_nodes < 1) {
		print STDERR "NO nodes as an input for 'fetch_last_common_ancestor_ov2'.\n";
		return (undef, undef);
	}

	my @ancestries = ();

	for (my $i=0; $i<$ct_nodes; $i++) {
	    my $node = $list_nodes->[$i];
	    my $ancestry = fetch_ancestry ($node, %{$node2parent}) ;
	    unless ( (defined $ancestry) and @{$ancestry} ) {
		print STDERR "NO ancestry record for the the $i-th node ($node) for 'fetch_last_common_ancestor_ov2'.\n";
		next;
	    }
	    push @ancestries, $ancestry;
	}

	if  (my $ct_missing = scalar (@ancestries) - $ct_nodes) {
		printf STDERR "MISSING ancestry records ($ct_missing out of %d) for 'fetch_last_common_ancestor_ov2'.\n", scalar ( @ancestries) ;
		return (undef, undef);
		
	}

	my $anc1 = shift @{$ancestries[0]};
	my $ct_unshare = 0;
	for (my $i=1; $i<$ct_nodes; $i++) {
	    my $anc2 = shift @{$ancestries[$i]};
	    unless ($anc1 eq $anc2) {
		print STDERR "The two nodes ($list_nodes->[0], $list_nodes->[$i]) do NOT share a common ancestry.\n";
	        $ct_unshare++;
	     }
	}

	if ($ct_unshare) {
		printf  STDERR "There are $ct_unshare nodes (out of $ct_nodes) which do NOT share a common ancestry for 'fetch_last_common_ancestor_ov2'.\n";
		return (undef, undef);
	}

	my $common_anc = $anc1;
	my $depth = 0;

	OUTER:
	while (1) {

	    my $anc1 = shift @{$ancestries[0]};
	    (defined $anc1) or last; # the reference lineage has terminated

	    for (my $i=1; $i < $ct_nodes; $i++) {
		
		my $anc2 = shift @{$ancestries[$i]};

			# the subject lineage has terminated #
		(defined $anc2) or (last OUTER);

			# the two lineages begin to diverge.
		($anc1 eq $anc2) or (last OUTER);
	    }

	     $common_anc = $anc1; # All the nodes still share the ancestry.
	     $depth++;
	}

	return ($common_anc, $depth);

}		# end of the subroutine fetch_last_common_ancestor_ov2 #


# fetch_common_ancestors: This subroutine receives two node IDs
#		and returns the lineage of their common ancestors:
#		(top_node_ID, ..., ID of the last common ancestor).
#		It also returns the lineages leading to the two nodes
#		beginning with the divergence point:
# 		(ID of the first node after the divergence, ..., ID of one of the input nodes)
#
# OUTPUT: (\@common_ancestors, \@after_divergence1, \@after_divergence2)
#
sub fetch_common_ancestors ($$\%) {

	my ($node1, $node2, $node2parent)  = @_;

	my $ancestry1 = fetch_ancestry ($node1, %{$node2parent}) ;
	unless ( (defined $ancestry1) and @{$ancestry1} ) {
		print STDERR "NO ancestry record for the the 1st node ($node1) for 'fetch_common_ancestors'.\n";
		return (undef, undef, undef);
	}

	my $ancestry2 = fetch_ancestry ($node2, %{$node2parent});
	unless ( (defined $ancestry2) and @{$ancestry2} ) {
		print STDERR "NO ancestry record for the the 2nd node ($node2) for 'fetch_common_ancestor'.\n";
		return (undef, undef, undef);
	}

	my $anc1 = shift @{$ancestry1};
	my $anc2 = shift @{$ancestry2};
	unless ($anc1 eq $anc2) {
		print STDERR "The two nodes ($node1, $node2) do NOT share a common ancestry.\n";
		return (undef, undef, undef);
	}

	my @common_anc = ($anc1);

	while (1) {

		$anc1 = shift @{$ancestry1};
		$anc2 = shift @{$ancestry2};

			# either of the  lineages has terminated #
		( (defined $anc1) and (defined $anc2) ) or last;

			# the two lineages begin to diverge.
		($anc1 eq $anc2) or last;

		push @common_anc, $anc1; # still the ancestry is shared.
	}

	my @after_divergence1 = @{$ancestry1};
	my @after_divergence2 = @{$ancestry2};

	(defined $anc1) and (unshift @after_divergence1, $anc1);
	(defined $anc2) and (unshift @after_divergence2, $anc2);

	return (\@common_anc, \@after_divergence1, \@after_divergence2);

}		# end of the subroutine fetch_common_ancestors #


# fetch_intervene_nodes:
#	This subroutine extracts a series of nodes
#	that intervenes $node1 and $node2.
#
# INPUT: ($node1, $node2, \%node2pa), where
#	%node2pa = ($node_id => $parent_id, ...);
#
# OUTPUT: \@intervene_nodes, where
#	@intervene_nodes = ($neighbor_of_node1, ..., $neighbor_of_node2)
#	that connects $node1 and $node2 in the shortest path;
#	
sub fetch_intervene_nodes ($$\%) {

	my ($node1, $node2, $node2pa) = @_;

	my ($common_anc, $lin1, $lin2) = fetch_common_ancestors ($node1, $node2, %{$node2pa});
	unless (defined $common_anc) {
	    print STDERR "[ERROR 'fetch_intervene_nodes'] 'fetch_common_ancestors' FAILED: $! !\n";
	    return undef;
	}

	my $lca = pop @{$common_anc};
	unless (defined $lca) {
	    print STDERR "[ERROR 'fetch_intervene_nodes'] '$node1' and '$node2' do NOT SHARE any ANCESTRY: $! !\n";
	    return undef;
	}

	my @int_nodes = ($lca, @{$lin2});
	while (defined (my $anc1 = shift @{$lin1})) { unshift @int_nodes, $anc1; }

	pop @int_nodes; # remove $node2
	shift @int_nodes; # remove $node1

	return \@int_nodes;

}		# End of the subroutine 'fetch_intervene_nodes' #


# sibling_subfamilies:
#	This subroutine receives a pair of nodes,
#	fetches the common ancestry as well as ancestries specific to the individual nodes,
#	and finally, fetches a set of all external nodes belonging to each subtree
#	after the divergence of the two lineages.
#
# INPUT: ($node1, $node2, \%node2pa, \%node2chi), where
#	%node2pa = ($node_id => $parent_id, ...);
#	%node2chi = ($node_id => \@child_ids, ...).
#
# OUTPUT: (\@extnodes_1, \@extnodes_2, \@common_anc, \@lineage_1, \@lineage_2), where
#	@extnodes_1/2 lists the external nodes in the subtree after the divergence towards node 1/2;
#	@common_anc = (top_node_ID, ..., ID of the last common ancestor);
# 	@lineage_1/2 = (ID of the first node after the divergence towards $node1/2,
#	..., $node1/2).
#
sub sibling_subfamilies ($$\%\%) {

	my ($node1, $node2, $node2pa, $node2chi) = @_;

	my ($common_anc, $lineage_1, $lineage_2) = fetch_common_ancestors ($node1, $node2, %{$node2pa});

	my $extnodes_1 = fetch_ext_offsprings_nr ($lineage_1->[0], %{$node2chi});
	my $extnodes_2 = fetch_ext_offsprings_nr ($lineage_2->[0], %{$node2chi});

	return ($extnodes_1, $extnodes_2, $common_anc, $lineage_1, $lineage_2);

}		# End of the subroutine 'sibling_subfamilies' #


# fetch_seqid2taxonid: This subroutine reads in a table 'taxon_dad_xxxx_yyyy.txt(.gz)', which follows the format:
#
#Local_ID  DDBJ_accession  Protein_ID  order_ID  order_name  family_ID  family_name  genus_ID  genus_name  species_ID  species_name ,
#
#		where the fields are separeted from adjacent ones by tabs ("\t"s).
#		Then the subroutine constructs a hash table:
#		(local sequence ID => taxon ID, ...),
#		where 'taxon ID' is the corresponding ID of the taxon rank specified by the 2nd argument.
#
# INPUT: (\$infile, \%seqid2taxonid, $taxon_rank, \%name2indx), where
#	%seqid2taxonid is the hash where the correspondence
#	(sequence ID => taxon ID) is to be stored,
#	%name2indx is the correspondence table (taxon rank => index)
#	for your particular input files.
#	If the default setting is fine, just pass an empty hash.
#
sub fetch_seqid2taxonid (\$\%$\%) {

	my ($infile, $seqid2taxonid, $taxon_rank, $name2indx) = @_;

	my %taxon_rank2indx  = (scalar keys %{$name2indx} ) ? %{$name2indx} :
		('order' => 3, 'family' => 5, 'genus' => 7, 'species' => 9);
			
	my $taxon_indx = $taxon_rank2indx{$taxon_rank};
	unless (defined $taxon_indx) {
		print STDERR "NO INDEX corresponds to the taxon rank '$taxon_rank'.\n";
		return 0;
	}

	local $/ = "\n"; 
	my $fh = open_input_file (${$infile});

	my $header = <$fh>;
	while (my $in = <$fh> ) { 

		my @fields = split /\t/, $in;
		(@fields > $taxon_indx) or next;

		my ($seqid, $taxonid) = @fields[0, $taxon_indx];
		$seqid2taxonid->{$seqid} = $taxonid;
	}

	close ($fh);

	return 1;

}		# end of the subroutine fetch_seqid2taxonid #


use MyArrayManipu qw ( diff_array union_array);

# name2id_new_lineages: This subroutine receives an array which 
#		represents new or finer phylogenetic relationships
#		among taxa (each given by its name),
#		and replaces ONLY BOTH ENDS with the corresponding
#		taxon ID (in order to avoid unexpected conversion
#		of mediating taxa to totally unrelated taxon ID).
#		It leaves them as they are if you cannot find
#		the corresponding ID.
#
# INPUT: (\@new_lineages, \%taxon_name2id), where
#	@new_lineages = ([the end descendant ID, {a series of mediating taxa} ,
#			the end ancestor ID], ...),
#	where the ancestor (and possibly the descentant) are already incorporated
#	in the input taxonomy tree, and
#	%taxon_name2id = (taxon name => taxon ID, ...).
#
sub name2id_new_lineages (\@\%) {

	my ($new_lineages, $taxon_name2id) = @_;

	my @converted = ();
	my $ct_lin = @{$new_lineages};

	for (my $i=0; $i < $ct_lin; $i++) {
		my @lineage = @{$new_lineages->[$i]};

		my $id_descendant = $taxon_name2id->{$lineage[0]};
		(defined $id_descendant) and ($lineage[0] = $id_descendant) ;
		my $ancestor = pop @lineage;
		my $id_ancestor = $taxon_name2id->{$ancestor};
		push @lineage, ( (defined $id_ancestor) ?  $id_ancestor : $ancestor) ;
		push @converted, \@lineage;
	}

	return \@converted;

}	# end of the subroutine name2id_new_lineages #


# revise_taxonomy_tree: This subroutine receives 2 hashes
#		which together represent a taxonomy tree,
#		and an array which gives new and/or finer phylogenetical
#		relationships,
#		then it revises the input taxonomy tree.
#
# INPUT: (\%node2parent, \%node2children, \@new_lineages), where
#	 %node2parent = (node ID => parent ID, ...),
#	%node2children = (node ID => [IDs of children], ...),
#	@new_lineages = ([the end descendant ID, {a series of mediating taxa} ,
#			the end ancestor ID], ...),
#	where the ancestor (and possibly the descentant) are already incorporated
#	in the input taxonomy tree.
#
sub revise_taxonomy_tree (\%\%\@) {

	my ($node2parent, $node2children, $new_lineages) = @_;

	my %obs_node2children; # the (parent  => [children]) relationships
				# which this revison will make obsolete.

	my $ct_lin = @{$new_lineages};
	for (my $i=0; $i <$ct_lin; $i++) {
	    my $lineage = $new_lineages->[$i];
	    my $ct_ranks = @{$lineage};

	    for (my $k = 1; $k < $ct_ranks; $k++) {
		my ($child, $parent) = @{$lineage}[$k -1, $k];

			# overwrite the old relationship if there is.
		$node2parent->{$child} = $parent;

		if (defined $node2children->{$parent}) {
		    $node2children->{$parent} =
			union_array (@{$node2children->{$parent}}, @{[$child]} );
		} else {
		    $node2children->{$parent} = [ $child ];
		}
	    }

	    ($ct_ranks < 3) and next; # in order not to eleminate
				      # new relationships by mistake

	    my ($end_descendant, $end_ancestor) = @{$lineage}[0, $ct_ranks -1];

	    if (defined $obs_node2children{$end_ancestor}) {
		push @{$obs_node2children{$end_ancestor}}, $end_descendant;
	    } else {
		$obs_node2children{$end_ancestor} = [$end_descendant];
	    }
	}

		# remove the (parent -> child) relationships
		# which has become obsolete

	foreach my $parent (keys %obs_node2children) {
	    my $obs_children = $obs_node2children{$parent};
	    my $old_children = $node2children->{$parent};
	    (defined $old_children) or next; # no pre-recorded children 

	    my ($obsolete, $new_children, $not_entried )
			= diff_array (@{$old_children}, @{$obs_children});

	     $node2children->{$parent} = $new_children;
	}

	return 1;

}		# end of the subroutine revise_taxonomy_tree #


# make_nmhierarchy:
#	This subroutine makes a hierarchical classification,
#	or a tree-like structure,
#	of the subset of entries placed under a specified entry.
#
# INPUT: ($top_entry, \%entry2descendants), where
#	$top_entry is the entry that is designated as the top of the hierarchy;
#	%entry2descendants = ($entry => \@descendants, ...), with
#	@descendants listing ALL the 'descendants' of $entry ;
#	PREREQUISITE:
#	In this subroutine, input entries (and their descndants)
#	are specified by numerical indices (or IDs).
#
# OUTPUT: \%hierarchy, where
#	%hierarchy = ($entry => @children, ...) for $top_entry and its descendants,
#	with @children listing all the 'children' (or direct descendants) of $entry.
#	@children = () (empty) for the terminal entries;
#	The subroutine returns undef is the process failed.
#
sub make_nmhierarchy ($\%) {

	my ($top_entry, $entry2descendants) = @_;

	my %hierarchy;
	my @subjects = ($top_entry);
	while (@subjects>0) { # outer while-loop #

	    my @new_subjects = ();

	    foreach my $entry (@subjects) { # middle foreach-loop #
		my $descendants = $entry2descendants->{$entry};
		unless ((defined $descendants) and (@{$descendants}>0)) {
		    $hierarchy{$entry} = [];
		    next;
		}
		my $nr_indirect = [];
		foreach my $desc (@{$descendants}) { # Inner foreach-loop #
		    my $desdesc = $entry2descendants->{$desc};
		    (defined $desdesc) or next;
		     ## push @indirect, @{$desdesc};
		    $nr_indirect = union_nmarray (@{$nr_indirect}, @{$desdesc});
		}			# End of the inner foreach-loop #
		##my $nr_indirect = nr_nmarray (@indirect);
		my ($indirect2, $children, $ex2) = diff_nmarray (@{$descendants}, @{$nr_indirect});
		if (@{$ex2}>0) {
		    print STDERR "[ERROR 'make_nmhierarchy'] The following INDIRECT DESCENDANTS are NOT contained in the set of ALL DESCENDANTS of the entry '$entry' (top entry: $top_entry):  ", join ('  ', @{$ex2}), " : $! !\n";
		    return undef;
		}
		push @new_subjects, @{$children};
		$hierarchy{$entry} = $children;

	    }			# End of the middle foreach-loop #

	    my $nr_new_subjects = nr_nmarray (@new_subjects);
	    @subjects = @{$nr_new_subjects};
	}		# End of the outer while-loop #

	return \%hierarchy;

}		# End of the subroutine 'make_nmhierarchy' #


1;	# a "spell" which makes the module "use"-able and/or "require"-able #
