# Supplementary material for: Detecting negative selection on recurrent mutations using gene genealogy
Source: BMC Genet. 2013 May 7;14:37. doi: 10.1186/1471-2156-14-37 (PMC3661350; doi:10.1186/1471-2156-14-37)
Supplement: Additional file 3 — A ZIP archive that contains the original versions of a Perl module implementing our new parsimony algorithm, as well as of Perl and Bourne shell scripts used for our simulation data analyses to examine the performances of various neutrality tests including our two new tests. It also contains a README file that describes how to use the modules and scripts. (The modules and scripts will run on a Mac OS X terminal. And they should probably run on other UNIX platforms as well, although we have not tested whether they indeed will.) The latest version of the modules and scripts, as well as some null-distributions, can be found in the DENSERM directory at the FTP repository of the Bioinformatics Organization [95]. [file 1471-2156-14-37-S3.zip › additional_file_3/DENSERM_P/MyPerlModules/MyTreeManipu_II.pm]

package MyTreeManipu_II;
#
###################################################################################
#	DENSERM_P: A package to DEtect Negative SElection on Recurrent Mutations
#			(almost exclusively via Perl modules and scripts).
#	Version 0.3: Copyright (C) 2012 Kiyoshi Ezawa
#
#    This package is free software: you can redistribute it and/or modify
#    it under the terms of the GNU General Public License as published by
#    the Free Software Foundation, either version 3 of the License, or
#    (at your option) any later version.
#
#    This package is distributed in the hope that it will be useful,
#    but WITHOUT ANY WARRANTY; without even the implied warranty of
#    MERCHANTABILITY or FITNESS FOR A PARTICULAR PURPOSE.  See the
#    GNU General Public License for more details.
#
#    You should have received a copy of the GNU General Public License, "GNU_GPL.txt",
#    along with this package.  If not, see <http://www.gnu.org/licenses/>.
#
#    The author can be contacted by e-mailing to <kezawa dot ezawa3 at gmail dot com>
#    (replace " dot " and " at " with "." and "@", respectively).
###################################################################################
#
# MyTreeManipu_II.pm: This package can process more general types of trees,
#	(i.e. NOT limited to binary trees with trichotomous top nodes).
#	It is also consistent with the format of the taxonomy tree which are handled by
#	the module 'MyTaxonomy.pm'.
#
# MyTreeManipu.pm: This package performs basic tree manipulations.
#
#  Subroutines whose substitutes are available in this module ('MyTreeManipu_II.pm')
#	or in 'MyTaxonomy.pm':
#   our @EXPORT = qw(retrieve_top_node confine_outgroup print_unrooted);
#   our @EXPORT_OK = qw(switch_topnode  print_subtree topo_unrooted topo_subtree
#		list_sequences fetch_node_series dist_nodes
#		    );
#
# Subroutines whose substitutes are not available yet:
#   our @EXPORT_OK = ( retrieve_bootstrap  prod_bootstrap );
#

use strict;
use warnings;
use MyArrayManipu qw( diff_array union_array );
use MyFile_manipu qw( open_input_file );
use MyTaxonomy qw( fetch_ancestry fetch_last_common_ancestor_ov2 fetch_common_ancestors
		 fetch_ext_offsprings fetch_all_offsprings );

use Exporter;

our @ISA = qw(Exporter);

##sub rec_fillin_boot (\@\$);
#sub rec_prod_boot (\@\@);


our @EXPORT_OK = qw(
	extract_sgltree_from_file
	input_tree_file read_tree_file input_subtree
	input_tree_with_nodeids copy_tree
	output_tree draw_subtree
	br_output_tree br_draw_subtree topo_subtree
	br_output_tree_sep br_draw_subtree_sep
	make_node2children make_node2parent
	shift_topnode move_topnode segregate_subset_nodes
	sum_branch_lengths intra_lineage_distance inter_node_distance
	fetch_boot_series extract_hidden_bootstrap extract_hidden_bootstrap2
	resolve_multipartite examine_multifurcation
			) ;

sub input_tree_file (\$\%\%\%\%\%);
sub read_tree_file (\$\$\%\%\%\%\%);
sub draw_subtree ($\%\%\%$$);
sub br_draw_subtree ($\%\%\%$$);
sub br_draw_subtree_sep ($\%\%\%$$$);

our $TOP_NODE = 'TOP_NODE';
our $INDX_LENGTH = 0;
our $INDX_BOOT = 1;
our $START_GROUP = '(';	# the symbol marking the start of the grouping of nodes.
our $END_GROUP = ')';  # the symbol marking the end of the grouping of nodes.


### 5 important hash tables which describe a tree ###
#
# %node2parent = (node_ID => parent_ID, ...)  # top_node_ID => undef
# %node2children = (node_ID => [a list of child ID's], ...) # external_node_ID => undef
# %name2id = (node_name => node_ID, ...) # including $TOP_NODE => top_node_ID
# %id2name = (node_ID => node_name, ...)  # NOT including top_node_ID => $TOP_NODE,
#					 # because we can always identify the top-node by
#					# checking if $node2parent{$node_id} is defined or not.
#
# %branch_attributes = (ID of the nearest downstream node => [length, bootstrap, ...], ...)
#	--- swapped when the top node is shifted.


# extract_sgltree_from_file:
#	This subroutine is a sort of 'wrapper' of the subroutine 'input_tree_file',
#	and reads in a SINGLE TREE n the Newick format and stores the information.
#	If the comment-initiating 'word' is specified,
#	it removes lines starting with the word.
#
# INPUT: (\$infile, \%node2parent, \%node2children, \%name2id, \%id2name, \%branch_attributes, $comment), where
#	the 1st argument is the path to the input tree file;
#	The 2nd to 6th arguments are hashes whose formats are described above.
#
# OUTPUT: 1 if the process succeeded,
#	  0 if it failed.
#
sub extract_sgltree_from_file (\$\%\%\%\%\%$) {

	my ($infile, $node2pa, $node2chi, $name2id, $id2name, $br_attr, $comment) = @_;
	local $/ = "\n";

	my $fh = open_input_file (${$infile});
	unless (defined $fh) {
	    print STDERR "[ERROR 'extract_sgltree_from_file'] FAILED TO OPEN the input tree file '${$infile}' !\n\n";
	    return 0;
	}
	my $len_comment = length $comment;
	my $intree = '';
	while (my $in = <$fh>) { # The main while-loop #

	    ($in =~ m/\S/) or next; # skip a blank line #
	    $in =~ s/^\s+//; # Remove preceding white spaces #

		# Skip a comment line #
	   ($len_comment <= length ($in)) and
		($comment eq substr ($in, 0, $len_comment)) and next;
	   $intree .= $in;
	}			# End of the main while-loop #
	close ($fh);

=for DEBUGGING the subroutine
	print STDERR "\n< Subroutine 'extract_sgltree_from_file' >\n\n";
	print STDERR "Input tree to be parsed by 'input_tree_file':\n\n";
	print STDERR $intree;
	print STDERR "\n";
=cut

	unless ( input_tree_file ($intree, %{$node2pa}, %{$node2chi}, %{$name2id}, %{$id2name}, %{$br_attr}) ) {
	    print STDERR "[ERROR 'extract_sgltree_from_file'] FAILED to perform the subroutine 'input_tree_file' !\n\n";
	    return 0;
	}

	return 1;

}		# End of the subroutine 'extract_sgltree_from_file' #


# input_tree_file: This subroutine reads in a tree file and stores the information on a whole tree.
#		This is actually an I/O interface of the subroutine 'read_tree_file'.
#
# INPUT is supposed to start with the left parenthesis ('(') , and end with the semicolon ';',
# possibly with some comments written in alphabets,
# and children are supposed to be separated by the comma (',').
#
sub input_tree_file (\$\%\%\%\%\%) {

	my ($input, $node2parent, $node2children, $name2id, $id2name, $branch_attributes) = @_; 

	#${$input} =~ s/\s*\w*\s*\;\s*$//; # remove a superfluous string trailing the main information
	${$input} =~ s/[^\)]*\;\s*$//; # remove a superfluous string trailing the main information

	my $ct_lpar = (${$input} =~ tr/(// );
	my $ct_rpar = (${$input} =~ tr/)// );

	unless ($ct_lpar == $ct_rpar) {
	    print STDERR "[ERROR 'input_tree_file'] The number of left parentheses ($ct_lpar) CLASHES with that of right parentheses ($ct_rpar) !\n";
	    return 0;
	}

	unless (${$input} =~ s/^\s*\(\s*// ) { #  remove the left parenthesis at the beginning of the tree
		print STDERR "ILLEGAL input for 'input_tree_file' .\n";
		return 0;
	}

	my $node_id = 0;

	unless ( read_tree_file (${$input}, $node_id, %{$node2parent}, %{$node2children},
			%{$name2id}, %{$id2name}, %{$branch_attributes}) ) {

		print STDERR "'read_tree_file' failed at the node ID $node_id .\n";
		return 0;
	}

	$name2id->{$TOP_NODE} = $node_id;

	if (defined $branch_attributes->{$node_id}) {
		print STDERR "CAUTION: the top_node (ID:$node_id) has somehow information on its 'upper branch', which CANNOT exist:\n";
		print STDERR ' ' x 5 . '{' . join (', ' , @{$branch_attributes->{$node_id}} ) . "\} .\n";
		undef $branch_attributes->{$node_id};
	}

	return 1;

}		# end of the subroutine input_tree_file #


# input_subtree: This subroutine was made to retrieve the complete information from an
#	output of the subroutine 'draw_subtree'.
#
sub input_subtree (\$) {

	my ($in_subtree) = @_;
	${$in_subtree} =~ s/\s*\;\s*$//;

	my ($dist, $boot) ;

	my ($appended) = (${$in_subtree} =~ m/([^\)]+)$/ );
	if (defined $appended) {
	    my $app_len = length ($appended);
	    substr (${$in_subtree}, - $app_len, $app_len, ';'); # remove the appended information from the input
	}

	my %node2parent = my %node2children = my %name2nodeid = my %nodeid2name = my %branch_attributes = ();

	unless ( input_tree_file (${$in_subtree},
		%node2parent, %node2children, %name2nodeid, %nodeid2name, %branch_attributes) ) {

		print STDERR "'input_tree_file' failed.\n";
		return (undef, undef, undef, undef, undef);
	}

	if ( defined $appended) {

			# when -bootlabel=node
		my ($bootstrap, $br_len) = split /\:/, $appended;

			# when -bootlabel=branch
		($bootstrap eq '') and ( ($br_len, $bootstrap) = ($appended =~ m/^\:([^\[]+)\[([^\]]+)\]/ ) );

			# when the branch has no bootstrap value displayed
		(defined $br_len) or ( ($br_len  = $appended) =~ s/^\:// ) ;
		( (defined $bootstrap) and ($bootstrap eq '') ) and (undef $bootstrap);

		my $topnode = $name2nodeid{$TOP_NODE};
		$branch_attributes{$topnode} = [$br_len, $bootstrap];
	}

	return (\%node2parent, \%node2children, \%name2nodeid, \%nodeid2name, \%branch_attributes );

}		# end of the subroutine input_subtree #


# read_tree_file: This subroutine reads in (a part of) a tree-file text
#		and stores the information on the 5 hash tables describing trees.
#
#	REVISED on July 13 (Tue), 2010:
#	The subroutine now can correctly read in significance or other information
#	associated with the exterior node, which was unreadable before the revision.
#
# INPUT is supposed to start with a left parenthesis ('(') ,
#	which must have been removed before being passed to this subroutine,
#	and end with a right parenthesis followed by a semicolon ';',
# 	possibly with some comments (in alphabets) in between,
#	and children are supposed to be separated by commas (',').
#
sub read_tree_file (\$\$\%\%\%\%\%) {

	my ($input, $node_id, $node2parent, $node2children, $name2id, $id2name, $branch_attributes) = @_;

	my @children = ();

	#while (${$input} !~ m/^\)/ ) ) { # the outermost while #
	while ( !(${$input} =~ s/^\)\s*// ) ) { # the outermost while
				# --- continues untill it reaches the end of the group of nodes

	    if (${$input} =~ s/^\s*\(\s*// ) { # reading in a group of nodes #

		unless (read_tree_file (${$input}, ${$node_id}, %{$node2parent}, %{$node2children},
				%{$name2id}, %{$id2name}, %{$branch_attributes} ) ) {
			return 0; # error occurred #
		}

		push @children, ${$node_id};

	    } else { # reading in a single node (probably external) #

		my ($tmp) = (${$input} =~ m/^([^\,\)]+)/ );
		unless (defined $tmp)  {
			print STDERR "Unexpected input : '" . substr (${$input}, 0, 10) . "'...\n";
			return 0;
		}

		substr (${$input}, 0, length ($tmp) , ''); # remove $tmp from the input

		$tmp =~ s/\s+$//;

		#my ($seqname, $br_len) = ($tmp =~ m/^([^\:]+)\:([^\:]+)/ );

			## REVISED on July 13 (Tue), 2010 ##
		my ($seqname, $br_attr) = split /\:/, $tmp, 2;
		##my ($seqname, $br_len) = split /\:/, $tmp;

		(defined $seqname) or ($seqname = $tmp);

		${$node_id}++;
		push @children, ${$node_id};
		$name2id->{$seqname} = ${$node_id};
		$id2name->{${$node_id}} = $seqname;

			## ADDED on July 13 (Tue), 2010 ##
		if ((defined $br_attr) and ($br_attr ne '')) {

			# when -bootlabel=node
		    my ($bootstrap, $br_len) = split /\:/, $br_attr;

			# when -bootlabel=branch
		    ((defined $br_len) and ($br_len =~ m/\d/)) or ( ($br_len, $bootstrap) = ($br_attr =~ m/^([^\[]*)\[([^\]]+)\]/ ) );

		    if (defined $br_len) {
			($br_len eq '')  and (undef $br_len);
		    } else {
				# Only a single attribute is recorded #
			$br_len = $br_attr;
		    }
		    ((defined $bootstrap) and ($bootstrap eq '')) and (undef $bootstrap);

		    my @attr = ();
		    (defined $br_len) and ($attr[$INDX_LENGTH] = $br_len);
		    (defined $bootstrap) and ($attr[$INDX_BOOT] = $bootstrap);
		    (@attr>0) and ($branch_attributes->{${$node_id} } = \@attr);
		}
		##(defined $br_len) and ($branch_attributes->{${$node_id} } = [$br_len, undef] );

	    }

	    ${$input} =~ s/^\,\s*//; # remove the comma delimiting this group from the following one

	}		# end of the outermost while #

	##${$input} =~ s/^\)\s*//;

	${$node_id}++; # The ID of the node that has just been read in.

	$node2children->{${$node_id}} = \@children;
	foreach my $child (@children) { $node2parent->{$child} = ${$node_id}; }
		
	my ($tmp) = (${$input} =~ m/^([^\,\)]+)/ ); # information belonging to the immediate upper branch 
	if ( defined $tmp) {

		substr (${$input}, 0, length ($tmp), '' ); # remove $tmp from the input
		$tmp =~ s/\s+$//;
			# when -bootlabel=node
		my ($bootstrap, $br_len) = split /\:/, $tmp;

			# when -bootlabel=branch
		($bootstrap eq '') and ( ($br_len, $bootstrap) = ($tmp =~ m/^\:([^\[]+)\[([^\]]+)\]/ ) );

			# when the branch has no bootstrap value displayed
		(defined $br_len) or ( ($br_len  = $tmp) =~ s/^\:// ) ;
		( (defined $bootstrap) and ($bootstrap eq '') ) and (undef $bootstrap);

			## REVISED on July 13 (Tue), 2010 ##
		my @attr = ();
		(defined $br_len) and ($attr[$INDX_LENGTH] = $br_len);
		(defined $bootstrap) and ($attr[$INDX_BOOT] = $bootstrap);
		(@attr>0) and ($branch_attributes->{${$node_id}} = \@attr);
		##$branch_attributes->{${$node_id}} = [$br_len, $bootstrap];

	}

	return 1;

}		# end of the subroutine read_tree_file #


# input_tree_with_nodeids:
#	This subroutine can read in a tree, possibly accompanied by
#	node IDs used in the previous analyses.
#	It ASSUMES that each node ID is given on the immediate right of
#	a cluster representing the node.
#
# INPUT: (\$in_tree, $fl_in_nodeid, \$reserve_nodeid), where
#	$in_tree is a chunk describing a tree;
#	$fl_in_nodeid = 1 if you use node IDs accompanying the input tree,
#			= 0 if you newly assign node IDs;
#	$reserve_nodeid is the ID reserved for  nodes whose input IDs are not assigned in the input tree.
#	It will be incremented by 1 before being used.
#
# OUTPUT: (\%node2pa, \%node2chi, \%name2id, \%id2name, \%br_attr), where
#	%node2pa = ($node_ID => $parent_ID, ...);
#	%node2chi = ($node_ID => \@child_IDs, ...);
#	%name2id = ($node_name => $node_ID, ...) for the nodes bearing names
#	(usually exterior nodes and the top node);
#	%id2name = ($node_ID => $node_name, ...) for the nodes bearing names
#	EXCLUDING the top node;
#	%br_attr = ($ID of the node immediatly downstream of the branch
#		=> \@attr, ...) with
#	($br_len, $boot) = @attr[$INDX_LEN, $INDX_BOOT].
#
sub input_tree_with_nodeids (\$$\$) {

	my ($in_tree, $fl_in_nodeid, $reserve_nodeid) = @_;

	my $input_topnode_id;

=for DEBUGGING the subroutine
	print STDERR "\n< Subroutinen 'input_tree_with_nodeids' >\n\n";
	print STDERR "{ Raw input tree }\n\n";
	print STDERR ${$in_tree} , "\n";
=cut

	if ($fl_in_nodeid) {
	    ($input_topnode_id) = (${$in_tree} =~ m/\{\s*([^\s\{\}]+)\s*\}\;\s*$/);
	    unless (defined $input_topnode_id) {
		print STDERR "[CAUTION 'input_tree_with_nodeids'] FAILED to extract topnode ID from the input tree: $! !\n";
		print STDERR ${$in_tree}, "\n";
		##return (undef, undef, undef, undef, undef);
	    }
	    ${$in_tree} =~ s/[^\)]+\;\s*$/\;/;
	}

	my %node2pa; my %node2chi; my %name2id; my %id2name; my %br_attr;
	unless ( input_tree_file (${$in_tree}, %node2pa, %node2chi, %name2id, %id2name, %br_attr) ) {
	    print STDERR "[ERROR 'input_tree_with_nodeids'] The subroutine 'input_tree_file' FAILED to read in the input tree: $!\n";
	    print STDERR ${$in_tree} , "\n";
	    return (undef, undef, undef, undef, undef);
	}

=for DEBUGGING the subroutine
	print STDERR "\n{ 1st extracted information on the input tree }\n\n"; 
	print STDERR "\#Node_ID --> seq_name\n\n";
	foreach my $nodeid (sort {$a <=> $b} keys %id2name) {
	    print STDERR $nodeid, ' --> ', $id2name{$nodeid}, "\n";
	}
	print STDERR "\n\#Seq_name --> node_ID\n\n";
	foreach my $seqname (sort keys %name2id) {
	    print STDERR $seqname, ' --> ', $name2id{$seqname}, "\n";
	}
	print STDERR "\n\#Node_ID <-- parent_ID\n\n";
	foreach my $nodeid (sort {$a <=> $b} keys %node2pa) {
	    print STDERR $nodeid, ' <-- ', $node2pa{$nodeid}, "\n";
	}
	print STDERR "\n\#Node_ID --> \[IDs,of,children\]\n\n";
	foreach my $nodeid (sort {$a <=> $b} keys %node2chi) {
	    print STDERR $nodeid, ' --> [', join (',', @{$node2chi{$nodeid}}), ']', "\n";
	}
	print STDERR "\n#Dw_node_ID  --> \[branch,attributes\]\n\n";
	foreach my $nodeid (sort {$a <=> $b} keys %br_attr) {
	    print STDERR $nodeid, ' --> [', join (',', @{$br_attr{$nodeid}}), ']', "\n";
	}
	print STDERR "\n";
=cut

	$fl_in_nodeid or (return (\%node2pa, \%node2chi, \%name2id, \%id2name, \%br_attr) );

		# Replace automatically assigned node IDs
		# with input node IDs

	my $old_topnode_id = $name2id{$TOP_NODE};

	my %in_id2name; my %in_br_attr;
	my %name2in_id;
	my %old_id2in_id; # ( $old_node_ID =>  $input_node_ID, ...)

	    ## Handle the case where the input topnode ID was not extracted ##
	    ## --> MOVED from below for DEBUGGING (on Sep 1 (Mon), 2008)
	unless (defined $input_topnode_id) {
	    print STDERR "[CAUTION 'input_tree_with_nodeids'] The TOP NODE (automatically assigned ID: $old_topnode_id) does NOT HAVE the corresponding INPUT ID: $! !\n";
	    ${$reserve_nodeid}++;
	    $input_topnode_id = ${$reserve_nodeid};
	    print STDERR "  --- So I will assign the new ID '$input_topnode_id' ...\n\n";
	}

		## Made from conditional to mandatory for DEBUGGING
		## (on Sep 1 (Mon), 2008)
	###if (defined $input_topnode_id) {
	    $name2in_id{$TOP_NODE} = $input_topnode_id;
	    (defined $old_topnode_id) and ($old_id2in_id{$old_topnode_id} = $input_topnode_id);
	###}

	   # Extract input node IDs from node names #
	foreach my $old_id (keys %id2name) { # The 1st foreach-loop #
	    my $old_name = $id2name{$old_id};
	    my ($in_name, $in_id) = split /\s*\{\s*/, $old_name;
	    unless (defined $in_id) {
		print STDERR "[CAUTION 'input_tree_with_nodeids'] FAILED to extract the INPUT ID out of the node name '$old_name' (automatically assigned ID: $old_id): $! !\n";
		next;
	    }
	    $in_id =~ s/\s*\}\s*$//;
	    $name2in_id{$in_name} = $in_id;
	    $in_id2name{$in_id} = $in_name;
	    my $attr = $br_attr{$old_id};
	    (defined $attr) and ($in_br_attr{$in_id} = $attr);
	    $old_id2in_id{$old_id} = $in_id;
	}			# End of the 1st foreach-loop #

	    # Extract input node IDs from branch attributes #
	foreach my $old_id (keys %br_attr) { # The 2nd foreach-loop #
	    my $old_attr = $br_attr{$old_id};
	    my ($old_brlen, $old_boot) = @{$old_attr}[$INDX_LENGTH, $INDX_BOOT];
	    my @new_attr = ();

		# The branch has aready been handled #
	    (defined $old_id2in_id{$old_id}) and next;

	    if ((defined $old_boot) and ($old_boot =~ s/^\s*\{\s*//)) {
		my ($in_id, $in_boot) = split /\s*\}\s*/, $old_boot;
		unless (defined $in_id) {
		    print STDERR "[ERROR 'input_tree_with_nodeids'] FAILED to extract the INPUT ID out of the bootstrap value '\{$old_boot' of the node with automatically assigned ID '$old_id': $! !\n";
		    return (undef, undef, undef, undef, undef);
		}
		$old_id2in_id{$old_id} = $in_id;
		$new_attr[$INDX_LENGTH] = $old_brlen;
		((defined $in_boot) and ($in_boot =~ m/\S/)) and ($new_attr[$INDX_BOOT] = $in_boot);
		((defined $new_attr[$INDX_LENGTH]) or (defined $new_attr[$INDX_BOOT])) and ($in_br_attr{$in_id} = \@new_attr);
		next;
	    }
	    if ((defined $old_brlen) and ($old_brlen =~ s/^\s*\{\s*//)) {
		my ($in_id, $in_brlen) = split /\s*\}\s*/, $old_brlen;
		unless (defined $in_id) {
		    print STDERR "[ERROR 'input_tree_with_nodeids'] FAILED to extract the INPUT ID out of the branch length '\{$old_brlen' of the node with automatically assigned ID '$old_id': $! !\n";
		    return (undef, undef, undef, undef, undef);
		}
		$old_id2in_id{$old_id} = $in_id;
		((defined $in_brlen) and ($in_brlen =~ m/\S/)) and ($new_attr[$INDX_LENGTH] = $in_brlen);
		((defined $old_boot) and ($old_boot =~ m/\S/)) and ($new_attr[$INDX_BOOT] = $old_boot);
		((defined $new_attr[$INDX_LENGTH]) or (defined $new_attr[$INDX_BOOT])) and ($in_br_attr{$in_id} = \@new_attr);
		next;
	    }

		# Somehow, the branch has  been left over #
	    print STDERR "[ERROR 'input_tree_with_nodeids'] The INPUT ID has NOT BEEN FOUND out of EITHER bootstrap value '$old_boot' OR branch length '$old_brlen' of the node with the automatically asigned ID '$old_id': $! !\n";
	    return (undef, undef, undef, undef, undef);

	}		# End of the 2nd foreach-loop #

	    ## Handle the case where the input topnode ID was not extracted ##
	    ## --> Moved upward, and current block has been changed to:
	    ## Handle the case in which a dummy top node is suspected
	    ## (on Sep 1 (Mon), 2008)

		## Double conditions were withdrawn on Sep 1 (Mon), 2008
	##unless (defined $input_topnode_id) {
	 ##  if (defined $old_topnode_id) {
			## A BUG FIXING MEASURE on July 17 (Thu), 2008 ##
		if ((2> scalar keys %id2name) and (0 == scalar keys %br_attr)) {
		    # In this case, the 'tree' must have originally consisted of just one node #
		     %node2pa=();
		     %node2chi = ();

			# Further fixed on Sep 1 (Mon), 2008 #
		     my ($sgl_node_id) = keys %in_id2name;
			# BUG fixed on July 17 (Thu), 2008 #
		     ##($input_topnode_id) = keys %in_id2name;
		     ##($input_topnode_id) = keys %id2name;

			## ADDED on Sep 1 (Mon) 2008
		     (defined $old_topnode_id) or ($old_topnode_id = 'NA');

			# Revised on Sep 1 (Mon), 2008 #
		     print STDERR "[CAUTION 'input_tree_with_nodeids'] The tree seems to consist of a single node '$sgl_node_id', and the \"Top node\" '$input_topnode_id' appear just dummy. So I will just dismiss the latter.\n\n";
		     ##print STDERR "[CAUTION 'input_tree_with_nodeids'] The tree seems to consist of a single node '$input_topnode_id', and the \"Top node\" '$old_topnode_id' appear just dummy. So I will just dismiss the latter.\n\n";

		    $input_topnode_id = $sgl_node_id;
			## Moved from below on Sep 1 (Mon), 2008
		    $name2in_id{$TOP_NODE} = $input_topnode_id;

=MOVED UPWARD for DEBUGGING  (on Sep 1 (Mon), 2008)
		} else {
			# In this case, we consider that the top node ID was just forgotten to be displayed.
		    $input_topnode_id = $old_id2in_id{$old_topnode_id};
		    unless (defined $input_topnode_id) {
			print STDERR "[CAUTION 'input_tree_with_nodeids'] The TOP NODE (automatically assigned ID: $old_topnode_id) does NOT HAVE the corresponding INPUT ID: $! !\n";
			${$reserve_nodeid}++;
			$input_topnode_id = ${$reserve_nodeid};
			print STDERR "  --- So I will assign the new ID '$input_topnode_id' ...\n\n";
			$old_id2in_id{$old_topnode_id} = $input_topnode_id;
		    }
=cut
		}
			## Moved upward on Sep 1 (Mon), 2008
		###$name2in_id{$TOP_NODE} = $input_topnode_id;
	##   }
	##}

	my %in_nodeid2pa;
	foreach my $old_id (keys %node2pa) { # The 3rd foreach-loop #
	    my $old_pa = $node2pa{$old_id};
	    my $in_id = $old_id2in_id{$old_id};
	    unless (defined $in_id) {
		print STDERR "[ERROR 'input_tree_with_nodeids'] CanNOT FIND the INPUT ID for the node with automatically assigned ID '$old_id' (and with parent '$old_pa'): $! !\n";
		return (undef, undef, undef, undef, undef);
	    }
	    my $in_pa = $old_id2in_id{$old_pa};
	    unless (defined $in_pa) {
		print STDERR "[ERROR 'input_tree_with_nodeids'] CanNOT FIND the INPUT ID for the parent (automatically assigned ID '$old_pa') of the node '$in_id'  (automatically assigned ID '$old_id'): $! !\n";
		return (undef, undef, undef, undef, undef);
	    }
	    $in_nodeid2pa{$in_id} = $in_pa;
	}			# End of the 3rd foreach-loop #

	my %in_nodeid2chi;
	foreach my $old_id (keys %node2chi) { # The 4th foreach-loop #
	    my $old_children = $node2chi{$old_id};
	    my $in_id = $old_id2in_id{$old_id};
	    unless (defined $in_id) {
		print STDERR "[ERROR 'input_tree_with_nodeids'] CanNOT FIND the INPUT ID for the node with automatically assigned ID '$old_id' (and with children ", join (' ', @{$old_children}), "): $! !\n";
		return (undef, undef, undef, undef, undef);
	    }
	    my @in_children = ();
	    foreach my $old_chi (@{$old_children}) { # The inner foreach-loop #
		my $in_chi = $old_id2in_id{$old_chi};
		unless (defined $in_chi) {
		     print STDERR "[ERROR 'input_tree_with_nodeids'] CanNOT FIND the INPUT ID for the child (automarically assigned ID '$old_chi') of the node '$in_id' (automatically assigned ID '$old_id'): $! !\n";
		    return (undef, undef, undef, undef, undef);
		}

		push @in_children, $in_chi;
	    }				# End of the inner foreach-loop #

	    $in_nodeid2chi{$in_id} = \@in_children;
	}			# End of the 4th foreach-loop #

=for DEBUGGING the subroutine
	print STDERR "\n --- End of the subroutine 'input_tree_with_nodeids' ---\n\n";
=cut

	return (\%in_nodeid2pa, \%in_nodeid2chi, \%name2in_id, \%in_id2name, \%in_br_attr);

}		# End of the subroutin 'input_tree_with_nodeids' #


# copy_tree: This subroutine copies 4 out of 5 hashes which describes a tree.
#	This does NOT copy %id2name with the assumption that they will not change forever.
#
sub copy_tree (\%\%\%\%) {

	my ($node2parent, $node2children, $name2id, $branch_attributes) = @_;

	my %cp_node2parent = %{$node2parent};
	my %cp_node2children;
	foreach my $node (%{$node2children}) {
	    my $children = $node2children->{$node};
 	    (defined $children) or next;
	    my @cp_children = @{$children};
	    $cp_node2children{$node} = \@cp_children;
	}
	my %cp_name2id = %{$name2id};
	my %cp_br_attr;
	foreach my $node (%{$branch_attributes}) {
	    my $attributes = $branch_attributes->{$node};
	    (defined $attributes) or next;
	    my @cp_attributes = @{$attributes};
	    $cp_br_attr{$node} =  \@cp_attributes;
	}

	return (\%cp_node2parent, \%cp_node2children, \%cp_name2id, \%cp_br_attr) ;

}		# end of the subroutine copy_tree #


###=for the moment, comment out the following subroutines in order to test the script little by little

# output_tree: This subroutine outputs a part of a tree under a specified node into a filehandle.
#		It outputs the daughter nodes in the ascinding order of the sizes of subtrees under them.
#
# INPUT: ($node_id, $node2children, $id2name, $branch_attributes, $filehandle,
#	$option_bootlabel, $option_nodeid),
#	where $node_id is the ID of the node which is the top of the part of the tree being output,
#	$option_bootlabel = 1 if you dsiplay  bootstrap at the branch, =0 (or undef) at the node.
#	$option_nodeid = 1 if you display node ID, =0 (or undef) otherwise.
#
sub output_tree ($\%\%\%\*$$) {

	my ($node_id, $node2children, $id2name, $branch_attributes, $fh,
		$option_bootlabel, $option_nodeid) = @_;

	my $tree = draw_subtree ($node_id, %{$node2children}, %{$id2name},
		%{$branch_attributes}, $option_bootlabel, $option_nodeid);

		# when the node is an external node #
	(defined $node2children->{$node_id}) or ( ${$tree} =  "( ${$tree} )" ) ;


	print $fh ${$tree} . "\;\n" ;

	return 1;

}		# end of the subroutine output_tree #


# draw_subtree:
#	This subroutine outputs a part of a tree under a specified node
#	in a string of the Newick format.
#	It outputs the daughter nodes in the ascinding order of
#	the sizes of subtrees under them.
#	So the tree gets more and more complex as
#	it moves from left to right.
#
# INPUT: ($node_id, $node2children, $id2name, $branch_attributes,
#	$option_bootlabel, $option_nodeid),
#	where $node_id is the ID of the node which is the top of
#	the part of the tree being output,
#	$option_bootlabel = 1 if you display bootstrap value at the branch,
#			=0 (or undef) at the node. 
#	$option_nodeid = 1 if you display node ID, =0 (or undef) otherwise.
#
sub draw_subtree ($\%\%\%$$) {

	my ($node_id, $node2children, $id2name, $branch_attributes,
		$option_bootlabel, $option_nodeid) = @_;

	my $tree = '';

	my $children = $node2children->{$node_id};
	if (defined $children) {

	    $tree .= "( ";

	    my @children_info = (); # element = [node_ct, \$subtree];
	    foreach my $child (@{$children}) {
		my $nodes = fetch_all_offsprings ($child, %{$node2children});
		my $node_ct = (defined $nodes) ? @{$nodes} : 0;
		my $subtree =
		draw_subtree ($child, %{$node2children}, %{$id2name},
			%{$branch_attributes}, $option_bootlabel, $option_nodeid);
			push @children_info , [$node_ct, $subtree];
	    }

	    my @std_children = sort { $a->[0] <=> $b->[0] } @children_info;
	    my $ct_children = @std_children;
	    for (my $i=0; $i <$ct_children; $i++) {
		$i and ($tree .= ', ') ; 
		$tree .=  ${$std_children[$i]->[1]};
	    }

	    $tree .= " )" ;

		# a tentative revision on Nov 7 (Sun), 2004 #
	     $option_nodeid and ($tree .= "{$node_id}");
	     

	} else { # the $node_id is probably an external node #

	    my $nodename = $id2name->{$node_id};
	    unless (defined $nodename) {
		print STDERR "NO NAME for the external node ID $node_id.\n";
		$nodename = $node_id;
	    }
	    $tree .= ($option_nodeid ? ("$nodename" . "{$node_id}") : $nodename ) ;
	}

	my $upper_branch = $branch_attributes->{$node_id};

	if (defined $upper_branch) {
	    my ($br_len, $boot) = @{$upper_branch}[$INDX_LENGTH, $INDX_BOOT];
	    if (defined $br_len) {
		if ($option_bootlabel) {
		    $tree .= (defined $boot) ? (":$br_len" . "[$boot]") : ":$br_len";
		} else {
		    $tree .= (defined $boot) ? "$boot:$br_len" : ":$br_len";
		}
	    }
	}

	return \$tree;

}		# end of the subroutine draw_subtree #


# br_output_tree:
#	This subroutine outputs a part of a tree under a specified node
#	into a filehandle.
#	It outputs the daughter nodes just in the order they are stored in the
#	array @{$node2children->{$node_id}}.
#
# INPUT: ($node_id, $node2children, $id2name, $branch_attributes, $filehandle,
#	$option_bootlabel, $option_nodeid),
#	where $node_id is the ID of the node which is the top of the part of the tree being output,
#	$option_bootlabel = 1 if you dsiplay  bootstrap at the branch, =0 (or undef) at the node.
#	$option_nodeid = 1 if you display node ID, =0 (or undef) otherwise.
#
sub br_output_tree ($\%\%\%\*$$) {

	my ($node_id, $node2children, $id2name, $branch_attributes, $fh,
		$option_bootlabel, $option_nodeid) = @_;

	my $tree = br_draw_subtree ($node_id, %{$node2children}, %{$id2name},
		%{$branch_attributes}, $option_bootlabel, $option_nodeid);

		# when the node is an external node #
	(defined $node2children->{$node_id}) or ( ${$tree} =  "( ${$tree} )" ) ;

	print $fh ${$tree} . "\;\n" ;

	return 1;

}		# end of the subroutine 'br_output_tree' #


# br_draw_subtree:
#	This subroutine outputs a part of a tree under a specified node
#	in a string of the Newick format.
#	It outputs the daughter nodes in the order
#	stored in the array @{$node2children->{$node_id}}.
#
# INPUT: ($node_id, $node2children, $id2name, $branch_attributes,
#	$option_bootlabel, $option_nodeid),
#	where $node_id is the ID of the node which is the top of
#	the part of the tree being output,
#	$option_bootlabel = 1 if you display bootstrap value at the branch,
#			=0 (or undef) at the node. 
#	$option_nodeid = 1 if you display node ID, =0 (or undef) otherwise.
#
sub br_draw_subtree ($\%\%\%$$) {

	my ($node_id, $node2children, $id2name, $branch_attributes,
		$option_bootlabel, $option_nodeid) = @_;

	my $tree = '';

	my $children = $node2children->{$node_id};
	if (defined $children) {

	    $tree .= "( ";

	    my $ct_children = @{$children};
	    for (my $i=0; $i <$ct_children; $i++) {

		$i and ($tree .= ', ') ; 

		my $child = $children->[$i];
		my $subtree =
		br_draw_subtree ($child, %{$node2children}, %{$id2name},
		   %{$branch_attributes}, $option_bootlabel, $option_nodeid);
		$tree .=  ${$subtree};
	    }

	    $tree .= " )" ;

		# a tentative revision on Nov 7 (Sun), 2004 #
	     $option_nodeid and ($tree .= "{$node_id}");
	     

	} else { # the $node_id is probably an external node #

	    my $nodename = $id2name->{$node_id};
	    unless (defined $nodename) {
		print STDERR "[WANING 'br_draw_subtree'] NO NAME for the external node ID $node_id.\n";
		$nodename = $node_id;
	    }
	    $tree .= ($option_nodeid ? ("$nodename" . "{$node_id}") : $nodename ) ;
	}

	my $upper_branch = $branch_attributes->{$node_id};

	if (defined $upper_branch) {
	    my ($br_len, $boot) = @{$upper_branch}[$INDX_LENGTH, $INDX_BOOT];

		## REVISED on Thursday, Sep 21, 2006 ##
	    if ((defined $br_len) or (defined $boot)) {
		(defined $br_len) or ($br_len = '');
		if ($option_bootlabel) {
		    $tree .= (defined $boot) ? (":$br_len" . "[$boot]") : ":$br_len";
		} else {
		    $tree .= (defined $boot) ? "$boot:$br_len" : ":$br_len";
		}
	    }
	}

	return \$tree;

}		# end of the subroutine br_draw_subtree #


# br_output_tree_sep:
#	A revised version of 'br_output_tree' with the freedom of choice
#	of the 'separator' to delimit the nodes in the tree.
#
# br_output_tree:
#	This subroutine outputs a part of a tree under a specified node
#	into a filehandle.
#	It outputs the daughter nodes just in the ordered in the
#	array @{$node2children->{$node_id}}.
#
# INPUT: ($node_id, $node2children, $id2name, $branch_attributes, $filehandle,
#	$option_bootlabel, $option_nodeid, $separator),
#	where $node_id is the ID of the node which is the top of the part of the tree being output,
#	$option_bootlabel = 1 if you dsiplay  bootstrap at the branch, =0 (or undef) at the node.
#	$option_nodeid = 1 if you display node ID, =0 (or undef) otherwise.
#
sub br_output_tree_sep ($\%\%\%\*$$$) {

	my ($node_id, $node2children, $id2name, $branch_attributes, $fh,
		$option_bootlabel, $option_nodeid, $separator) = @_;

	my $tree = br_draw_subtree_sep ($node_id, %{$node2children}, %{$id2name},
		%{$branch_attributes}, $option_bootlabel, $option_nodeid, $separator);

		# when the node is an external node #
	(defined $node2children->{$node_id}) or ( ${$tree} =  "($separator" . ${$tree} . "$separator)" ) ;

	print $fh ${$tree} . "\;\n" ;

	return 1;

}		# end of the subroutine 'br_output_tree_sep' #


# br_draw_subtree_sep:
#	A revised version of 'br_draw_subtree' with a freedom of choice
#	of the 'sepatator' that delimits the nodes in the output tree.
#
# br_draw_subtree:
#	This subroutine outputs a part of a tree under a specified node
#	in a string of the Newick format.
#	It outputs the daughter nodes in the order
#	stored in the array @{$node2children->{$node_id}}.
#
# INPUT: ($node_id, $node2children, $id2name, $branch_attributes,
#	$option_bootlabel, $option_nodeid, $separator),
#	where $node_id is the ID of the node which is the top of
#	the part of the tree being output,
#	$option_bootlabel = 1 if you display bootstrap value at the branch,
#			=0 (or undef) at the node. 
#	$option_nodeid = 1 if you display node ID, =0 (or undef) otherwise.
#	$separator specifies the separator that delimits the nodes in the output tree.
#
sub br_draw_subtree_sep ($\%\%\%$$$) {

	my ($node_id, $node2children, $id2name, $branch_attributes,
		$option_bootlabel, $option_nodeid, $separator) = @_;

	my $tree = '';

	my $children = $node2children->{$node_id};
	if (defined $children) {

	    $tree .= "($separator";

	    my $ct_children = @{$children};
	    for (my $i=0; $i <$ct_children; $i++) {

		$i and ($tree .= ',' . $separator) ; 

		my $child = $children->[$i];
		my $subtree =
		br_draw_subtree_sep ($child, %{$node2children}, %{$id2name},
		   %{$branch_attributes}, $option_bootlabel, $option_nodeid, $separator);
		$tree .=  ${$subtree};
	    }

	    $tree .= "$separator)" ;

		# a tentative revision on Nov 7 (Sun), 2004 #
	     $option_nodeid and ($tree .= "{$node_id}");
	     

	} else { # the $node_id is probably an external node #

	    my $nodename = $id2name->{$node_id};
	    unless (defined $nodename) {
		print STDERR "[WANING 'br_draw_subtree_sep'] NO NAME for the external node ID $node_id.\n";
		$nodename = $node_id;
	    }
	    $tree .= ($option_nodeid ? ("$nodename" . "{$node_id}") : $nodename ) ;
	}

	my $upper_branch = $branch_attributes->{$node_id};

	if (defined $upper_branch) {
	    my ($br_len, $boot) = @{$upper_branch}[$INDX_LENGTH, $INDX_BOOT];

			## REVISED  on Thursday, Sep 21, 2006 ##
	    if ((defined $br_len) or (defined $boot)) {
		(defined $br_len) or ($br_len = '');
		if ($option_bootlabel) {
		    $tree .= (defined $boot) ? (":$br_len" . "[$boot]") : ":$br_len";
		} else {
		    $tree .= (defined $boot) ? "$boot:$br_len" : ":$br_len";
		}
	    }
	}

	return \$tree;

}		# end of the subroutine 'br_draw_subtree_sep' #


sub topo_subtree ($\%\%\%);

# topo_subtree: This subroutine returns the reference to  a string
#		which shows a simple tree in which each sequence name
#		is replaced by a  simple code indicating its source species.
#		It outputs the daughter nodes in the ascinding order of the sizes of subtrees under them.
#		So the tree gets more and more complex as it moves from left to right.
#
# INPUT: ($node_id, \%node2children, \%id2name, \%name2code),
#
sub topo_subtree ($\%\%\%) {

	my ($node_id, $node2children, $id2name, $name2code) = @_;

	my $topo = '';

	my $children = $node2children->{$node_id};
	if (defined $children) {

	    $topo .= "(";

	    my @children_info = (); # element = [node_ct, \$subtopo];
	    foreach my $child (@{$children}) {
		my $nodes = fetch_all_offsprings ($child, %{$node2children});
		my $node_ct = (defined $nodes) ? @{$nodes} : 0;
		my $subtopo =
		topo_subtree ($child, %{$node2children}, %{$id2name}, %{$name2code});
			push @children_info , [$node_ct, $subtopo];
	    }

	    my @std_children = sort { $a->[0] <=> $b->[0] } @children_info;
	    my $ct_children = @std_children;
	    for (my $i=0; $i <$ct_children; $i++) {
		$i and ($topo .= ',') ; 
		$topo .=  ${$std_children[$i]->[1]};
	    }

	    $topo .= ")" ;

	} else { # the $node_id is probably an external node #

	    my $nodename = $id2name->{$node_id};
	    unless (defined $nodename) {
		print STDERR "NO NAME for the external node ID $node_id.\n";
		$nodename = $node_id;
	    }
	    my $code  = $name2code->{$nodename};
	    unless (defined $code) {
		print STDERR "NO CODE for the external node ID $node_id.\n";
		$code = $node_id;
	    }
	    $topo .= $code;
	}

	return \$topo;

}		# end of the subroutine topo_subtree #


# make_node2children:
#	This subroutine makes %node2children from %node2parent.
#
# INPUT: \%node2parent, where
#	%node2parent = (node_ID => parent_ID, ...),
#	with top_node_ID => undef.
#
# OUTPUT: \%node2children, where
#	%node2children = (node_ID => [a list of child ID's], ...),
#	with external_node_ID => undef.
#
sub make_node2children (\%) {

	my ($node2parent) = @_;

	my %node2children;
	my $topnode;
	foreach my $node (keys %{$node2parent}) { # The main foreach-loop #
	    my $parent = $node2parent->{$node};
	    unless (defined $parent) {
		if ((defined $topnode) and ($topnode ne $node)) {
		   print STDERR "[CAUTION 'make_node2children'] The top node candidate '$node' CLASHES with the existing candidate '$topnode'!!\n";
		}
		$topnode = $node;
		next;
	    }

	    if (defined $node2children{$parent}) {
		push @{$node2children{$parent}}, $node;
	    } else {
		$node2children{$parent} = [$node];
	    }
	}				# End of the main foreach-loop #

	return \%node2children;

}		# end of the subroutine 'make_node2children' #


# make_node2parent:
#	This subroutine makes %node2parent from %node2children.
#
# INPUT: \%node2children, where
#	%node2children = (node_ID => [a list of child ID's], ...),
#	with external_node_ID => undef.
#
# OUTPUT: \%node2parent, where
#	%node2parent = (node_ID => parent_ID, ...),
#	with top_node_ID => undef.
#
sub make_node2parent (\%) {

	my ($node2children) = @_;

	my %node2parent;

	foreach my $node (keys %{$node2children}) { # The outer foreach-loop #

	    my $children = $node2children->{$node};
	    (defined $children) or next;

	     foreach my $child (@{$children}) { # The inner foreach-loop #
		if ((defined $node2parent{$child}) and ($node2parent{$child} ne $node)) {
		    print STDERR "[ERROR 'make_node2parent'] The node '$child' has CONFLICTING PARENTS:  $node vs ", $node2parent{$child}, " !\n\n";
		    return undef;
		}
		$node2parent{$child} = $node;
	     }			 # End of the inner foreach-loop #

	}				# End of the outer foreach-loop #

	return \%node2parent;

}		# end of the subroutine 'make_node2parent' #


# shift_topnode: This subroutine replaces the topnode with a specified daughter nodes,
#		and revises all the hashes except %id2name.
#
# NOTE: This version does NOT allow an external node to be the top node.
#
sub shift_topnode ($\%\%\%\%) {

	my ($new_top_node, $node2parent, $node2children, $name2id, $branch_attributes) = @_;

	my $old_top_node = $name2id->{$TOP_NODE };

	if ($old_top_node == $new_top_node) {
		print STDERR "The input of 'shift_topnode' (node ID $new_top_node) is the current top node itself !\n";
		return 0;
	}

	unless ($node2parent->{$new_top_node} == $old_top_node ) {
		print STDERR "The input of 'shift_topnode' (node ID $new_top_node) is NOT a daughter of the current top node.\n";
		return 0;
	}

	my $children_newtop = $node2children->{$new_top_node};
	my $children_oldtop = $node2children->{$old_top_node};

	unless (defined $children_newtop) {
		print STDERR "The input of 'shift_topnode' (node ID $new_top_node) is an EXTERNAL node.\n";
		return 0;
	}

		## now we actually replace the current top node with the new one.

		# add ex-old topnode into the list of daughters of the new topnode #
	##$children_newtop = union_array (@{$children_newtop}, @{[$old_top_node]});
	push @{$children_newtop}, $old_top_node; # Revised on Wednesday, March 29, 2006
	$node2children->{$new_top_node} = $children_newtop;

		# remove the new topnode from the list of daughters of the ex-topnode #
		# Revised on Wednesday, March 29, 2006 #
	my @new_children_oldtop = ();
	foreach my $child (@{$children_oldtop}) {
	    ($child == $new_top_node) or (push @new_children_oldtop, $child);
	}
	$node2children->{$old_top_node} = \@new_children_oldtop;
	##(undef, $children_oldtop, undef) = diff_array (@{$children_oldtop}, @{[$new_top_node]}); 
	##$node2children->{$old_top_node} = $children_oldtop;

		# swap the parent-child relationship  #

		## REVISED on May 7 (Mon), 2007 ##
	delete $node2parent->{$new_top_node};	# now $new_top_node is the top node
	##undef $node2parent->{$new_top_node};	# now $new_top_node is the top node
	$node2parent->{$old_top_node} = $new_top_node;

		# switch the holder of the label $TOP_NODE #
	$name2id->{$TOP_NODE} = $new_top_node;

		# transfer the location of the attributes on an top branch #
	if (defined $branch_attributes->{$new_top_node}) {
	    my @attributes = @{$branch_attributes->{$new_top_node}};
	    $branch_attributes->{$old_top_node} = \@attributes;
	    undef $branch_attributes->{$new_top_node} ;
	}

	return 1;

}		# end of the subroutine shift_topnode #


###=for the moment, comment out the following subroutines in order to test the script little by little

# move_topnode: This subroutine recieves the ID of the node which you want the top node to move to,
#		and iterates 'shift_topnode' untill the top node moves to the specified node.
#
sub move_topnode ($\%\%\%\%) {

	my ($new_top_node, $node2parent, $node2children, $name2id, $branch_attributes) = @_;

	my $old_top_node = $name2id->{$TOP_NODE };

	if ($old_top_node == $new_top_node) {
		#print STDERR "The input of 'move_topnode' (node ID $new_top_node) is the current top node itself !\n";
		return 1;
	}


	unless (defined $node2children->{$new_top_node} ) {
		print STDERR "The input of 'move_topnode' (node ID $new_top_node) is an EXTERNAL node.\n";
		return 0;
	}

	my $ancestry = fetch_ancestry ($new_top_node, %{$node2parent});
	# = ($id_topnode, ..., $new_top_node)

	if (@{$ancestry} < 2) { # It canNOT happen in a normal situation.
	     print STDERR "Illegal input for 'move_topnode' (node_ID: $new_top_node, ancestry: " .
			join (', ' , @{$ancestry}) . ") . \n";
		return 0;
	}

		## now we actually replace the current top node with the new one.

	shift @{$ancestry}; # remove the top node

	while (my $node = shift @{$ancestry}) {

	    unless ( shift_topnode ($node, %{$node2parent}, %{$node2children},
				%{$name2id}, %{$branch_attributes} ) ) {
		print STDERR "'shift_topnode' failed at an ancestor (ID: $node) of the destination (ID: $new_top_node) .\n";
		return 0;
	    }
	}		# end of the while-loop # 

	return 1;

}		# end of the subroutine move_topnode #


###=for the moment, comment out the following subroutines in order to test the script little by little

# segregate_subset_nodes: This subroutine receives a subset of node IDs
#	 and tries to separate them from as many other nodes as possible
#	by confining them under one of the branches
#	stretching out of the top node.
#
sub segregate_subset_nodes (\@\%\%\%\%) {

	my ($subset, $node2parent, $node2children, $name2id, $branch_attributes) = @_;

	unless (@{$subset}) {
		print STDERR "There is NO NODE in the input subset of 'segregate_subset_nodes', so beware !!\n";
		return 0;
	}

	my ($id_lca, $depth) = fetch_last_common_ancestor_ov2 (@{$subset}, %{$node2parent});
	unless (defined $id_lca) {
		print STDERR "'fetch_last_common_ancestor_ov2' failed for the set of nodes:\n";
		print STDERR  ' ' x 3 . '{' . join (', ' , @{$subset}) . '}' . ".\n\n";    
		return 0;
	}

	my $curr_top_node = $name2id->{$TOP_NODE};
	unless (defined $curr_top_node) {
		print STDERR "NO TOP NODE for the input tree of 'segregate_subset_nodes' !!\n";
		return 0;
	}

	my $new_top_node = $node2parent->{$id_lca};
	if (defined $new_top_node) { # the subset is already confined under a branch # 
	    ($new_top_node == $curr_top_node) and (return 1);

	     if (move_topnode ($new_top_node, %{$node2parent}, %{$node2children},
				%{$name2id}, %{$branch_attributes} ) ) {
		return 1;
	     } else {
		print STDERR "'move_topnode' failed from the node ID $curr_top_node to the node ID $new_top_node.\n";
		return 0;
	    }
	}

		# the subset is dispersed under several branches #

		# Next try using the complement set #

	my $all_extnodes = fetch_ext_offsprings ($curr_top_node, %{$node2children});
	(undef, undef, my $complement) = diff_array (@{$subset}, @{$all_extnodes});

	unless (@{$complement}) {
		print STDERR "The subset fed into 'segregate_subset_nodes' was actually the whole set of external nodes. So I'll stop here.\n";
		return 0;
	}

	($id_lca, $depth) = fetch_last_common_ancestor_ov2 (@{$complement}, %{$node2parent});
	unless (defined $id_lca) {
		print STDERR "'fetch_last_common_ancestor_ov2' failed for the set of nodes:\n";
		print STDERR  ' ' x 3 . '{' . join (', ' , @{$complement}) . '}' . ".\n\n";    
		return 0;
	}

	$new_top_node = $id_lca;
	(defined $node2children->{$new_top_node}) or ($new_top_node = $node2parent->{$new_top_node}); # avoid an external branch
	if ( (defined $new_top_node) and ($new_top_node != $curr_top_node ) ) {
		# the complement is already confined under a branch # 
	     if (move_topnode ($new_top_node, %{$node2parent}, %{$node2children},
				%{$name2id}, %{$branch_attributes} ) ) {
		return 1;
	     } else {
		print STDERR "'move_topnode' failed from the node ID $curr_top_node to the node ID $new_top_node.\n";
		return 0;
	    }
	}

		# the complement set is also dispersed #

	### if there is any child node under which there are no nodes in the subset,
	### we will take the node with the most complements.
	# --> Now revised so that we will take the internal node
	# whose set of offsprings is the largest
	# among such sets that do not overlap the subset.
	# When there are more than 1 such node,
	# we will employ whatever comes first.

	##my $top_children = $node2children->{$curr_top_node};
		# Take the set of all internal offsprings of the top-node.
	my $allnodes = fetch_all_offsprings  ($curr_top_node, %{$node2children});
	push @{$all_extnodes}, $curr_top_node;
	(undef, undef, my $all_intoffs) = diff_array (@{$all_extnodes}, @{$allnodes});

	my $candidate_node ; 
	my $max_comple_ct = 0;
	my @std_subset = sort @{$subset};

	##foreach my $node (@{$top_children}) {
	foreach my $node (@{$all_intoffs}) {
	     my $extnodes = fetch_ext_offsprings ($node , %{$node2children});
	     my ($common, $extra, $comple) = diff_array (@std_subset, @{$extnodes});
	     if (!(@{$common}) and  (@{$comple} > $max_comple_ct) ) {
		$candidate_node = $node;
		$max_comple_ct = @{$comple};
	     }
	}

	(defined $candidate_node) or (return 1);  # do nothing

		#  take its parent node if it exists #
	(defined $node2parent->{$candidate_node})
		and ($candidate_node = $node2parent->{$candidate_node});

	if ( move_topnode ($candidate_node, %{$node2parent}, %{$node2children},
			%{$name2id}, %{$branch_attributes}) ) {
		return 1;
	} else {
		print STDERR "'move_topnode' failed from the node ID $curr_top_node to the node ID $candidate_node.\n";
		return 0;
	}

} 		# end of the subroutine segregate_subset_nodes #

###=for the moment, comment out the following subroutines in order to test the script little by little

# sum_branch_lenghts:  This subroutine calculats the summation of a set of branche lengths.
#
# INPUT: (\@node_ids, \%branch_attributes, $indx_len), where
#	$branch_attributes->{node_ID}[$indx_len]
#		= {the length of the branch which is the immediate upstream of the node}
#
sub sum_branch_lenghts (\@\%$) {

	my ($node_ids, $br_attr, $indx_len) = @_;

	( (defined $indx_len) and ($indx_len >= 0) ) or ($indx_len = $INDX_LENGTH) ;
	my $ct_br = @{$node_ids};

	my $distance = 0;

	for (my $i=0; $i< $ct_br; $i++) {
	    my $nodeid = $node_ids->[$i];
	    my $br_info = $br_attr->{$nodeid};

	    unless (defined $br_info) {
		print STDERR "Illegal input for 'sum_branch_lenghts':\n";
		print STDERR "   node ID $nodeid included in the set (";
		print STDERR join ( ', ', @{$node_ids} )  . ") .\n";
		return undef;
	    }
	    my $brlen = $br_info->[$indx_len];
	    unless (defined $brlen) {
		print STDERR "UNASSIGNED branch length for the branch (node) ID $nodeid (maybe the index $indx_len is wrong).\n"; 
		return undef;
	    }

	    $distance += $brlen;
	}

	return $distance;

}		# end of the subroutine sum_branch_lenghts #


# intra_lineage_distance: This  subroutine calculates the distance between 2 nodes
#		which are known to be ON THE SAME LINEAGE.
#
# INPUT: (node_offspring, node_ancestor, \%node2parent, \%branch_attributes, $indx_len)
#
sub intra_lineage_distance ($$\%\%$) {

	my ($offspring, $ancestor, $node2parent, $br_attr, $indx_len) = @_;

	( (defined $indx_len) and ($indx_len >= 0) ) or ($indx_len = $INDX_LENGTH) ;

	my $pres_node = $offspring;
	my $distance = 0;

	while (defined (my $parent = $node2parent->{$pres_node}) ) {
				# quit when you reach the top-node

	    ($pres_node  == $ancestor) and last; # Do NOT add branch lengths above $ancestor

	    my $br_info = $br_attr->{$pres_node};
	    unless (defined $br_info) {
		print STDERR "NO BRANCH INFORMATION on the branch (node) ID $pres_node on the lineage leading to $offspring.\n";
		return undef;
	    }
	    my $brlen = $br_info->[$indx_len];
	    unless (defined $brlen) {
		print STDERR "UNASSIGNED branch length for the branch (node) ID $pres_node (maybe the index $indx_len is wrong).\n"; 
		return undef;
	    }
	    $distance += $brlen;
	    $pres_node = $parent;

	}			# end of the while-loop #

	unless ($pres_node == $ancestor) {
		print STDERR "CanNOT find the node $ancestor on the lineage leading to the node $offspring.\n";
		return undef;
	}

	return $distance;

}		# end of the subroutine intra_lineage_distance #


# inter_node_distance: This subroutine calculates the distance between 2 nodes along the
#	phylogenetic tree.
#
# OUTPUT: (the distance between node1 and node2,
#		the total branch length leading from the lca to node1, 
#		the total branch length leading from the lca to node2,
#		ID of the last common ancestor (LCA), depth of the LCA).
#
sub inter_node_distance ($$\%\%$) {

	my ($node1, $node2, $node2parent, $br_attr, $indx_len) = @_;

	my @null = (undef, undef, undef, undef, undef);
	my ($common_anc, $lin1, $lin2) = fetch_common_ancestors ($node1, $node2, %{$node2parent});
	unless ( (defined $common_anc) and @{$common_anc} ) {
	    print STDERR "'fetch_common_ancestors' failed for the node pair ($node1, $node2).\n";
	    return (undef, undef, undef, undef, undef) ;
	}

	my $depth = @{$common_anc} -1;
	my $lca = $common_anc->[$depth];

	my $len_lin1 = sum_branch_lenghts (@{$lin1}, %{$br_attr}, $indx_len);
	unless (defined $len_lin1) {
	    print STDERR "\'sum_branch_lenghts\' failed for the node $node1 -specific ancestry:";
	    print STDERR  join (' -> ', @{$lin1} ) . " .\n";
	    return  (undef, undef, undef, $lca, $depth);
	}

	my $len_lin2 = sum_branch_lenghts (@{$lin2}, %{$br_attr}, $indx_len);
	unless (defined $len_lin2) {
	    print STDERR "\'sum_branch_lenghts\' failed for the node $node2 -specific ancestry:";
	    print STDERR  join (' -> ', @{$lin2} ) . " .\n";
	    return (undef, undef, undef, $lca, $depth);
	}

	return ($len_lin1 + $len_lin2, $len_lin1, $len_lin2, $lca, $depth) ;

}		# end of the subroutine inter_node_distance #


# fetch_boot_series: This  subroutine fetches a series of bootstrap values
#		for branches between 2 nodes
#		which are known to be ON THE SAME LINEAGE.
#
# INPUT: (node_offspring, node_ancestor, \%node2parent, \%branch_attributes, $indx_boot)
# OUTPUT: (bootstrap value for the branch immediate downstream of the ancestor,
#	 ..., bootstrap value for the branch immediate upstream of the offspring or its parent).
#
sub fetch_boot_series ($$\%\%$) {

	my ($offspring, $ancestor, $node2parent, $br_attr, $indx_boot) = @_;

	( (defined $indx_boot) and ($indx_boot >= 0) ) or ($indx_boot = $INDX_BOOT) ;

	my $pres_node = $offspring;
	my @boot_series = ();

	while (defined (my $parent = $node2parent->{$pres_node}) ) {
				# quit when you reach the top-node

	    ($pres_node  == $ancestor) and last; # Do NOT collect bootstrap values above $ancestor

	    my $br_info = $br_attr->{$pres_node};
	    unless (defined $br_info) {
		print STDERR "NO BRANCH INFORMATION on the branch (node) ID $pres_node on the lineage leading to $offspring.\n";
		return undef;
	    }
	    my $boot = $br_info->[$indx_boot];
	    (defined $boot) and (unshift @boot_series, $boot);
	    $pres_node = $parent;

	}			# end of the while-loop #

	unless ($pres_node == $ancestor) {
		print STDERR "CanNOT find the node $ancestor on the lineage leading to the node $offspring.\n";
		return undef;
	}

	return \@boot_series;

}		# end of the subroutine fetch_boot_series #


# extract_hidden_bootstrap: This subroutine receives 2 children of the top-node,
#		and tries to fetch a 'hidden' bootstrap value that those 2 children
#		are separated from the remaining child.
#
# INPUT: (top_node, child1, child2, \%node2children, \%branch_attributes, $indx_boot)
#
# OUTPUT: (hidden_bootstrap_value, node ID of the remaining child)
#
# PREREQUISITE: The top-node has 3 child nodes.
#
sub extract_hidden_bootstrap ($$$\%\%$) {

	my ($top_node, $child1, $child2, $node2children, $br_attr, $indx_boot) = @_;

	( (defined $indx_boot) and ($indx_boot >= 0) ) or ($indx_boot = $INDX_BOOT);

	my $children = $node2children->{$top_node};
	unless (defined $children) {
	    print STDERR "NO CHILDREN INFORMATION on the 'TOP-NODE' $top_node.\n";
	    return (undef, undef);
	}

	foreach my $child (@{$children}) {
	    ( ($child  == $child1)  or ($child == $child2) ) and next;
	    my $br_info = $br_attr->{$child};
	    unless ($br_info) {
		print STDERR "NO BRANCH ATTRIBUTES for the 'remaining' sup-top branch (node) ID $child.\n";
		return (undef, undef);
	    }

	    my $hidden_boot = $br_info->[$indx_boot];

	    return ($hidden_boot, $child);
	}

	print STDERR "NO 'REMAINING CHILD' found for the top_node ID $top_node.\n";
	return (undef, undef);

}		# end of the subroutine extract_hidden_bootstrap #


# extract_hidden_bootstrap2:
#	This revised version of the subroutine 'extract_hidden_bootstrap'
#	receives multiple children of the top-node,
#	and tries to fetch 'hidden' bootstrap values that those
#	multiple children are separated from the remaining ones.
#	It no longer require the top node to have exactly 3 children.
#
# INPUT: (top_node, @sb_children, \%node2children, \%branch_attributes, $indx_boot)
#	@sb_children is a subset of the children of the top node.
#
# OUTPUT: \@hidden_boot_lca, where
#	@{$hidden_boot_lca[$m]}
#	= (node ID of the $m th child in the remainder,
#	  the hidden_bootstrap_value associated with it).
#
sub extract_hidden_bootstrap2 ($\@\%\%$) {

	my ($top_node, $sb_children, $node2children,
		$br_attr, $indx_boot) = @_;

	( (defined $indx_boot) and ($indx_boot >= 0) ) or ($indx_boot = $INDX_BOOT);

	my $children = $node2children->{$top_node};
	unless (defined $children) {
	    print STDERR "NO CHILDREN INFORMATION on the 'TOP-NODE' $top_node.\n";
	    return (undef, undef);
	}

	(undef, undef, my $cmpl_children) = diff_array (@{$sb_children}, @{$children});
	my @hidden_boot_lca = ();

	foreach my $child (@{$cmpl_children}) {
	    my $br_info = $br_attr->{$child};
	    unless ($br_info) {
		print STDERR "[CAUTION 'extract_hidden_bootstrap2'] NO BRANCH ATTRIBUTES for the 'remaining' sup-top branch (node) ID $child.\n";
		return undef;
	    }

	    my $hidden_boot = $br_info->[$indx_boot];

	    push @hidden_boot_lca, [$child, $hidden_boot];
	}

	return \@hidden_boot_lca;

}		# end of the subroutine extract_hidden_bootstrap2 #


# resolve_multipartite:
#	This subroutine 'resolve's a 'multipartite' node,
#	 which has more than 2 children, by introducing a mediating node
#	with the length 0 and the bootstrap value undefined.
#
# INPUT: (\%node2parent, \%node2children, %branch_attributes,
#	$multipartite_node_id, $mediating_node_id, \@subset_children),
#	where @subset_children contains children which are going to cluster together
#	after the 'resolution'.
#
sub resolve_multipartite (\%\%\%$$\@) {

	my ($node2parent, $node2children, $br_attr,
		$mltpt_node_id, $med_node_id, $sub_kids) = @_;

	my $children = $node2children->{$mltpt_node_id};

	unless  (defined $children) {
	    print STDERR "NO INFORMATION on the children of the input node $mltpt_node_id for 'resolve_multipartite'.\n";
	    return 0;
	}

	if (@{$children} < 3) {
	    print STDERR "The input node $mltpt_node_id is already resolved enough.\n";
	    return 1;
	}

	if ( (defined $node2parent->{$med_node_id})  or (defined $node2children->{$med_node_id}) ) {
	    print STDERR "The ID number $med_node_id you specified for the meidating node already exists. I'm cowardly quitting.\n";
	    return 0;
	}

	(undef, undef, my $cmpl_kids) = diff_array (@{$sub_kids}, @{$children}) ;
	(@{$sub_kids} < 2) and ( ($cmpl_kids, $sub_kids) = ($sub_kids, $cmpl_kids) );

		# re-definition of parent nodes #
	foreach my $node (@{$sub_kids}) { $node2parent->{$node} = $med_node_id; }
	$node2parent->{$med_node_id} = $mltpt_node_id;

		# re-definition of child nodes #
	$node2children->{$med_node_id} = $sub_kids ;

	my @new_children = sort (@{$cmpl_kids}, $med_node_id );
	$node2children->{$mltpt_node_id} = \@new_children;

		# attach the length 0 and the bootstrap value undef to the newly inserted branch #
		## it has to change in coordination with the input/output subroutines ##

	$br_attr->{$med_node_id} = [ sprintf ("%7.5f", 0 ) , undef];

	return 1;

}		# end of the subroutine resolve_multipartite #


# examine_multifurcation:
#	This subroutine examines a tree to look for multifurcated nodes.
#
# INPUT: (\%node2chi, $topnode_id), where
#	%node2chi = ($node_id => \@children, ...) for the interior nodes;
#	$topnode_id can be different from the genuine top node.
#	In that case, the subroutine looks for the sub-tree under the node $topnode_id.
#
# OUTPUT: \@multifurcations, which stores IDs of the multifurcating nodes.
#
sub examine_multifurcation (\%$) {

	my ($node2chi, $topnode_id) = @_;

	my @multifurcations = ();

	my @curr_nodes = ($topnode_id);

	my $fl_top = 1;
	while (@curr_nodes>0) { # The outer while-loop #
	    my @next_nodes = ();
	    while (my $nodeid = shift @curr_nodes) { # The inner while-loop #
		my $children = $node2chi->{$nodeid};
		((defined $children) and (@{$children}>0)) or next;

		(@{$children} > 2 + $fl_top) and (push @multifurcations, $nodeid);

		push @next_nodes, $children;
	    }			# End of the inner while-loop #
	    $fl_top = 0;
	    @curr_nodes = @next_nodes; # update the list of nodes #
	}		# End of the outer while-loop #

	return \@multifurcations;

}		# End of the subroutine 'examine_multifurcation' #


=for the moment, comment out the following subroutines in order to test the script little by little

=cut

1;		# a "spell" which makes the module "use"-able and/or "require"-able #
