# Supplementary material for: Detecting negative selection on recurrent mutations using gene genealogy
Source: BMC Genet. 2013 May 7;14:37. doi: 10.1186/1471-2156-14-37 (PMC3661350; doi:10.1186/1471-2156-14-37)
Supplement: Additional file 3 — A ZIP archive that contains the original versions of a Perl module implementing our new parsimony algorithm, as well as of Perl and Bourne shell scripts used for our simulation data analyses to examine the performances of various neutrality tests including our two new tests. It also contains a README file that describes how to use the modules and scripts. (The modules and scripts will run on a Mac OS X terminal. And they should probably run on other UNIX platforms as well, although we have not tested whether they indeed will.) The latest version of the modules and scripts, as well as some null-distributions, can be found in the DENSERM directory at the FTP repository of the Bioinformatics Organization [95]. [file 1471-2156-14-37-S3.zip › additional_file_3/DENSERM_P/MyPerlModules/MyTreeManipu_III.pm]

package MyTreeManipu_III;
#
###################################################################################
#	DENSERM_P: A package to DEtect Negative SElection on Recurrent Mutations
#			(almost exclusively via Perl modules and scripts).
#	Version 0.3: Copyright (C) 2012 Kiyoshi Ezawa
#
#    This package is free software: you can redistribute it and/or modify
#    it under the terms of the GNU General Public License as published by
#    the Free Software Foundation, either version 3 of the License, or
#    (at your option) any later version.
#
#    This package is distributed in the hope that it will be useful,
#    but WITHOUT ANY WARRANTY; without even the implied warranty of
#    MERCHANTABILITY or FITNESS FOR A PARTICULAR PURPOSE.  See the
#    GNU General Public License for more details.
#
#    You should have received a copy of the GNU General Public License, "GNU_GPL.txt",
#    along with this package.  If not, see <http://www.gnu.org/licenses/>.
#
#    The author can be contacted by e-mailing to <kezawa dot ezawa3 at gmail dot com>
#    (replace " dot " and " at " with "." and "@", respectively).
###################################################################################
#
# MyTreeManipu_III.pm: This package conducts advanced tree manipulation & analyses,
#	mainly based on the modules 'MyTaxonomy.pm' and 'MyTreeManipu_II.pm'.
#
# MyTreeManipu_II.pm: This package can process more general types of trees,
#	(i.e. NOT limited to binary trees with trichotomous top nodes).
#	It is also consistent with the format of the taxonomy tree which are handled by
#	the module 'MyTaxonomy.pm'.
#
# MyTreeManipu.pm: This package performs basic tree manipulations.
#
#  Subroutines whose substitutes are available in this module ('MyTreeManipu_II.pm')
#	or in 'MyTaxonomy.pm':
#   our @EXPORT = qw(retrieve_top_node confine_outgroup print_unrooted);
#   our @EXPORT_OK = qw(switch_topnode  print_subtree topo_unrooted topo_subtree
#		list_sequences fetch_node_series dist_nodes
#		    );
#
# Subroutines whose substitutes are not available yet:
#   our @EXPORT_OK = ( retrieve_bootstrap  prod_bootstrap );
#

use strict;
use warnings;
use MyArrayManipu qw( diff_array union_array multiple_sort );
use MyTaxonomy qw(
		 fetch_ext_offsprings fetch_ext_offsprings_nr
		fetch_last_common_ancestor fetch_common_ancestors
		);
		# fetch_ancestry fetch_last_common_ancestor_ov2
		# fetch_all_offsprings

use  MyTreeManipu_II qw(
		);
		# shift_topnode move_topnode segregate_subset_nodes
		# sum_branch_lengths inter_node_distance

use Exporter;

our @ISA = qw(Exporter);

our @EXPORT_OK = qw(
		make_node2abs_depth make_node2ct_exoffs make_node2discrete_level
		make_node2totdist_sbtree group_close_extnodes
		make_taxon2depth  max_min_depths_on_subtree
		fetch_taxon_nodes fetch_extnodes_by_taxon_attr
		search_orthocands search_orthocands2 search_closest_homologs
		search_closest_outgroups search_closest_outgroups2
		search_closest_outgroups3
		ascend_search_closest_ogs traceback_closest_outgroups
		);

our $TOP_NODE = $MyTreeManipu_II::TOP_NODE;
our $INDX_LENGTH = $MyTreeManipu_II::INDX_LENGTH;
our $INDX_BOOT = $MyTreeManipu_II::INDX_BOOT;

	# the symbol marking the start of the grouping of nodes.
#our $START_GROUP = $MyTreeManipu_II::START_GROUP;
	# the symbol marking the end of the grouping of nodes.
#our $END_GROUP = $MyTreeManipu_II::END_GROUP;


### 5 important hash tables which describe a tree ###
#
# %node2parent = (node_ID => parent_ID, ...)  # top_node_ID => undef
# %node2children = (node_ID => [a list of child ID's], ...) # external_node_ID => undef
# %name2id = (node_name => node_ID, ...) # including $TOP_NODE => top_node_ID
# %id2name = (node_ID => node_name, ...)  # NOT including top_node_ID => $TOP_NODE,
#					 # because we can always identify the top-node by
#					# checking if $node2parent{$node_id} is defined or not.
#
# %branch_attributes = (ID of the nearest downstream node => [length, bootstrap, ...], ...)
#	--- swapped when the top node is shifted.


	### definition of subroutines ###

# make_node2abs_depth:
#	This subroutine counts the ABSOLUTE depths of ALL nodes.
#	The absolute depth of a node is defined as the number of its ancestral nodes,
#	including itself and the top node.
#
# INPUT: ($topnode_id, \%node2children), whre
#	%node2children = ($node_id => \@child_node_ids, ...) for interior nodes.
#
# OUTPUT: \%node2depth, where
#	%node2depth = ($node_id => $depth, ...) for ALL nodes UNDER the node $topnode_id.
#
sub make_node2abs_depth ($\%) {

	my ($topnode_id, $node2chi) = @_;

	my %node2depth;
	my @sbjcts = ($topnode_id);
	my $depth = 0;

	while (@sbjcts > 0) {
	    $depth++;
	    my @new_sbjcts = ();

	    foreach my $nodeid (@sbjcts) {
		$node2depth{$nodeid} = $depth;
		my $children = $node2chi->{$nodeid};
		(defined $children) and (push @new_sbjcts, @{$children});
	    }
		# Update the set of subject nodes #
	    @sbjcts = @new_sbjcts;
	}

	return \%node2depth;

}	# End of the subroutine 'make_node2abs_depth' #


# make_node2ct_exoffs:
#	This subroutine assigns the nuber of exterior offsprings to each node
#	in  a bottom-up manner.
#
# INPUT: (\%node2ch, \%node2depth), where
#	%node2ch = ($node_id => \@children, ...) for all interior nodes;
#	%node2depth = ($node_id => $absolute_depth, ...) for all nodes;
#
# OUTPUT: \%node2ct_exoffs, where
#	%node2ct_exoffs = ($node_id => $ct_ext_offsprings, ...) for all nodes.
#
sub make_node2ct_exoffs (\%\%) {

	my ($node2ch, $node2depth) = @_;

	my %node2ct_exoffs;
	foreach my $node (sort {$node2depth->{$b} <=> $node2depth->{$a}} keys %{$node2depth}) { # Main foreach-loop #
	    my $children = $node2ch->{$node};
	    unless (defined $children) { # An exterior node #
		$node2ct_exoffs{$node} = 1;
		next;
	    }
	    my $ct_exoffs = 0;
	    foreach my $ch (@{$children}) { $ct_exoffs += $node2ct_exoffs{$ch}; }
	    $node2ct_exoffs{$node} = $ct_exoffs;
	}		# End of the main foreach-loop #

	return \%node2ct_exoffs;

}	# End of the subroutine 'make_node2ct_exoffs' #


# make_node2discrete_level:
#	This subroutine assigns the DISCRETE LEVELs to ALL nodes.
#	Here the discrete level of a node is defined as
#	the smallest number of intervening nodes
#	between itself and the exterior node (including the boundaries).
#	(CREATED on June 17 (Wed), 2010)
#
# INPUT: (\%node2ch, \%node2pa, \%node2depth), where
#	%node2ch = ($node_id => \@children, ...) for all interior nodes;
#	%node2pa = ($node_id => $parent_id, ...) for all non-top nodes;
#	%node2depth = ($node_id => $absolute_depth, ...) for all nodes;
#
# OUTPUT: \%node2level, where
#	%node2level = ($node_id => $discrete_level, ...) for all nodes.
#
sub make_node2discrete_level (\%\%\%) {

	my ($node2ch, $node2pa, $node2depth) = @_;

	my %node2level;

		# First assign temporary levels in a bottom-up manner #
	foreach my $node (sort {$node2depth->{$b} <=> $node2depth->{$a} } keys %{$node2depth}) { # The 1st main foreach-loop #
	    my $children  = $node2ch->{$node};
	    unless (defined $children) { # Exterior nodes #
		$node2level{$node} = 1;
		next;
	    }

	    my $min_level_ch;
	    foreach my $ch (@{$children}) {
		my $level_ch = $node2level{$ch};
		((defined $min_level_ch) and ($min_level_ch <= $level_ch)) or ($min_level_ch = $level_ch);
	    }
	    $node2level{$node} = 1 + $min_level_ch;

	}		# End of the 1st main foreach-loop #

		# Then refine the levels by comparing the parent nodes (in a top-down manner) #
	foreach my $node (sort {$node2depth->{$a} <=> $node2depth->{$b} } keys %{$node2depth}) { # The 2nd main foreach-loop #
	    my $pa = $node2pa->{$node};
	    (defined $pa) or next; # Skip the top node #

	    my $level_pa = $node2level{$pa};
	    my $pot_level = $level_pa + 1;
	    my $curr_level = $node2level{$node};
	    ($pot_level < $curr_level) and ($node2level{$node} = $pot_level);
	}		# End of the 2nd main foreach-loop #

	return \%node2level;

}	# End of the subroutine 'make_node2discrete_level' #


# make_node2totdist_sbtree:
#	This subroutine calculates the total length of
#	the sub-trees in a bottom-up manner,
#	and stores the results into a hash table.
#
# INPUT: (\%node2ch, \%br_attr, $indx_length, \%node2depth), where
#	%node2ch = ($node_id => \@child_node_ids, ...) for interior nodes;
#	%br_attr = ($node_id => $attr, ...) for the nodes each immediately below a branch,
#	with the branch length given by $attr->[$indx_length] if $indx_length is defined,
#				or by $attr if $indx_length is undefined;
#	%node2depth = ($node_id => $absolute_depth, ...) for ALL nodes.
#
# OUTPUT: \%node2totdist, where
#	%node2totdist = ($node_id => $totdist, ...), with
#	$totdist being the summation of the branch lengths over the branches under $node_id,
#	and therefore being 0 for the exterior nodes.
#
#	The subroutine returns undef if it failed.
#
sub make_node2totdist_sbtree (\%\%$\%) {

	my ($node2ch, $br_attr, $indx_length, $node2depth) = @_;

	my %node2totdist;
	foreach my $node (sort { $node2depth->{$b} <=> $node2depth->{$a} } keys %{$node2depth}) { ## Main foreach-loop #
	    my $children = $node2ch->{$node};
	    unless ((defined $children) and (@{$children}>0)) {
		$node2totdist{$node} = 0;
	    }

	    my $totdist = 0;
	    foreach my $ch (@{$children}) { # Inner foreach-loop #

		my $totdist_ch = $node2totdist{$ch};
		unless (defined $totdist_ch) {
		    print STDERR "[ERROR 'make_node2totdist_sbtree'] NO TOTAL DISTANCE of the subtree UNDER the child '$ch' of the node '$node': $! !\n";
		    return undef;
		}

		$totdist += $totdist_ch;

		my $attr = $br_attr->{$ch};
		unless (defined $attr) {
		    print STDERR "[ERROR 'make_node2totdist_sbtree'] NO ATTRIBUTE for the BRANCH between the node '$node' and its child '$ch': $! !\n";
		    return undef;
		}
		my $brlen = (defined $indx_length) ? $attr->[$indx_length] : $attr;
		unless (defined $brlen) {
		    print STDERR "[ERROR 'make_node2totdist_sbtree'] NO BRANCH LENGTH INFORMATION between the node '$node' and its child '$ch': $! !\n";
		    return undef;
		}

		$totdist += $brlen;

	    }			# End of the inner foreach-loop #

	    $node2totdist{$node} = $totdist;

	}		## End of the main foreach-loop ##

	return \%node2totdist;

}	# End of the subroutine 'make_node2totdist_sbtree' #


# group_close_extnodes:
#	This subroutine groups together the exterior nodes
#	whose sub-tree starting from their LCA has a total branch length
#	less than a specified threshould value.
#
# INPUT: ($topnode_id, \%node2ch, \%node2totdist, $indx_totdist, $thrsh_totdist), where
#	%node2ch = ($node_id => \@child_ids, ...) for the interior nodes;
#	%node2totdist = ($node_id => $totdist, ...)
#	with $totdist->[$indx_totdist], or $totdist if $indx_totdist = undef,
#	being the total branch length of the subtree under $node_id;
#	$thrsh_totdist is the threshold value of the total branch length
#	to determine whether the sequences are grouped together or not.
#
# OUTPUT: \@set_grp_topnodes, where
#	$set_grp_topnodes[$g] = $grp_topnode_id
#	is the top node ID of the $g th group (or sub-tree) of 'close' sequences,
#
sub group_close_extnodes ($\%\%$$) {

	my ($topnode_id, $node2ch, $node2totdist, $indx_totdist, $thrsh_totdist) = @_;

	my @set_grp_topnodes = ();
	my @subjects = ($topnode_id);

	while (@subjects>0) { # Outer while-loop #
	    my @new_sbjcts = ();

	    foreach my $node (@subjects) { # Inner while-loop #
		my $totdist = $node2totdist->{$node};
		unless (defined $totdist) {
		    print STDERR "[ERROR 'group_close_extnodes'] NO TOTAL BRANCH LENGTH defined for the subtree under the node '$node' : $! !\n";
		    return undef;
		}
		(defined $indx_totdist) and ($totdist = $totdist->[$indx_totdist]);

		if ($totdist < $thrsh_totdist) {
		    push @set_grp_topnodes, $node;
		    next;
		}

		my $ch = $node2ch->{$node};
		(defined $ch) and (push @new_sbjcts, @{$ch});

	    }			# End of the inner while-loop #

	    @subjects = @new_sbjcts;

	}		# End of the outer while-loop # 

	return \@set_grp_topnodes;

}	# End of the subroutine 'group_close_extnodes'


# make_taxon2depth:
#	This subroutine constructs a hash table:
#	%taxon2depth = (taxon ID => depth of the common ancestor with the query taxon, ...)
#		for a specified set of taxa.
#
# REVISED on Sunday, December 31, 2006:
#	The subroutine now returns a hash %taxon2lca = ($taxon_ID => $lca, ...)
#	as well.
#	In order to keep backward compatibility, I return \%taxon2depth
#	at the tail of the output list.
#
# INPUT: ($qu_taxon, \@sb_taxa, \%taxon_name2id, %taxon_id2parent).
#	If %taxon_name2id is EMPTY, we regard $qu_taxon and @sb_taxa are given
#	in terms of taxon IDs, not taxon names.
#
sub make_taxon2depth ($\@\%\%) {

	my ($qu_taxon, $sb_taxa, $taxon_name2id, $taxon_id2parent)  = @_;

	my $fl_id = (scalar keys %{$taxon_name2id}) ? 0 : 1;
		# =1 if the 0th and 1st arguments are given in terms of IDs,
		# =0 if they are given in terms of names.

	my $qu_id = $fl_id ? $qu_taxon : $taxon_name2id->{$qu_taxon};
	unless (defined $qu_id) {
		print STDERR "UNDEFINED taxon ID for the query taxon $qu_taxon.\n";
		return (undef, undef);
	}

	my $ct_sb = @{$sb_taxa};

	my %taxon2depth; # (taxon_ID => depth of the common ancestor with the query taxon, ...)
	my %taxon2lca; # ($taxon_ID => $lca, ...)

	for (my $i=0; $i <$ct_sb; $i++) {

	    my $sb_taxon = $sb_taxa->[$i];
	    my $sb_id = $fl_id ? $sb_taxon : $taxon_name2id->{$sb_taxon};
	    unless (defined $sb_id) {
		print STDERR "UNDEFINED taxon ID for the subject taxon $sb_taxon.\n";
		return (undef, undef);
	    }

	    my ($lca, $depth) = fetch_last_common_ancestor ($qu_id, $sb_id, %{$taxon_id2parent});
	    unless (defined $depth) {
		print STDERR "'fetch_last_common_ancestor' failed for the query taxon $qu_taxon and subject taxon $sb_taxon.\n";
		return (undef, undef);
	    }

	    $taxon2depth{$sb_id} = $depth;
	    $taxon2lca{$sb_id} = $lca;
	}

	return (\%taxon2lca, \%taxon2depth);

}		# end of the subroutine make_taxon2depth #


# max_min_depths_on_subtree:
#	This subroutine examines a subtree with a specified top node
#	and collects external nodes with the maximum and minimum depths.
#
# INPUT: ($sb_topnode, \%nodeid2depth, \%node2children), where
#	$sb_topnode is the top node of the subtree under consideration.
#
# OUTPUT: ($min_depth, $max_depth, \@min_seqs, \@max_seqs), where
#	@min/max_seqs stores the IDs of the external nodes (= sequences)
#	with the minimum/maximum depth.  
#
sub max_min_depths_on_subtree ($\%\%) {

	my ($sb_topnode, $nodeid2depth, $node2children) = @_;

	my $ext_nodes = fetch_ext_offsprings_nr ($sb_topnode, %{$node2children});

	my @max_seqs = my @min_seqs = ();
	my ($max_depth, $min_depth);

	foreach my $nodeid (@{$ext_nodes}) { # the outer foreach #
	    my $depth = $nodeid2depth->{$nodeid};
	    (defined $depth) or next;

	    unless (defined $max_depth) {
		$max_depth = $min_depth = $depth;
		@max_seqs = ($nodeid);
		@min_seqs = ($nodeid);
		next;
	    }

	    if ($depth < $min_depth) {
		$min_depth = $depth;
		@min_seqs = ($nodeid);
		next;
	    }
	    if ($depth > $max_depth) {
		$max_depth = $depth;
		@max_seqs = ($nodeid);
		next;
	    }

	    ($depth == $min_depth) and (push @min_seqs, $nodeid) ;
	    ($depth == $max_depth) and (push @max_seqs, $nodeid) ;

	}				# end of the outer foreach #

	return ($min_depth, $max_depth, \@min_seqs, \@max_seqs);

}		# end of the subroutine 'max_min_depths_on_subtree' #


# fetch_taxon_nodes: This subroutine fetches all the nodes associated with
#		a specified taxon ID (or name) under a specified top-node.
#
sub fetch_taxon_nodes ($$\%\%) {

	my ($top_node, $taxon, $node2children, $node2taxon) = @_;

	my @taxon_nodes = ();

	my $ext_offs = fetch_ext_offsprings ($top_node, %{$node2children});
	for my $node (@{$ext_offs}) {
		($node2taxon->{$node} eq $taxon) and (push @taxon_nodes, $node);
	}

	return \@taxon_nodes;

}		# end of the subroutine fetch_taxon_nodes #


# fetch_extnodes_by_taxon_attr:
#	This subroutine searches a subtree for
#	external nodes of a specified taxon attribute.
#
# INPUT: ($top_node, $sel_attr, \%node2children, \%node2taxon, \%taxon2attr, $method), where
#	$top_node is the ID of the top node of the subtree you want to search;
#	$sel_attr is the attribute of the taxa you want to extract;
#	%node2children = ($node_id => \@children, ...);
#	%node2taxon = ($node_id => $taxon_id, ...);
#	%taxon2attr = ($taxon_id => $attribute, ...);
#	$method = 'a' (or 'd') if you want to deal with the attributes as strings,
#		= '+' (or '-') if the attributes are regarded as numbers.
#
# OUTPUT: \@relv_extnodes, where
#	@relv_extnodes = ( a list of IDs of nodes  ).
#
sub fetch_extnodes_by_taxon_attr ($$\%\%\%$) {

	my ($top_node, $sel_attr, $node2children, $node2taxon,
		$taxon2attr, $method) = @_;

	my $fl_num = (($method eq '+') or ($method eq '-')) ? 1 : 0;
	my @relv_extnodes = ();

	my $extnodes = fetch_ext_offsprings_nr ($top_node, %{$node2children});

	foreach my $node (@{$extnodes}) {
	    my $taxon = $node2taxon->{$node};
	    (defined $taxon) or next;
	    my $attr = $taxon2attr->{$taxon};
	    (defined $attr) or next;
	    ( ($fl_num and ($attr == $sel_attr))
		or (!($fl_num) and ($attr eq $sel_attr)) )
		and (push @relv_extnodes, $node);
	}

	return \@relv_extnodes;

}		# end of the subroutine 'fetch_extnodes_by_taxon_attr' #


# search_orthocands:
#	This subroutine looks for ortholog candidates of a query sequence
#	from  a set of sequences of specified species.
#
# INPUT: ($qu_node, $target_taxon, \%node2parent, \%node2children, \%node2taxon, \%taxon2depth), where
#	%node2taxon = (external node ID => source taxon ID, ...),
#	%taxon2depth = (taxonID => depth of the common ancestor with the query taxon, ...).
#
# OUTPUT: (#{target sequences}, \@orthocands), where 
#	@orthocands  = (a list of IDs).
#
# PREREQUISITE: The input tree should have outgroup sequences properly segregated,
#	e.g. via  'segregate_subset_nodes' in the module 'MyTreemanipu_II.pm'.
#
sub search_orthocands ($$\%\%\%\%) {

	my ($qu_node, $target_taxon,
	$node2parent, $node2children, $node2taxon, $taxon2depth) = @_;

	my $target_depth = $taxon2depth->{$target_taxon};
	unless (defined $target_depth) {
	    print STDERR "NO DEPTH found for the target taxon ID $target_taxon.\n";
	    return (undef, undef);
	}

	my $ct_target = 0;
	foreach my $node (keys %{$node2taxon}) {
		($node2taxon->{$node} eq $target_taxon) and $ct_target++;
	}

	$ct_target or (return  (0, []) ) ;

	my $pres_node = $qu_node;

	while (defined (my $parent = $node2parent->{$pres_node}) ) { # the outermost while

	    my $siblings = $node2children->{$parent};
	    unless (defined $siblings) { # This cannot happen #
		print STDERR  "UNDEFINED siblings for the node ID $pres_node .\n";
		return ($ct_target, undef);
	    }

	    my $min_depth;
	    my @orthocands = ();

	    foreach my $sibl (@{$siblings}) {      # the middle foreach #

		($sibl  eq $pres_node) and next;  # the node was already inspected #
		my $sbjcts = fetch_ext_offsprings ($sibl, %{$node2children});
		my $ct_sb = @{$sbjcts};
		my @reservoir = ();  # a temporary storage of ortholog candidates
		my $max_depth;

		for (my $i=0; $i<$ct_sb; $i++) {   # the inner for #
		    my $sb_node = $sbjcts->[$i];
		    my $sb_taxon = $node2taxon->{$sb_node}; 
		    unless (defined $sb_taxon) {
			print STDERR "NO TAXON ID is associated with the node ID $sb_node.\n";
			return ($ct_target, undef);
		    }
		    my $sb_depth = $taxon2depth->{$sb_taxon};
		    unless (defined $sb_depth) {
			print STDERR "NO DEPTH found for the subject taxon ID $sb_taxon.\n";
			return ($ct_target, undef);
		    }


		    if (defined $min_depth) {
			($min_depth > $sb_depth) and ($min_depth = $sb_depth) ;
		    } else {
			$min_depth = $sb_depth;
		    }

		    if (defined $max_depth) {
			($max_depth < $sb_depth) and ($max_depth = $sb_depth);
		    } else {
			$max_depth = $sb_depth;
		    }

		    if ($sb_taxon eq $target_taxon) {
			push @reservoir, $sb_node;
		    } elsif ($sb_depth < $target_depth) {
			 # an outgroup appeared prior to
			 # (or at the same time with) target sequences
			@reservoir = ();
			last;
		    }

		}		# end of the innder for #

		( ($min_depth <= $target_depth) and
		   ($max_depth == $target_depth) and @reservoir)
			and  (push @orthocands, @reservoir);

	    }		# end of the middle foreach #

		# There appeared species phylogenetically as far as or farther than the target.
	    ($min_depth <= $target_depth) and ( return ($ct_target, \@orthocands) ) ;
	    ## elsif ($min_depth < $target_depth) { return ($ct_target, []) ; }

	    $pres_node = $parent;  # climb 1 step further

	}			# end of the outermost while #

		# Normally, this cannot happen .
	print STDERR "'search_orthcands' FAILED in a manner which cannot happen normally.\n";
	return ($ct_target, undef); # no ortholog candidates were found #

}		# end of the subroutine search_orthocands #


# search_orthocands2:
#	This subroutine looks for ortholog candidates of a query sequence
#	from  a set of sequences of specified species.
#	This is a revised version of 'search_orthocands'.
#	The major difference is that the subroutine now examines the
#	phylogenetic relationship more rigorously.
#
# INPUT: ($qu_node, $target_taxon, \%node2parent, \%node2children, \%node2taxon, \%taxon2depth), where
#	%node2taxon = (external node ID => source taxon ID, ...),
#	%taxon2depth = (taxonID => depth of the common ancestor with the query taxon, ...).
#
# OUTPUT: (#{target sequences}, \@orthocands), where 
#	@orthocands  = (a list of IDs).
#
# PREREQUISITE: The input tree should have outgroup sequences properly segregated,
#	e.g. via  'segregate_subset_nodes' in the module 'MyTreemanipu_II.pm'.
#
sub search_orthocands2 ($$\%\%\%\%) {

	my ($qu_node, $target_taxon,
	$node2parent, $node2children, $node2taxon, $taxon2depth) = @_;

	my $target_depth = $taxon2depth->{$target_taxon};
	unless (defined $target_depth) {
	    print STDERR "NO DEPTH found for the target taxon ID $target_taxon.\n";
	    return (undef, undef);
	}

	my $ct_target = 0;
	foreach my $node (keys %{$node2taxon}) {
		($node2taxon->{$node} eq $target_taxon) and $ct_target++;
	}

	$ct_target or (return  (0, []) ) ;

	my $pres_node = $qu_node;

	while (defined (my $parent = $node2parent->{$pres_node}) ) { # the outermost while

	    my $siblings = $node2children->{$parent};
	    unless (defined $siblings) { # This cannot happen #
		print STDERR  "UNDEFINED siblings for the node ID $pres_node .\n";
		return ($ct_target, undef);
	    }

	    ##my $min_depth;
	    my $minmin_depth; # Revised on Monday, April 17, 2006
	    my @orthocands = ();

	    foreach my $sibl (@{$siblings}) {      # the middle foreach #

		($sibl  eq $pres_node) and next;  # the node was already inspected #
		my $sbjcts = fetch_ext_offsprings ($sibl, %{$node2children});
		my $ct_sb = @{$sbjcts};
		my @reservoir = ();  # a temporary storage of ortholog candidates
		my $max_depth;
		my $min_depth; # Revised on Monday, April 17, 2006

		for (my $i=0; $i<$ct_sb; $i++) {   # the inner for #
		    my $sb_node = $sbjcts->[$i];
		    my $sb_taxon = $node2taxon->{$sb_node}; 
		    unless (defined $sb_taxon) {
			print STDERR "NO TAXON ID is associated with the node ID $sb_node.\n";
			return ($ct_target, undef);
		    }
		    my $sb_depth = $taxon2depth->{$sb_taxon};
		    unless (defined $sb_depth) {
			print STDERR "NO DEPTH found for the subject taxon ID $sb_taxon.\n";
			return ($ct_target, undef);
		    }


		    if (defined $min_depth) {
			($min_depth > $sb_depth) and ($min_depth = $sb_depth) ;
		    } else {
			$min_depth = $sb_depth;
		    }

		    if (defined $max_depth) {
			($max_depth < $sb_depth) and ($max_depth = $sb_depth);
		    } else {
			$max_depth = $sb_depth;
		    }

		    if ($sb_taxon eq $target_taxon) {
			push @reservoir, $sb_node;
		    } elsif ($sb_depth < $target_depth) {
			 # an outgroup appeared prior to
			 # (or at the same time with) target sequences
			@reservoir = ();
			last;
		    }

		}		# end of the innder for #

			## Revised on Monday, April 17, 2006 ##
		##( ($min_depth <= $target_depth) and
		( ($min_depth == $target_depth) and
		   ($max_depth == $target_depth) and @reservoir)
			and  (push @orthocands, @reservoir);

			## Added on Monday, April 17, 2006 ##
		((defined $minmin_depth) and ($minmin_depth <= $min_depth))
			or ($minmin_depth = $min_depth);

	    }		# end of the middle foreach #

		# There appeared species phylogenetically as far as
		# or farther than the target.
		##  Revised on Monday, April 17, 2006 ##
	    ##($min_depth <= $target_depth) and ( return ($ct_target, \@orthocands) ) ;
	    ($minmin_depth <= $target_depth) and ( return ($ct_target, \@orthocands) ) ;
	    ## elsif ($min_depth < $target_depth) { return ($ct_target, []) ; }

	    $pres_node = $parent;  # climb 1 step further

	}			# end of the outermost while #

		# Normally, this cannot happen .
	print STDERR "'search_orthcands' FAILED in a manner which cannot happen normally.\n";
	return ($ct_target, undef); # no ortholog candidates were found #

}		# end of the subroutine search_orthocands2 #


# search_closest_homologs:
#	This subroutine looks for homologs which are the closest to
#	the query sequence(s) among sequences of specified species.
#	The subroutine does NOT care if the homologs are ortholog or not.
#
# INPUT: ($qu_node, $target_taxon, \%node2parent, \%node2children, \%node2taxon, \%taxon2depth), where
#	%node2taxon = (external node ID => source taxon ID, ...),
#	%taxon2depth = (taxonID => depth of the common ancestor with the query taxon, ...).
#
# OUTPUT: (\@closest_homologs, LCA, LCA's child on the query side,
#		the minimum depth in the branch on the query side), 
#	where @closest_homologs  = (\@homologs_br1, \@homologs_br2, ...),
#	and @homologs_brm = 
#	    (the minimum depth in the branch,
#		the maximum depth in the branch, the top node on the branch,
#		[a list of closest homologs])
#
# RECOMMENDED FEATURE: The input tree should have outgroup sequences properly segregated,
#	e.g. via  'segregate_subset_nodes' in the module 'MyTreemanipu_II.pm'.
#
sub search_closest_homologs ($$\%\%\%\%) {

	my ($qu_node, $target_taxon,
	$node2parent, $node2children, $node2taxon, $taxon2depth) = @_;

	my @null = (undef, undef, undef, undef);

	my $qu_taxon = $node2taxon->{$qu_node};
	my $qu_depth = $taxon2depth->{$qu_taxon};
	my $target_depth = $taxon2depth->{$target_taxon};
	unless (defined $target_depth) {
	    print STDERR "[CAUTION 'search_closest_homologs'] NO DEPTH found for the target taxon ID $target_taxon.\n";
	    return @null
	}

	my $ct_target = 0;
	foreach my $node (keys %{$node2taxon}) {
		($node2taxon->{$node} eq $target_taxon) and $ct_target++;
	}

	$ct_target or (return  ([], undef, undef, undef) ) ;

	my $pres_node = $qu_node;
	my $min_depth = $qu_depth;

	while (defined (my $parent = $node2parent->{$pres_node}) ) { # the outermost while

	    my $siblings = $node2children->{$parent};
	    unless (defined $siblings) { # This cannot happen #
		print STDERR  "[CAUTION 'search_closest_homologs'] UNDEFINED siblings for the node ID $pres_node .\n";
		##return ($ct_target, undef);
		return @null; ## REVISED on Friday, June 2, 2006
	    }

	    my @candidates = ();
	    # element = [local_min_depth, local_max_depth,
	    #		branch_top_node (= $sibl), \@local_candidates]
	    my @dismissed = (); # for branchs with no target homologs
				# element = local_min_depth

	    foreach my $sibl (@{$siblings}) {      # the middle foreach #

		($sibl  eq $pres_node) and next;  # the node was already inspected #
		my $sbjcts = fetch_ext_offsprings ($sibl, %{$node2children});
		my $ct_sb = @{$sbjcts};
		my @reservoir = ();  # a temporary storage of closest candidates
		my $lmax_depth;
		my $lmin_depth;


		for (my $i=0; $i<$ct_sb; $i++) {   # the inner for #
		    my $sb_node = $sbjcts->[$i];
		    my $sb_taxon = $node2taxon->{$sb_node}; 
		    unless (defined $sb_taxon) {
			print STDERR "[CAUTION 'search_closest_homologs'] NO TAXON ID is associated with the node ID $sb_node.\n";
			return @null;
		    }
		    my $sb_depth = $taxon2depth->{$sb_taxon};
		    unless (defined $sb_depth) {
			print STDERR "[CAUTION 'search_closest_homologs'] NO DEPTH found for the subject taxon ID $sb_taxon.\n";
			return @null;
		    }

		    if (defined $lmin_depth) {
			($lmin_depth > $sb_depth) and ($lmin_depth = $sb_depth) ;
		    } else {
			$lmin_depth = $sb_depth;
		    }

		    if (defined $lmax_depth) {
			($lmax_depth < $sb_depth) and ($lmax_depth = $sb_depth);
		    } else {
			$lmax_depth = $sb_depth;
		    }

		    ($sb_taxon eq $target_taxon) and (push @reservoir, $sb_node) ;

		}		# end of the innder for #

		if (@reservoir) {
		    push @candidates, [$lmin_depth, $lmax_depth, $sibl, \@reservoir];
		} else {
		    push @dismissed, $lmin_depth;
		}

	    }		# end of the middle foreach #

	    if (@candidates) {
		return (\@candidates, $parent, $pres_node, $min_depth);

	    } else { # target homologs have not appeared yet #
		foreach my $lmin_depth (@dismissed) {
		    if (defined $min_depth) {
			($min_depth > $lmin_depth) and ($min_depth = $lmin_depth);
		    } else {
			$min_depth = $lmin_depth;
		    }
		}
	    }

	    $pres_node = $parent;  # climb 1 step further

	}			# end of the outermost while #

		# Normally, this cannot happen .
	print STDERR "'search_orthcands' FAILED in a manner which cannot happen normally.\n";
	return @null; # no ortholog candidates were found #

}		# end of the subroutine search_closest_homologs #


# search_closest_outgroups:
#	This subroutine looks for outgroups which are the shallowest
#	among those which are the closest to the query sequence(s).
#
# INPUT: ($init_node, $target_depth, \%node2parent, \%node2children, \%node2taxon, \%taxon2depth), where
#	$init_node = query node, LCA, or LCA's offspring on the query lineage.
#	%node2taxon = (external node ID => source taxon ID, ...),
#	%taxon2depth = (taxonID => depth of the common ancestor with the query taxon, ...).
#
# OUTPUT: \@closest_ooutgroup, where
#	@{$closest_outgroup[l-1]} = (node_ID, taxon, depth).
#
# PREREQUISITE: The input tree should have outgroup sequences properly segregated,
#	e.g. via  'segregate_subset_nodes' in the module 'MyTreemanipu_II.pm'.
#
sub search_closest_outgroups ($$\%\%\%\%) {

	my ($init_node, $target_depth,
	$node2parent, $node2children, $node2taxon, $taxon2depth) = @_;

	my $pres_node = $init_node;
	my $min_depth;

	while (defined (my $parent = $node2parent->{$pres_node}) ) { # the outermost while

	    my $siblings = $node2children->{$parent};
	    unless (defined $siblings) { # This cannot happen #
		print STDERR  "UNDEFINED siblings for the node ID $pres_node .\n";
		return undef;
	    }

	    my @closest_outgroups = ();
	    # element = [node_ID, taxon, depth]

	    foreach my $sibl (@{$siblings}) {      # the middle foreach #

		($sibl  eq $pres_node) and next;  # the node was already inspected #
		my $sbjcts = fetch_ext_offsprings ($sibl, %{$node2children});
		my $ct_sb = @{$sbjcts};
		my @reservoir = ();  # a temporary storage of closest outgroup candidates
		my $lmin_depth;

		for (my $i=0; $i<$ct_sb; $i++) {   # the inner for #
		    my $sb_node = $sbjcts->[$i];
		    my $sb_taxon = $node2taxon->{$sb_node}; 
		    unless (defined $sb_taxon) {
			print STDERR "NO TAXON ID is associated with the node ID $sb_node.\n";
			return undef;
		    }
		    my $sb_depth = $taxon2depth->{$sb_taxon};
		    unless (defined $sb_depth) {
			print STDERR "NO DEPTH found for the subject taxon ID $sb_taxon.\n";
			return undef;
		    }

		   ($sb_depth < $target_depth) or next; # dismiss 'in-group's

		   my @sb_info = ($sb_node,  $sb_taxon, $sb_depth);
		   if (!(defined $lmin_depth) or ($lmin_depth > $sb_depth) ) {
			$lmin_depth = $sb_depth;
			@reservoir = (\@sb_info);

		   } elsif ($lmin_depth == $sb_depth) {
			push @reservoir, \@sb_info;
		   }

		}		# end of the innder for #

		(@reservoir) or next; # we have no interest in a no-og branch

		   # NOTE that  we take 'deeper' branches #
		if ( !(@closest_outgroups) or
			($lmin_depth > $closest_outgroups[0]->[2]) ) {
		    @closest_outgroups = @reservoir;
		} elsif ($lmin_depth == $closest_outgroups[0]->[2]) {
		    push @closest_outgroups, @reservoir;
		}

	    }		# end of the middle foreach #

	    (@closest_outgroups) and  (return \@closest_outgroups);

	    $pres_node = $parent;  # climb 1 step further

	}			# end of the outermost while #

		# This can happen when the input does NOT contain
		# any sequences less deep than the target.
	return []; # no outgroup candidates were found #

}		# end of the subroutine search_closest_outgroups #


# search_closest_outgroups2:
#	This subroutine looks for outgroups which are the shallowest
#	among those which are the closest to the query sequence(s).
#	This is a slightly revised version of 'search_closest_outgroups'
#	where only the output format has changed.
#
# INPUT: ($init_node, $target_depth, \%node2parent, \%node2children, \%node2taxon, \%taxon2depth), where
#	$init_node = query node, LCA, or LCA's offspring on the query lineage.
#	%node2taxon = (external node ID => source taxon ID, ...),
#	%taxon2depth = (taxonID => depth of the common ancestor with the query taxon, ...).
#
# OUTPUT: \@closest_outgroup, where
#	@closest_outgroup = ( \@closest_outgroup_br1, \@closest_outgroup_br2, ...), where
#	@{$closest_outgroup_brm[l-1]} = (node_ID, taxon, depth).
#
# PREREQUISITE: The input tree should have outgroup sequences properly segregated,
#	e.g. via  'segregate_subset_nodes' in the module 'MyTreemanipu_II.pm'.
#
sub search_closest_outgroups2 ($$\%\%\%\%) {

	my ($init_node, $target_depth,
	$node2parent, $node2children, $node2taxon, $taxon2depth) = @_;

	my $pres_node = $init_node;
	my $min_depth;

	while (defined (my $parent = $node2parent->{$pres_node}) ) { # the outermost while

	    my $siblings = $node2children->{$parent};
	    unless (defined $siblings) { # This cannot happen #
		print STDERR  "UNDEFINED siblings for the node ID $pres_node .\n";
		return undef;
	    }

	    my @closest_outgroups = ();
	    # element = [node_ID, taxon, depth]

	    foreach my $sibl (@{$siblings}) {      # the middle foreach #

		($sibl  eq $pres_node) and next;  # the node was already inspected #
		my $sbjcts = fetch_ext_offsprings ($sibl, %{$node2children});
		my $ct_sb = @{$sbjcts};
		my @reservoir = ();  # a temporary storage of closest outgroup candidates
		my $lmin_depth;

		for (my $i=0; $i<$ct_sb; $i++) {   # the inner for #
		    my $sb_node = $sbjcts->[$i];
		    my $sb_taxon = $node2taxon->{$sb_node}; 
		    unless (defined $sb_taxon) {
			print STDERR "NO TAXON ID is associated with the node ID $sb_node.\n";
			return undef;
		    }
		    my $sb_depth = $taxon2depth->{$sb_taxon};
		    unless (defined $sb_depth) {
			print STDERR "NO DEPTH found for the subject taxon ID $sb_taxon.\n";
			return undef;
		    }

		   ($sb_depth < $target_depth) or next; # dismiss 'in-group's

		   my @sb_info = ($sb_node,  $sb_taxon, $sb_depth);
		   if (!(defined $lmin_depth) or ($lmin_depth > $sb_depth) ) {
			$lmin_depth = $sb_depth;
			@reservoir = (\@sb_info);

		   } elsif ($lmin_depth == $sb_depth) {
			push @reservoir, \@sb_info;
		   }

		}		# end of the innder for #

		(@reservoir) or next; # we have no interest in a no-og branch

		   # NOTE that  we take 'deeper' branches #
		if ( !(@closest_outgroups) or
			($lmin_depth > $closest_outgroups[0][0]->[2]) ) {
		    @closest_outgroups = (\@reservoir);
		} elsif ($lmin_depth == $closest_outgroups[0][0]->[2]) {
		    push @closest_outgroups, \@reservoir;
		}

	    }		# end of the middle foreach #

	    (@closest_outgroups) and  (return \@closest_outgroups);

	    $pres_node = $parent;  # climb 1 step further

	}			# end of the outermost while #

		# This can happen when the input does NOT contain
		# any sequences less deep than the target.
	return []; # no outgroup candidates were found #

}		# end of the subroutine search_closest_outgroups2 #


# search_closest_outgroups3:
#	This subroutine looks for outgroups which are the shallowest
#	among those which are the closest to the query sequence(s).
#	This is a slightly revised version of 'search_closest_outgroups2',
#	which in turs is a slightly revised version of 'search_closest_outgroups'.
#	This one ('3') differs from '2' only in the input format,
#	while '2' difffers from the original one only in the output format.
#	
#
# INPUT: ($init_node, $target_depth, \%node2parent, \%node2children, \%node2taxon), where
#	$init_node = query node, LCA, or LCA's offspring on the query lineage.
#	%node2taxon = (external node ID => [depth, source taxon ID], ...),
#	where 'depth' is the depth of the common ancestor with the query taxon.
#
# OUTPUT: \@closest_outgroup, where
#	@closest_outgroup = ( \@closest_outgroup_br1, \@closest_outgroup_br2, ...), where
#	@{$closest_outgroup_brm[l-1]} = (node_ID, taxon, depth).
#
# PREREQUISITE: The input tree should have outgroup sequences properly segregated,
#	e.g. via  'segregate_subset_nodes' in the module 'MyTreemanipu_II.pm'.
#
sub search_closest_outgroups3 ($$\%\%\%) {

	my ($init_node, $target_depth,
	$node2parent, $node2children, $node2taxon) = @_;
	##$node2parent, $node2children, $node2taxon, $taxon2depth) = @_;

	my $pres_node = $init_node;
	my $min_depth;

	while (defined (my $parent = $node2parent->{$pres_node}) ) { # the outermost while

	    my $siblings = $node2children->{$parent};
	    unless (defined $siblings) { # This cannot happen #
		print STDERR  "UNDEFINED siblings for the node ID $pres_node .\n";
		return undef;
	    }

	    my @closest_outgroups = ();
	    # element = [node_ID, taxon, depth]

	    foreach my $sibl (@{$siblings}) {      # the middle foreach #

		($sibl  eq $pres_node) and next;  # the node was already inspected #
		my $sbjcts = fetch_ext_offsprings ($sibl, %{$node2children});
		my $ct_sb = @{$sbjcts};
		my @reservoir = ();  # a temporary storage of closest outgroup candidates
		my $lmin_depth;

		for (my $i=0; $i<$ct_sb; $i++) {   # the inner for #
		    my $sb_node = $sbjcts->[$i];
		    ##my $sb_taxon = $node2taxon->{$sb_node}; 
		    ##unless (defined $sb_taxon) {
		    my $sb_taxon_info = $node2taxon->{$sb_node}; 
		    unless (defined $sb_taxon_info) {
			print STDERR "NO TAXON ID is associated with the node ID $sb_node.\n";
			return undef;
		    }
		    ##my $sb_depth = $taxon2depth->{$sb_taxon};
		    my ($sb_depth, $sb_taxon) = @{$sb_taxon_info};
		    unless (defined $sb_depth) {
			print STDERR "NO DEPTH found for the subject taxon ID $sb_taxon.\n";
			return undef;
		    }

		   ($sb_depth < $target_depth) or next; # dismiss 'in-group's

		   my @sb_info = ($sb_node,  $sb_taxon, $sb_depth);
		   if (!(defined $lmin_depth) or ($lmin_depth > $sb_depth) ) {
			$lmin_depth = $sb_depth;
			@reservoir = (\@sb_info);

		   } elsif ($lmin_depth == $sb_depth) {
			push @reservoir, \@sb_info;
		   }

		}		# end of the innder for #

		(@reservoir) or next; # we have no interest in a no-og branch

		   # NOTE that  we take 'deeper' branches #
		if ( !(@closest_outgroups) or
			($lmin_depth > $closest_outgroups[0][0]->[2]) ) {
		    @closest_outgroups = (\@reservoir);
		} elsif ($lmin_depth == $closest_outgroups[0][0]->[2]) {
		    push @closest_outgroups, \@reservoir;
		}

	    }		# end of the middle foreach #

	    (@closest_outgroups) and  (return \@closest_outgroups);

	    $pres_node = $parent;  # climb 1 step further

	}			# end of the outermost while #

		# This can happen when the input does NOT contain
		# any sequences less deep than the target.
	return []; # no outgroup candidates were found #

}		# end of the subroutine search_closest_outgroups3 #


# ascend_search_closest_ogs:
#	This satellite subroutine of 'traceback_closest_outgroups'
#	'traces back' the putative evolutionary history by CLIMBING THE TREE,
#	while collecting information on the branches it climbed 
#	and on the subtrees sticking out of the pass,
#	untill it finds a sequence whose 'depth' is less than
#	a specified one.
#
# INPUT: ($tgt_depth, $start_node, \%nodeid2depth, \%node2parent,
#	\%node2children, \%br_attr, $indx_boot, $indx_length), where
#	$tgt_depth is the lower boundary (excluded) of the depths of 'outgroup's;
#	%nodeid2depth, %node2parent, %node2children are as indicated by the name;
#	 ($boot, $length) = @{$br_attr{$nodeid}}[$indx_boot, $indx_length] 
#	are for the branch directly upstream of the node.
#
# OUTPUT: (\@info_closest_ogs, \@info_paths, \@info_side_branches), where
#	@{$info_closest_ogs[$i]} = ($sb_topnode, $boot, $brlen, $min_depth, $max_depth, \@min_seqs, \@max_seqs) is for the $i-th 'sibling' lineage of $start_node (at the relevant node);
#	@{$info_paths[$n]} = ($node_id, $boot, $brlen)
#	for the $n-th node along the main path;
#	@{$info_side_branches[$n][$j]} = (the same format as the above)
#	is for the $j-th branches that does NOT contain outgroup sequences
#	and that is off the main path at the ($n+1)-th node along the main path;
#	Here $start_node is regarded as the 0 th node.
#
sub ascend_search_closest_ogs ($$\%\%\%\%$$) {

	my ($tgt_depth, $start_node, $nodeid2depth, $node2parent,
		$node2children, $br_attr, $indx_boot, $indx_length) = @_;

	my @info_closest_ogs = my @info_side_branches = my @info_paths = ();

	my $pres_node = $start_node;

	while (defined (my $parent = $node2parent->{$pres_node}) ) { # the outermost while-loop #

	    my ($path_brlen, $path_boot) = @{$br_attr->{$pres_node}}[$indx_length, $indx_boot];
	    push @info_paths, [$start_node, $path_boot, $path_brlen];
	    my @side_branches = ();

	    my $siblings = $node2children->{$parent};
	    foreach my $sibl (@{$siblings}) { # the inner foreach #
		($sibl == $pres_node) and next;

		my ($min_depth, $max_depth, $min_seqs, $max_seqs)
		= max_min_depths_on_subtree ($sibl, %{$nodeid2depth}, %{$node2children});
		my ($brlen, $boot) = @{$br_attr->{$sibl}}[$indx_length, $indx_boot];
		if ($min_depth < $tgt_depth) {
		    push @info_closest_ogs,
			[$sibl, $boot, $brlen, $min_depth, $max_depth, $min_seqs, $max_seqs];
		} else {
		    push @side_branches,
			[$sibl, $boot, $brlen, $min_depth, $max_depth, $min_seqs, $max_seqs];
		}
	
	    }				# end of the inner foreach #

	     push @info_side_branches, \@side_branches;
	    (@info_closest_ogs>0) and last;
	    $pres_node = $parent;

	}				# end of the outermost while-loop # 

	my @indices_sort = (3,4); my @methods_sort = ('-', '+');
	my $std_info_closest_ogs = (@info_closest_ogs<2) ? \@info_closest_ogs :
		multiple_sort (@info_closest_ogs, @indices_sort, @methods_sort) ;

	##return (\@info_closest_ogs, \@info_paths, \@info_side_branches);
	return ($std_info_closest_ogs, \@info_paths, \@info_side_branches);

}		# end of the subroutine 'ascend_search_closest_ogs' #


# traceback_closest_outgroups:
#	This subroutine starts from a specified node,
#	then 'traces back' the putative evolutionary history,
#	while collecting information on the branches it passed
#	and on the subtrees sticking out of the pass,
#	untill it finds a sequence whose 'depth' is less than
#	a specified one.
#
# INPUT: ($tgt_depth, $start_node, \@excl_kids, \%nodeid2depth, \%node2parent,
#	\%node2children, \%br_attr, $indx_boot, $indx_length), where
#	$tgt_depth is the lower boundary (excluded) of the depths of 'outgroup's;
#	@excl_kids  = (a list of IDs of children of the $start_node that are
#		to be excluded from the search);
#	%nodeid2depth, %node2parent, %node2children are as indicated by the name;
#	 ($boot, $length) = @{$br_attr{$nodeid}}[$indx_boot, $indx_length] 
#	are for the branch directly upstream of the node.
#
# OUTPUT: (\@info_closest_ogs, \@info_paths, \@info_side_branches), where
#	@{$info_closest_ogs[$i]} = ($sb_topnode, $boot, $brlen, $min_depth, $max_depth, \@min_seqs, \@max_seqs) is for the $i-th 'sibling' lineage of $start_node (at the relevant node);
#	@{$info_paths[$n]} = ($node_id, $boot, $brlen)
#	for the $n-th node along the main path;
#	@{$info_side_branches[$n][$j]} = (the same format as the above)
#	is for the $j-th branches that does NOT contain outgroup sequences
#	and that is off the main path at the $n-th node along the main path;
#	Here $start_node is regarded as the 0 th node.
#
sub traceback_closest_outgroups ($$\@\%\%\%\%$$) {

	my ($tgt_depth, $start_node, $excl_kids, $nodeid2depth, $node2parent,
		$node2children, $br_attr, $indx_boot, $indx_length) = @_;

	my $lb_depth ;
	foreach my $nodeid (keys %{$nodeid2depth}) {
	    my $depth = $nodeid2depth->{$nodeid};
	    ((defined $lb_depth) and ($lb_depth <= $depth)) or
		($lb_depth = $depth);
	}

	my $kids = $node2children->{$start_node};
	(undef, undef, my $to_be_explored) = diff_array (@{$excl_kids}, @{$kids});

=probably meaningless
	 unless (defined $node2parent->{$start_node}) { # Start from the top node #
	    my @info_closest_ogs = ();
	        = descend_search_closest_ogs ($tgt_depth, $lb_depth, @{$to_be_explored}, %{$nodeid2depth},
		%{$node2parent}, %{$node2children}, %{$br_attr}, $indx_boot, $indx_length);
	    return ([], \@info_closest_ogs);
	}
=cut

		## First look for the remaining children nodes ##
	my @info_closest_ogs = my @info_side_branches = ();

	foreach my $kid (@{$to_be_explored}) {
	    my ($min_depth, $max_depth, $min_seqs, $max_seqs)
		= max_min_depths_on_subtree ($kid, %{$nodeid2depth}, %{$node2children});
	    my ($brlen, $boot) = @{$br_attr->{$kid}}[$indx_length, $indx_boot];

	    if ($min_depth < $tgt_depth) {
		push @info_closest_ogs,
		 [$kid, $boot, $brlen, $min_depth, $max_depth, $min_seqs, $max_seqs];
	    } else {
		push @info_side_branches,
		 [$kid, $boot, $brlen, $min_depth, $max_depth, $min_seqs, $max_seqs];
	    }
	}


	my @indices_sort = (3,4); my @methods_sort = ('-', '+');

		# We end the subroutine unconditionally
		# if it starts at the top node, 
		#
	if ((@info_closest_ogs>0) or !(defined $node2parent->{$start_node})) {
	    my $std_info_closest_ogs = (@info_closest_ogs<2) ? \@info_closest_ogs :
		multiple_sort (@info_closest_ogs, @indices_sort, @methods_sort);
	    return ($std_info_closest_ogs, [], [\@info_side_branches]);
	}

		## Then explore upper branches ##

	my ($info_closest_ogs, $info_paths, $info_side_branches)
	     = ascend_search_closest_ogs ($tgt_depth, $start_node,
		%{$nodeid2depth}, %{$node2parent}, %{$node2children}, %{$br_attr},
			$indx_boot, $indx_length);

		# supply information for the initial branches #
	unshift @{$info_side_branches}, \@info_side_branches;

	return ($info_closest_ogs, $info_paths, $info_side_branches);

}		# end of the subroutine 'traceback_closest_outgroups' #


1;		# a "spell" which makes the module "use"-able and/or "require"-able #
