# Supplementary material for: Detecting negative selection on recurrent mutations using gene genealogy
Source: BMC Genet. 2013 May 7;14:37. doi: 10.1186/1471-2156-14-37 (PMC3661350; doi:10.1186/1471-2156-14-37)
Supplement: Additional file 3 — A ZIP archive that contains the original versions of a Perl module implementing our new parsimony algorithm, as well as of Perl and Bourne shell scripts used for our simulation data analyses to examine the performances of various neutrality tests including our two new tests. It also contains a README file that describes how to use the modules and scripts. (The modules and scripts will run on a Mac OS X terminal. And they should probably run on other UNIX platforms as well, although we have not tested whether they indeed will.) The latest version of the modules and scripts, as well as some null-distributions, can be found in the DENSERM directory at the FTP repository of the Bioinformatics Organization [95]. [file 1471-2156-14-37-S3.zip › additional_file_3/DENSERM_P/MyPerlModules/MyTreeManipu_VI.pm]

package MyTreeManipu_VI;
#
###################################################################################
#	DENSERM_P: A package to DEtect Negative SElection on Recurrent Mutations
#			(almost exclusively via Perl modules and scripts).
#	Version 0.3: Copyright (C) 2012 Kiyoshi Ezawa
#
#    This package is free software: you can redistribute it and/or modify
#    it under the terms of the GNU General Public License as published by
#    the Free Software Foundation, either version 3 of the License, or
#    (at your option) any later version.
#
#    This package is distributed in the hope that it will be useful,
#    but WITHOUT ANY WARRANTY; without even the implied warranty of
#    MERCHANTABILITY or FITNESS FOR A PARTICULAR PURPOSE.  See the
#    GNU General Public License for more details.
#
#    You should have received a copy of the GNU General Public License, "GNU_GPL.txt",
#    along with this package.  If not, see <http://www.gnu.org/licenses/>.
#
#    The author can be contacted by e-mailing to <kezawa dot ezawa3 at gmail dot com>
#    (replace " dot " and " at " with "." and "@", respectively).
###################################################################################
#
# MyTreeManipu_VI.pm:
#	This module conducts algebraically advanced tree manipulations,
#	such as those related to the estimate of branch lengths.
#	The first few subroutines intend to emulate the 'fitch' program
#	in the Phylip package, which conducts Fitch-Margoliash algorithm of
#	the branch length estimation (and the tree topology inference).
#
#	Most of the subroutines in this module are based on algorithms or methods described in:
#	"Molecular Evolution and Phylogenetics",
#	written by Nei M, Kumar S (Oxford University Press, Inc.; New York, NW, USA; 2000).
#
# MyTreeManipu_V.pm:
#	This package conducts sophisticated tree manipulations.
#	Specifically, it has subroutines related to phylogenetic reconciliations.
#
#
# MyTreeManipu_II.pm: This package can process more general types of trees,
#	(i.e. NOT limited to binary trees with trichotomous top nodes).
#	It is also consistent with the format of the taxonomy tree which are handled by
#	the module 'MyTaxonomy.pm'.
#
# MyTreeManipu.pm: This package performs basic tree manipulations.
#
#  Subroutines whose substitutes are available in this module ('MyTreeManipu_II.pm')
#	or in 'MyTaxonomy.pm':
#   our @EXPORT = qw(retrieve_top_node confine_outgroup print_unrooted);
#   our @EXPORT_OK = qw(switch_topnode  print_subtree topo_unrooted topo_subtree
#		list_sequences fetch_node_series dist_nodes
#		    );
#
# Subroutines whose substitutes are not available yet:
#   our @EXPORT_OK = ( retrieve_bootstrap  prod_bootstrap );
#

use strict;
use warnings;

use MyArrayManipu qw(
	diff_array
	);
 	## union_array nr_array compare_arrays
	## union_array

use MyFile_manipu qw(
	open_input_file
	);

use MyLinearAlgebra qw(
	solve_lin_eq_lu
	);

use MyProbDistri qw(
	cum_gaussian
	);

use MyTaxonomy qw(
	fetch_ext_offsprings_nr
	fetch_common_ancestors
	);
	## fetch_ancestry
	## fetch_last_common_ancestor fetch_last_common_ancestor_ov2
	## fetch_all_offsprings

use MyTreeMap qw(
	fractionate_by_ndepth
	);
	## assign_gnode2sp_lca
	## fetch_splca_comps assign_gnode2sp_lca_comp

use MyTreeManipu_II qw(
	br_draw_subtree
	);
=set aside for later use
use MyTreeManipu_II qw(
	make_node2parent shift_topnode move_topnode segregate_subset_nodes
	);
	## input_tree_file read_tree_file input_subtree copy_tree
	## output_tree draw_subtree
	## br_output_tree br_draw_subtree topo_subtree
	## make_node2children make_node2parent
	## sum_branch_lengths intra_lineage_distance inter_node_distance
	## fetch_boot_series extract_hidden_bootstrap extract_hidden_bootstrap2
	## resolve_multipartite
use MyTreeManipu_IV qw(
	construct_neat_subtree
	);
use MyTreeManipu_V qw(
	fetch_species_ancestor make_gpair2sp_lca
	examine_node_states inspect_med_branches
	reroot_moltree_heur fractionate_spe_dup_gpairs
	resolve_mlt_gnode_with_sptree resolve_multifurcation
	assign_gnode2spe_dup annotate_spe_dup
	sep_genesets_by_spnode_bu sep_genesets_by_spnode_td
	separate_into_ortho_sets collect_og_phylogene_sets
	find_closest_outgroups bch_attach_closest_ogs
	);
=cut

use Exporter;

our @ISA = qw(Exporter);

our @EXPORT_OK = qw(
	readin_phylip_dists extract_phylip_dists
	coeffs_leastsq_brlen leastsq_brlen
	assign_trivial_brlen leastsq_brlen_nn
	extended_upgma_tree extended_wtd_upgma_tree
	level_sglnode_upgma var_nodelevels_ext_wgt_upgma
	approx_var_brlen_ext_wgt_upgma
	brlen_ext_wgt_upgma apprx_bootspp_by_z_test
	) ;


our $TOP_NODE = $MyTreeManipu_II::TOP_NODE;
our $INDX_LENGTH = $MyTreeManipu_II::INDX_LENGTH;
our $INDX_BOOT = $MyTreeManipu_II::INDX_BOOT;

our $MAX_SPDEPTH = 1E+6; # The maximum depth in species trees,
			# which is assigned to the common ancestor of an empty set.
			# (An actual depth cannot be that large.)

our $UL_ITMLT = 20; # An upper limit to conduct iterative multiplications
		   # for calculating a power.


=Descriptions
### 5 important hash tables which describe a tree ###
#
# %node2parent = (node_ID => parent_ID, ...)  # top_node_ID => undef
# %node2children = (node_ID => [a list of child ID's], ...) # external_node_ID => undef
# %name2id = (node_name => node_ID, ...) # including $TOP_NODE => top_node_ID
# %id2name = (node_ID => node_name, ...)  # NOT including top_node_ID => $TOP_NODE,
#				 # because we can always identify the top-node by
#				# checking if $node2parent{$node_id} is defined or not.
#
# %branch_attributes = (ID of the nearest downstream node => [length, bootstrap, ...], ...)
#	--- swapped when the top node is shifted.
#
=cut


# readin_phylip_dists:
#	This subroutine reads in an output file
#	of a distance estimation program in the Phylip package.
#	In order to save as much memory as possible,
#	it will just read in the lower triangular part
#	of the distance matrix.
#
# INPUT: \$infile, where
#	$infile is the path to the input file for the distance matrix.
#
# OUTPUT: (\@seqnames, \@dists), where
#	$seqnames[$i] is the name of the $i th sequence;
#	$dists[$i]->[$j] is the distance between the $i th and the $j th sequences,
#	with (0 <= $j < $i < #{sequences}).
#	NOTE that $dists[0] is the reference to an empty array.
#
sub readin_phylip_dists (\$) {

	my ($infile) = @_;
	local $/ = "\n";

	my $fh = open_input_file (${$infile});

	my $header = <$fh>;
	my ($ct_seqs) = ($header =~ m/^\s+(\d+)/ );
	unless (defined $ct_seqs) {
	    print STDERR "[ERROR 'readin_phylip_dists'] ILLEGAL HEADER for the input file '${$infile}':\n";
	    print STDERR "    '${$infile}' .\n\n";
	    return (undef, undef);
	}

	my @seqnames = ();
	my @dists = ();
	my $curr_indx = -1;

	while (my $in = <$fh>) { # The while-loop #

	   if ($in =~ m/^\S/) { # The beginning of a row in the matrix
		$curr_indx++;
		my @fields = split /\s+/, $in;
		my $seqname = shift @fields;
		push @seqnames, $seqname;
		my @nec_dists = ($curr_indx < @fields) ?
			@fields[0 .. $curr_indx-1] : @fields ; 
		push @dists, \@nec_dists;
	   } else {
		my $last_dists = $dists[$#dists];
		my $ct_stored = @{$last_dists};
		($curr_indx <= $ct_stored) and next; # we don't have to take in the distances any longer.
		my @fields = split ' ' , $in;
		my $ct_nec = $curr_indx - $ct_stored;
		my @nec_dists = ($ct_nec < @fields) ?
			@fields[0 .. $ct_nec-1] : @fields ;
		push @{$last_dists}, @nec_dists;
	   }

	}		# End of the while-loop #
	close ($fh);

	unless (($ct_seqs == @seqnames) and ($ct_seqs == @dists)
	  and ($ct_seqs == $curr_indx + 1) and ($curr_indx == @{$dists[$#dists]})) {
	    my $ct_outseq = @seqnames;
	    my $size_dists = @dists;
	    my $size_last_dists = @{$dists[$#dists]};
	    print STDERR "[ERROR 'readin_phylip_dists'] FAILED to take in the input file '${$infile}':\n";
	    print STDERR "   {extected sequence count} = $ct_seqs ,\n";
	    print STDERR "   {actual input sequence count} = $ct_outseq ,\n";
	    print STDERR "   {actual size of the distance matrix) = $size_dists ,\n";
	    print STDERR "   {last index for the distance matrix) = $curr_indx ,\n";
	    print STDERR "   {size of the last row of the distance matrix} = $size_last_dists .\n\n";
	    return (undef, undef);
	}

	return (\@seqnames, \@dists);

}		# End of the subroutine 'readin_phylip_dists' #


# extract_phylip_dists:
#	This subroutine reads in an output chunk of a distance matrix
#	following the format of the Phylip package.
#	In order to save as much memory as possible,
#	it will just read in the lower triangular part
#	of the distance matrix.
#
# INPUT: (\*${$fh_in}, $ct_seqs), where
#	$fh_in is the filehandle providing a distance matrix;
#	$ct_seqs >0 gives the number of sequences,
#	if it is negative or undefined, the information is expected to be
#	extracted from the input.
#
# OUTPUT: (\@seqnames, \@dists, $distance_type), where
#	$seqnames[$i] is the name of the $i th sequence;
#	$dists[$i]->[$j] is the distance between the $i th and the $j th sequences,
#	with (0 <= $j < $i < #{sequences}).
#	NOTE that $dists[0] is the reference to an empty array.
#	$distance_type tells what type of distances are used when
#	the distance matrix is NOT available.
#
sub extract_phylip_dists (\*$) {

	my ($fh_in, $ct_seqs) = @_;
	local $/ = "\n";

=for DEBUGGING the subroutine
	print STDERR "\n< Subroutine 'extract_phylip_dists' with the initial \$ct_seqs = $ct_seqs >\n\n";
=cut

	my $prev_line;
	while ($prev_line = <$fh_in>) { ($prev_line =~ m/\S/) and last; } # Skip leading blank lines

	(defined $prev_line) or (return (undef, undef)); # Reached the end of the input file

		# Examine the signs that the distance matrix is NOT AVAILABLE #
	if ($prev_line =~ m/DISTANCES\s*$/) {
	    $prev_line =~ s/\s+$//;
	    return ([], [], $prev_line);
	}

		## ADDED on Tuesday, May 22, 2007 ##
	(uc ($prev_line) =~ m/NOT_AVAILABLE/)
		and (return ([], [], 'NOT_AVAILABLE'));

=for DEBUGGING the subroutine
	print STDERR "The first line: $prev_line .\n\n";
=cut

	unless ((defined $ct_seqs) and ($ct_seqs>=0)) {
	   while (1) { # The preliminary while-loop #
		my $in ;
		if (defined $prev_line) {
		   $in = $prev_line;
		   $prev_line = undef;
		} else {
		   $in = <$fh_in>;
		}
		(defined $in) or last;
		($ct_seqs) = ($in  =~ m/^\s+(\d+)/ );
		(defined $ct_seqs) or next;
		last;
	    }			# End of the preliminary while-loop #

=for DEBUGGING the subroutine
	    print STDERR "Fetched \$ct_seqs = $ct_seqs.\n\n";
=cut
	}
	unless ((defined $ct_seqs) and ($ct_seqs>0)) {
	    print STDERR "[ERROR 'extract_phylip_dists'] FAILED to EXTRACT the SEQUENCE COUNT !!\n\n";
	    return (undef, undef);
	}


	my @seqnames = ();
	my @dists = ();
	my $curr_indx = -1;

	while (1) { # The main while-loop #
	   my $in;
	   if (defined $prev_line) {
		$in = $prev_line;
		$prev_line = undef;
	   } else {
		$in = <$fh_in>;
	   }
	   (defined $in) or last;
	   ($in =~ m/\S/) or last;
		# The next blank line marks the end of the distance matrix. #

	   if ($in =~ m/^\S/) { # The beginning of a row in the matrix
		$curr_indx++;
		my @fields = split /\s+/, $in;
		my $seqname = shift @fields;
		push @seqnames, $seqname;
		my @nec_dists = ($curr_indx < @fields) ?
			@fields[0 .. $curr_indx-1] : @fields ; 
		push @dists, \@nec_dists;
	   } else {
		my $last_dists = $dists[$#dists];
		my $ct_stored = @{$last_dists};
		($curr_indx <= $ct_stored) and next; # we don't have to take in the distances any longer.
		my @fields = split ' ' , $in;
		my $ct_nec = $curr_indx - $ct_stored;
		my @nec_dists = ($ct_nec < @fields) ?
			@fields[0 .. $ct_nec-1] : @fields ;
		push @{$last_dists}, @nec_dists;
	   }
	}		# End of the main while-loop #

	unless (($ct_seqs == @seqnames) and ($ct_seqs == @dists)
	  and ($ct_seqs == $curr_indx + 1) and ($curr_indx == @{$dists[$#dists]})) {
	    my $ct_outseq = @seqnames;
	    my $size_dists = @dists;
	    my $size_last_dists = @{$dists[$#dists]};
	    print STDERR "[ERROR 'extract_phylip_dists'] FAILED to take in a distance matrix:\n";
	    print STDERR "   {extected sequence count} = $ct_seqs ,\n";
	    print STDERR "   {actual input sequence count} = $ct_outseq ,\n";
	    print STDERR "   {actual size of the distance matrix) = $size_dists ,\n";
	    print STDERR "   {last index for the distance matrix) = $curr_indx ,\n";
	    print STDERR "   {size of the last row of the distance matrix} = $size_last_dists .\n\n";
	    return (undef, undef);
	}

	return (\@seqnames, \@dists);

}		# End of the subroutine 'extract_phylip_dists' #


# mypower:
#	This subroutine calculates power, basically using
#	iterative multiplication. 
#
# INPUT: ($base, $exponent).
#
# OUTPUT: $power = $base ** $exponent.
#
sub mypower ($$) {

	my ($base, $exponent) = @_;

	($exponent ==0) and (return 1); ## DEFINE  0 * log 0 as 1 # 
	(($base ==0) and ($exponent >0)) and (return 0);
	if ($base ==0) {
	    print STDERR "[ERROR 'mypower'] ILLEGAL INPUT: (base, exponent) = \($base, $exponent\) !\n";
	    return undef;
	}

	my $power = 1;
	if ($exponent == int $exponent) {
	    my $abs_e = ($exponent>0) ? $exponent : - $exponent;
	    if ($abs_e <= $UL_ITMLT) {
		for (1 .. $abs_e) { $power *= $base; }
		($exponent<0) and ($power = 1/$power); 
	    } else {
		my $abs_b = ($base > 0) ? $base : - $base;
		$power = $abs_b ** $exponent;
		($exponent % 2) and ($base<0) and ($power = -$power);
	    }
	} elsif ($base <0) {
	    print STDERR "[ERROR 'mypower'] ILLEGAL INPUT: (base, exponent) = \($base, $exponent\) !\n";
	    return undef;
	} else {
	   $power = $base ** $exponent;
	}

	return $power;

}		# End of the subroutine 'mypower' #


# assign_branch_indices:
#	This subroutine assigns indices for the nodes immediately below the branches
#	from 0 upwards in a sloppy manner.
#
# INPUT: (\%node2parent, %null_br), where
#	%node2parent = ($node_id => $parent_id, ...);
#	%null_br =  (ID of the node immediately below the branch => some defined value, ...)
#	for the branches whose distances are definitely zero.
#
# OUTPUT: \%br2indx, where
#	%br2indx = (ID of the node immediately below the branch => $indx, ...)
#	for the branches whose distances may be nonzero.
#
sub assign_branch_indices (\%\%) {

	my ($node2parent, $null_br) = @_;

	my $indx = 0;
	my %br2indx;
	foreach my $nodeid (sort { $a <=> $b} keys %{$node2parent}) {
	    (defined $node2parent->{$nodeid}) or next; # skip the node NOT supporting a branch
	    (defined $null_br->{$nodeid}) and next; # skip the node whose supporting branch is known to be zero in length
	    $br2indx{$nodeid} = $indx;
	    $indx++;
	}

	return \%br2indx;

}		# end of the subroutine 'assign_branch_indices' #


# coeffs_leastsq_brlen:
#	This satellite subroutine of 'leastsq_brlen'
#	constructs the coefficient matrix and the right-hand-side vector
#	that are necessary for the least-square estimation of the branch lengths.
#
# INPUT: (\@dists, \@nodeids, \%br2indx, \%node2parent, $power, $buffer), where
#	$dists[$i]->[$j] is the distance between the $i th and $j th sequences
#	(with 0 <= $j < $i <= #{sequences});
#	$nodeids[$i] is the node ID of the $i th sequence;
#	%br2indx = (ID of the node immediately below the branch => $indx, ...);
#	%node2parent = ($node_id => $parent_node_id, ...);
#	$power and $buffer corresponds, respectively, to 'p' and 'buffer'
#	in the description of the subroutine 'leastsq_brlen'.
#
# OUTPUT: (\@coeffs, \@rhs), where
#	$coeffs[$m]->[$n] is the coefficient acting on the $n th branch length
#		to form the equation for the $m th branch length;
#	$rhs[$m] is the right hand side of the equation for the $m th branch length.
#
sub coeffs_leastsq_brlen (\@\@\%\%$$) {

	my ($dists, $nodeids, $br2indx, $node2parent, $power, $buffer) = @_;


	if ($power <0) {
	    print STDERR "[ERROR 'coeffs_leastsq_brlen'] ILLEGAL INPUT: NEGATIVE POWER currently NOT ALLOWED!\n";
	    return (undef, undef);
	}

=for TESTING the subroutine
	print STDERR "\n\< Subroutine 'coeffs_leastsq_brlen' \>\n\n";
=cut

	my $ct_br = scalar keys %{$br2indx};
	my $ct_nodes = @{$nodeids}; 

		# Initialize the output arrays #
	my @coeffs = my @rhs = ();
	for (1 .. $ct_br) { # The double for-loop #
	   push @rhs, 0;
	   my @row = ();
	   for (1 .. $ct_br) { push @row, 0; }
	   push @coeffs, \@row;
	}		# End of the double for-loop #

		# Now construct the coefficients #
	my $regl = ($power == 0) ? 1 : $buffer ** $power;  # A 'regulator'

	for (my $i=1; $i<$ct_nodes; $i++) { # The outermost for-loop #
	    my $node1 = $nodeids->[$i];
	    my $row_dists = $dists->[$i];
	    for (my $j=0; $j<$i; $j++) { # The outer for-loop #
		my $node2 = $nodeids->[$j];
		my $dist = $row_dists->[$j]; # Distance
			# Reciprocal denominator
		my $pwdist = mypower ($dist, $power);
		unless (defined $pwdist) {
		    print STDERR "[ERROR 'coeffs_leastsq_brlen'] 'mypower' FAILED for the node pair \($node1, $node2\) !\n";
		    return (undef, undef);
		}
		my $rec_den = ($power == 0) ? 1 : 1/($regl + $pwdist); # Reciprocal denominator #

		my ($cm_anc, $lin1, $lin2) = fetch_common_ancestors ($node1, $node2, %{$node2parent});
		unless (defined $cm_anc) {
		    print STDERR "[ERROR 'coeffs_leastsq_brlen'] 'fetch_common_ancestors' FAILED for the node pair \($node1, $node2\) !\n";
		    return (undef, undef);
		}
=for TESTING the subroutine
		print STDERR "\n{ Node pair \($node1, $node2\) }\n\n";
		print STDERR "distance = $dist, powered_distance = $pwdist,\n";
		print STDERR "    reciprocal_denominator = $rec_den .\n\n";
		print STDERR "Branches on the path: ", join (', ', @{$lin1}, @{$lin2}), ".\n\n";
=cut
		my @path = ();
		foreach my $brid (@{$lin1}, @{$lin2}) { # The 1st inner for-loop #
		    my $br_indx = $br2indx->{$brid};
		    (defined $br_indx) or next; # If the index is NOT defined,
				# the branch should have a fixed (zero) length.
		    push @path, $br_indx;
		}				# End of the 1st inner for-loop #

		my $ct_on_path = @path;
		for (my $m=0; $m<$ct_on_path; $m++) { # The 2nd inner for-loop #
		    my $br1 = $path[$m];
		    $rhs[$br1] += $dist * $rec_den;
		    my $row = $coeffs[$br1];
		    for (my $n=0; $n<$ct_on_path; $n++) { $row->[$path[$n]] += $rec_den; }
		} 				# End of the 2nd inner for-loop #
	    }				# End of the outer for-loop #
	}			# End of the outermost for-loop #

	return (\@coeffs, \@rhs);

}		# end of the subroutine 'coeffs_leastsq_brlen' #


# leastsq_brlen:
#	This subroutine estimates branch lengths by means of
#	a least square method like that used for the program 'fitch'
#	in the Phylip package.
#	The subroutine minimizes the sum of squares:
#	Sum_{(i,j)} [Exp(i,j) - Obs(i,j)]**2 /[(Obs(i,j))**p + (buffer)**p],
#	where Obs(i,j) is the observed value of the distance between the sequences i and j;
#	Exp(i,j) = Sum_{br(m) in path(i,j)} l(m)  is the expected vale of the distance
#	under a given set {l(m)} of the branch lengths;
#	p is the 'power' parameter (p=2 for Fitch & Margoliash's algorithm,
#	p=0 for the Neighbor-Joining method);
#	buffer is an 'effective minimum scale', which avoids divergence
#	even when the observed distance is extremely small.
#
# INPUT: (\@seqnames, \@dists, \%name2id, \%node2parent, $power, $buffer), where
#	$seqnames[$i] is the name (label) of the $i th sequence;
#	$dists[$i]->[$j] is the distance between the $i th and $j th sequences
#	(with 0 <= $j < $i <= #{sequences});
#	%name2id = ($seq_name => $node_id, ...), with $seq_name has to belong to @seqnames;
#	%node2parent = ($node_id => $parent_node_id, ...);
#	$power and $buffer corresponds, respectively, to 'p' and 'buffer'
#	in the above description of the least .
#
# OUTPUT: \%br_attr, where
#	%br_attr = (ID of the node immediately below the branch => [branch length], ...).
#
sub leastsq_brlen (\@\@\%\%$$) {

	my ($seqnames, $dists, $name2id, $node2parent, $power, $buffer) = @_;

	if (@{$seqnames}<3) {
	    my $ct_seqs = @{$seqnames};
	    print STDERR "[ERROR 'leastsq_brlen'] The number of sequences ($ct_seqs) is NOT ENOUGH for this subroutine to work !\n";
	    return undef;
	}

		# Create an array, while checking the consistency
		# between the distance matrix and the tree.
	my @nodeids = (); # = ($node_id, ...)
	foreach my $seqname (@{$seqnames}) {
	   my $nodeid = $name2id->{$seqname};
	   unless (defined $nodeid) {
		print STDERR "[ERROR 'leastsq_brlen'] The sequence '$seqname' has NO NODE ID!\n";
		return undef;
	   }
	   push @nodeids, $nodeid
	}

	my %br_attr; # (ID of the node immediately below the branch => \@attr, ...)

	# %{$br2indx} = (ID of the node immediately below the branch => $indx, ...)
	#
	my $br2indx = assign_branch_indices (%{$node2parent}, %br_attr);

		## BUG FIXING on Monday, March 5, 2007 ##
		## In the case where all the branches are trivially zero ##
	(0 < scalar keys %{$br2indx}) or (return \%br_attr);

	my ($coeffs, $rhs) = coeffs_leastsq_brlen (@{$dists}, @nodeids,
		%{$br2indx}, %{$node2parent}, $power, $buffer);

	unless (defined $coeffs) {
	    print STDERR "[ERROR 'leastsq_brlen'] 'coeffs_leastsq_brlen' FAILED !\n";
	    return undef;
	}

	# @{$br_lens} = (branch lengths arranged in the order of the assigned index.
	my $br_lens = solve_lin_eq_lu (@{$coeffs}, @{$rhs});
	unless (defined $br_lens) {
	    print STDERR "[ERROR 'leastsq_brlen'] 'solve_lin_eq_lu' FAILED !\n";
	    return undef;
	}

		# Cast the estimated branch lengths into the form
		# commonly used in my modules.
	foreach my $dwnode (keys %{$br2indx}) { # The last foreach-loop #
	    my $indx = $br2indx->{$dwnode};
	    (defined $indx) or next;
	    my $br_len = $br_lens->[$indx];
	    unless (defined $br_len) {
		print STDERR "[ERROR 'leastsq_brlen'] The branch immediately above the node '$dwnode' has NO BRANCH LENGTH estimated !\n"; 
		return undef;
	    }
	    my @tmp = ();
	    $tmp[$INDX_LENGTH] = $br_len;
	    $br_attr{$dwnode} = \@tmp;
	}			# End of the last foreach-loop #

	return \%br_attr;

}		# end of the subroutine 'leastsq_brlen' #


# assign_trivial_brlen:
#	This subroutine skims through the distance matrix and assigns  
#	ZERO LENGTHS to the branches comprizing the path between
#	the sequence pairs with NON-POSITIVE distances.
#
# INPUT: (\@dists, \@nodeids, \%node2parent, \%br_attr), where
#	$dists[$i]->[$j] is the distance between the $i th and $j th sequences
#	(with 0 <= $j < $i <= #{sequences});
#	$nodeids[$i] is the node ID of the $i th sequence;
#	%node2parent = ($node_id => $parent_node_id, ...);
#	%br_attr = (ID of the node immediately below the branch => \@attr, ...)
#	 with $attr[$INDX_LENGTH] is the branch length,
#	this hash is ASSUMED to be empty when input.
#
# OUTPUT: 1 if the subroutine succeeded,
#	  0 if it failed.
#
sub assign_trivial_brlen (\@\@\%\%) {

	my ($dists, $nodeids, $node2parent, $br_attr) = @_; 

	my $ct_seqs = @{$nodeids};

=for TESTING the subroutine
	print STDERR "\n\< Subroutine 'assign_trivial_brlen' \>\n\n";
=cut

	for (my $i=1; $i<$ct_seqs; $i++) { # The outer for-loop #
	    my $node1 = $nodeids->[$i];
	    my $row_dists = $dists->[$i];
	    for (my $j=0; $j < $i; $j++) { # The middle for-loop #
		my $node2 = $nodeids->[$j];
		my $dist = $row_dists->[$j];
		($dist >0) and next;

			# The pair has a non-positive distance #
		my ($cm_anc, $lin1, $lin2) = fetch_common_ancestors ($node1, $node2, %{$node2parent});
		unless (defined $cm_anc) {
		    print STDERR "[ERROR 'assign_trivial_brlen'] 'fetch_common_ancestors' FAILED for the node pair \($node1, $node2\) !\n";
		    return (undef, undef);
		}

=for TESTING the subroutine
		print STDERR "\n{ Node pair \($node1, $node2\) }\n\n";
		print STDERR "distance = $dist, powered_distance = $pwdist,\n";
		print STDERR "    reciprocal_denominator = $rec_den .\n\n";
		print STDERR "Branches on the path: ", join (', ', @{$lin1}, @{$lin2}), ".\n\n";
=cut

		foreach my $br_id (@{$lin1}, @{$lin2}) { # The inner foreach-loop #
		   (defined $br_attr->{$br_id}) and next;
			# Don't touch already given attributes

			# Assign zero for the branch length #
		   my @attr = ();
		   $attr[$INDX_LENGTH] = 0;
		   $br_attr->{$br_id} = \@attr;
		}			# End of the inner foreach-loop #
		
	    }			# End of the middle for-loop #
	}		# End of the outer for-loop #

	return 1;

}		# End of the subroutine 'assign_trivial_brlen' #


# leastsq_brlen_nn:
#	This revised version of the subroutine 'leastsq_brlen'
#	basically do the same job as the predecessor,
#	except that this version KEEPS branch lengths NONNEGATIVE.
#	It forcefully assigns zero length to the branches
#	whose lengths are estimated to be negative,
#	then recalculate the remaining lengths.
#
# leastsq_brlen:
#	This subroutine estimates branch lengths by means of
#	a least square method like that used for the program 'fitch'
#	in the Phylip package.
#	The subroutine minimizes the sum of squares:
#	Sum_{(i,j)} [Exp(i,j) - Obs(i,j)]**2 /[(Obs(i,j))**p + (buffer)**p],
#	where Obs(i,j) is the observed value of the distance between the sequences i and j;
#	Exp(i,j) = Sum_{br(m) in path(i,j)} l(m)  is the expected vale of the distance
#	under a given set {l(m)} of the branch lengths;
#	p is the 'power' parameter (p=2 for Fitch & Margoliash's algorithm,
#	p=0 for the Neighbor-Joining method);
#	buffer is an 'effective minimum scale', which avoids divergence
#	even when the observed distance is extremely small.
#
# INPUT: (\@seqnames, \@dists, \%name2id, \%node2parent, $power, $buffer), where
#	$seqnames[$i] is the name (label) of the $i th sequence;
#	$dists[$i]->[$j] is the distance between the $i th and $j th sequences
#	(with 0 <= $j < $i <= #{sequences});
#	%name2id = ($seq_name => $node_id, ...), with $seq_name has to belong to @seqnames;
#	%node2parent = ($node_id => $parent_node_id, ...);
#	$power and $buffer corresponds, respectively, to 'p' and 'buffer'
#	in the above description of the least .
#
# OUTPUT: \%br_attr, where
#	%br_attr = (ID of the node immediately below the branch => [branch length], ...).
#
sub leastsq_brlen_nn (\@\@\%\%$$) {

	my ($seqnames, $dists, $name2id, $node2parent, $power, $buffer) = @_;

	if (@{$seqnames}<3) {
	    my $ct_seqs = @{$seqnames};
	    print STDERR "[ERROR 'leastsq_brlen_nn'] The number of sequences ($ct_seqs) is NOT ENOUGH for this subroutine to work !\n";
	    return undef;
	}

		# Create an array, while checking the consistency
		# between the distance matrix and the tree.
	my @nodeids = (); # = ($node_id, ...)
	foreach my $seqname (@{$seqnames}) {
	   my $nodeid = $name2id->{$seqname};
	   unless (defined $nodeid) {
		print STDERR "[ERROR 'leastsq_brlen_nn'] The sequence '$seqname' has NO NODE ID!\n";
		return undef;
	   }
	   push @nodeids, $nodeid
	}

	my %br_attr; # (ID of the node immediately below the branch => \@attr, ...)

		# First assign zero to the lengths of branches comprising
		# the paths with distance zero.
		#
	assign_trivial_brlen (@{$dists}, @nodeids, %{$node2parent}, %br_attr);

	my $round = 0;
    while (1) { # An infinite while-loop ! #
	$round++;

=for TESTING the subroutine
	print STDERR "\n[ROUND $round]\n\n";
	print STDERR "Branches with ZERO lengths: ", join (', ', sort keys %br_attr), " .\n\n";
=cut

	# %{$br2indx} = (ID of the node immediately below the branch => $indx, ...)
	#
	my $br2indx = assign_branch_indices (%{$node2parent}, %br_attr);

		## BUG FIXING on Monday, March 5, 2007 ##
		## In the case where all the branches are trivially zero ##
	(0 < scalar keys %{$br2indx}) or (return \%br_attr);

	my ($coeffs, $rhs) = coeffs_leastsq_brlen (@{$dists}, @nodeids,
		%{$br2indx}, %{$node2parent}, $power, $buffer);

	unless (defined $coeffs) {
	    print STDERR "[ERROR 'leastsq_brlen_nn'] 'coeffs_leastsq_brlen' FAILED  in the $round th round!\n";
	    return undef;
	}

	# @{$br_lens} = (branch lengths arranged in the order of the assigned index.
	my $br_lens = solve_lin_eq_lu (@{$coeffs}, @{$rhs});
	unless (defined $br_lens) {
	    print STDERR "[ERROR 'leastsq_brlen_nn'] 'solve_lin_eq_lu' FAILED in the $round th round!\n";
	    return undef;
	}

		# Cast the estimated branch lengths into the form
		# commonly used in my modules.

		# First, look for NEGATIVE branch lengths,
		# and, if any, set them to zero.
		#
	my $ct_nega = 0;
	foreach my $dwnode (keys %{$br2indx}) { # The last foreach-loop #
	    my $indx = $br2indx->{$dwnode};
	    (defined $indx) or next;
	    my $br_len = $br_lens->[$indx];
	    unless (defined $br_len) {
		print STDERR "[ERROR 'leastsq_brlen_nn'] The branch immediately above the node '$dwnode' has NO BRANCH LENGTH estimated (in the $round th round) !\n"; 
		return undef;
	    }
	    ($br_len <0) or next;

	    $ct_nega++;
	    my @tmp = ();
	    $tmp[$INDX_LENGTH] = 0;
	    $br_attr{$dwnode} = \@tmp;
	}			# End of the last foreach-loop #

	($ct_nega>0) and next; # If there is any negative branch lengths,
				# recalculate the remaining ones.

		# Second, stuff the remaining branch lengths #
		#
	foreach my $dwnode (keys %{$br2indx}) { # The last foreach-loop #
	    (defined $br_attr{$dwnode}) and next;
	    my $indx = $br2indx->{$dwnode};
	    (defined $indx) or next;

	    my $br_len = $br_lens->[$indx];
	    my @tmp = ();
	    $tmp[$INDX_LENGTH] = $br_len;
	    $br_attr{$dwnode} = \@tmp;
	}			# End of the last foreach-loop #

	return \%br_attr;

    }			# End of the infinite while-loop # 

}		# end of the subroutine 'leastsq_brlen_nn' #


# extended_upgma_tree:
#	This subroutine implements an extended version of the
#	UPGMA (unweighted pair-group method using arithmetic averages) algorithm
#	for tree construction.
#	This extended algorithm allows a distance matrix to have undefined elements.
#
#	ALGORITHM:
#	(i) Compare ALL DEFINED pairwise distances, and
#	cluster the pair with the smallest distance,
#	creating a new node at the mid-point between the two taxa.
#	(NOTE that the distance will be defined between the new clusters,
#	not between the new nodes);
#
#	(ii) Update the distance matrix by replacing the clustered pair of taxa
#	with a new taxon defined by the clustered pair.
#	The distance between two clusters (A and B) is given by:
#	d (A,B) = Sum_(i,j) d (i, j) / #{pairs with defined distances},
#	where the summation is taken across the pairs (i,j) with i in A, j in B that have defined distances.
#	In the actual calculation, the update of the distance is performed as:
#	d (A, B1+B2) = [#{dd-pairs}_(A, B1) * d (A, B1) + #{dd-pairs}_(A, B2) * d (A, B2)] / #{dd-pairs}_(A,B) ,
#	where the cluster B is formed by merging the 2 clusters B1 and B2, and #{dd-pairs}_(A, B) is the number
#	of exterior taxon pairs with defined distances. NOTE the equation
#	#{dd_pairs}_(A, B} = #{dd_pairs}_(A, B1) + #{dd_pairs}_(A, B2) ;
#
#	(iii) Iterate (i) and (ii) untill we are left with a set of taxa between which NO DISTANCES are defined.
#
# INPUT: (\@taxa, \@pw_distances, $str_na), where
#	$taxa[$i] is the ID or name of the $i+1 th taxon ($i=0, ..., #{taxa} -1);
#	$pw_distance[$i]->[$j] (0<=$j< $i) is the pairwise distance between $taxa[$i] and $taxa[$j].
#	The element $pw_distance[0] is the reference to an empty array;
#	$str_na is the string indicating that the distance is unavailable
#	(or undefined) between the taxa.
#
# OUTPUT: (\@set_name2nodeid, \%nodeid2name, \%node2pa, \%node2chi, \%br_attr, \%node2ct_dd_pairs),where
#	%{$set_name2nodeid[$t]} = ($taxon => $node_id, ...) for $TOP_NODE and exterior taxa (given by @taxa)
#	 of the $t th tree,
#	%nodeid2name = ($node_ID => $taxon, ...) for exterior taxa,
#	%node2pa = ($node_ID => $parent_ID, ...) ,
#	%node2chi = ($node_ID => \@child_IDs, ...) ,
#	%br_attr = ($ID of the nearest downstream node => [$length, $bootstrap (=undef)], ...),
#	%node2ct_dd_pairs = ($node_id => #{pairs with defined distances} between the 2 sister clusters, ...)
#	for interior nodes.
#
#	CONVENTION for the NODE IDs:
#	The node ID $i+1 is assigned to the exterior taxon $taxa[$i] ($i = 0, ... #{taxa}-1),
#	then each interior taxon (or node) is assigned with a node ID that begins with $ct_taxa,
#	and that is incremented by 1 as the a new taxon (=cluster) is created.
#
sub extended_upgma_tree (\@\@$) {

	my ($taxa, $pw_distances, $str_na) = @_;

	my $ct_taxa = @{$taxa};
	unless ($ct_taxa>0) {
	    print STDERR "[ERROR 'extended_upgma_tree'] ILLEGAL INPUT: NO TAXA are supplied: $! !\n";
	    return (undef, undef, undef, undef, undef, undef);
	}

	unless ($ct_taxa == @{$pw_distances}) {
	    print STDERR "\n[ERROR 'extended_upgma_tree'] ILLEGAL INPUT: The number of ROWS (", scalar (@{$pw_distances}), ") CLASHES with the number of TAXA ($ct_taxa) : $! !\n";
	    return (undef, undef, undef, undef, undef, undef);
	}

		# Initialize the setting #
	my @mtrx_ct_dd_pairs = ();
	my %nodeid2name;
	for (my $i=0; $i<$ct_taxa; $i++) { # The preliminary outer for-loop #
	    $nodeid2name{$i+1} = $taxa->[$i];
	    my @row_ct_dd_pairs = ();
	    my $row_pw_distances = $pw_distances->[$i];
	    for (my $j = 0; $j<$i; $j++) { # Inner for-loop #
		my $pw_dist = $row_pw_distances->[$j];
		push @row_ct_dd_pairs, ((defined $pw_dist) and ($pw_dist ne $str_na)) ?  1 : 0;
	    }				# End of the inner for-loop #
	    push @mtrx_ct_dd_pairs, \@row_ct_dd_pairs;
	}			# End of the preliminary outer for-loop #
	my @sbjct_nodes = (1..$ct_taxa); # list of subject nodes in exactly the same order as in the distance matrix
	my $max_nodeid = $ct_taxa;

	my @pw_distances = @{$pw_distances};

	my %node2pa; my %node2chi; my %br_attr; my %node2ct_dd_pairs;

	my %node2level; # ($node_ID => 'level' from the bottom, ...), which is an auxiliary hash

	while (1) { # The main outer while-loop #

	    my $ct_sbjcts = @sbjct_nodes;

		# Search for the closest pair #

	    my @closest_pair = (); # = ($indx_node1, $indx_node2, $distance) where $indx_node1/2 is the index in the distance matrix.
	    for (my $i=0; $i<$ct_sbjcts; $i++) { # The 1st middle for-loop #
		my $row_pw_distances = $pw_distances[$i];
		for (my $j=0; $j<$i; $j++) { # inner for-loop #
		    my $pw_dist = $row_pw_distances->[$j];

			# Skip pairs with undefined or unavailable distances #
		    (defined $pw_dist) or next;
		    ($pw_dist eq $str_na) and next;

		    unless (@closest_pair>0) { # 'Initialize' the closest pair
			@closest_pair = ($i, $j, $pw_dist);
			next;
		    }
		    ($pw_dist < $closest_pair[2]) or next; # No need to update

			# Update the closest pair
		     @closest_pair = ($i, $j, $pw_dist);
		
		}			# End of the inner for-loop #
	    }				# End of the 1st middle for-loop #

	    (@closest_pair>0) or last; # We cannot cluster the nodes any more. #

		# Cluster the closest pair #

	    my ($i, $j, $pw_dist) = @closest_pair;
	    $max_nodeid++;

	    $node2ct_dd_pairs{$max_nodeid} = $mtrx_ct_dd_pairs[$i]->[$j];

	    ##my @clustered = @sbjct_nodes[$i,$j];
	    my @clustered = @sbjct_nodes[$j,$i]; # Just for a better visualization

	    $node2chi{$max_nodeid} = \@clustered;
	    foreach my $nodeid (@clustered) { # The 2nd middle foreach-loop #
		$node2pa{$nodeid} = $max_nodeid;
		my $br_len = my $level = $pw_dist/2;
		$node2level{$nodeid} = $level;
		my $children = $node2chi{$nodeid};
		((defined $children) and (@{$children}>0))
		    and ($br_len -= $node2level{$children->[0]});
		my @attr = ();
		$attr[$INDX_LENGTH] = $br_len;
		$br_attr{$nodeid} = \@attr;
	    }			# End of the 2nd middle foreach-loop #

	    unless ($ct_sbjcts > 2) { # We do not have the subjects to cluster any longer.
		@sbjct_nodes = ($max_nodeid);
		last;
	    }

		# Update the subject nodes &
		# matrices for distances & #{distance-defined pairs} #

	    my @new_sbjct_nodes = my @new_pw_distances = my @new_mtrx_ct_dd_pairs = ();

	    my @mgd_row_pw_distances = my @mgd_row_ct_dd_pairs = ();
		# merged information on the $i th and $j th subjects #

	    for (my $k=0; $k< $ct_sbjcts; $k++) { # The 3rd middle for-loop #
		(($k == $i) or ($k == $j)) and next; # skip the clustered subjects #

			# squeeze pairs of remaining taxa into the new arrays #

		push @new_sbjct_nodes, $sbjct_nodes[$k];

		my $row_pw_distances = $pw_distances[$k];
		my $row_ct_dd_pairs = $mtrx_ct_dd_pairs[$k];
		my @new_row_pw_distances = my @new_row_ct_dd_pairs = ();
		for (my $l=0; $l<$k; $l++) { # The inner for-loop #
		    (($l == $i) or ($l == $j)) and next; # Skip the clustered subjects

		    push @new_row_pw_distances, $row_pw_distances->[$l];
		    push @new_row_ct_dd_pairs, $row_ct_dd_pairs->[$l];
		}			# End of the inner for-loop #

		push @new_pw_distances, \@new_row_pw_distances;
		push @new_mtrx_ct_dd_pairs, \@new_row_ct_dd_pairs;

			# pairs containing a new (merged) taxon #

		my $dist1 = ($k>$i) ? $pw_distances[$k]->[$i] : $pw_distances[$i]->[$k];
		my $ct1 = ($k > $i) ? $mtrx_ct_dd_pairs[$k]->[$i] : $mtrx_ct_dd_pairs[$i]->[$k];
		my $dist2 = ($k>$j) ? $pw_distances[$k]->[$j] : $pw_distances[$j]->[$k];
		my $ct2 = ($k>$j) ? $mtrx_ct_dd_pairs[$k]->[$j] : $mtrx_ct_dd_pairs[$j]->[$k];
		my $sum_ct = $ct1 + $ct2;
		push @mgd_row_ct_dd_pairs, $sum_ct;
		if ($sum_ct>0) {
		   my $sum_dist = ($ct1>0) ? $ct1 * $dist1 : 0;
		   ($ct2>0) and ($sum_dist += $ct2 * $dist2);
		   push @mgd_row_pw_distances, $sum_dist/$sum_ct;
		} else {
		    push @mgd_row_pw_distances, undef;
		}

	    }			# End of the 3rd middle for-loop #

		# Finish updating the arrays #

	    push @new_sbjct_nodes, $max_nodeid;
	    push @new_pw_distances, \@mgd_row_pw_distances;
	    push @new_mtrx_ct_dd_pairs, \@mgd_row_ct_dd_pairs;

	    @sbjct_nodes = @new_sbjct_nodes;
	    @pw_distances = @new_pw_distances;
	    @mtrx_ct_dd_pairs = @new_mtrx_ct_dd_pairs;

	}	# End of the main outer while-loop #

		#  Create a hash %name2nodeid for each of the remaining subject nodes,
		# which will be the top-node of a tree made of nodes connected to it.

	my @set_name2nodeid = ();
	foreach my $topnode_id (@sbjct_nodes) { # The trailing foreach-loop #
	    my %name2nodeid = ($TOP_NODE => $topnode_id); 
	    my @curr_nodes = ($topnode_id);
	    while (@curr_nodes>0) { # The middle while-loop #
	        my @child_nodes = ();
		foreach my $nodeid (@curr_nodes) { # inner foreach-loop #

		    my $name = $nodeid2name{$nodeid};
		    (defined $name) and ($name2nodeid{$name} = $nodeid);

		    my $children = $node2chi{$nodeid};
		    (defined $children) and (push @child_nodes, @{$children});
		}			# End of the inner foreach-loop #

		@curr_nodes = @child_nodes;
	    }			# End of the middle while-loop #

	    push @set_name2nodeid, \%name2nodeid;
	}			# End of the trailing foreach-loop #


	return (\@set_name2nodeid, \%nodeid2name, \%node2pa, \%node2chi, \%br_attr, \%node2ct_dd_pairs);

}		# End of the subroutine 'extended_upgma_tree' #


# extended_wtd_upgma_tree:
#	This revised version of 'extended_upgma_tree' calculates WEIGHTED averages
#	of distances between cluster pairs. The weight for each pair is given by
#	the number of effective sites used for distance estimation, for example.
#	Do NOT CONFUSE this algorithm with the WPGMA (weighted pair-group method using arithmetic averages) algorithm. In WPGMA, distances are weighted so that the members
#	of the smaller cluster give larger contributions to the average, which is
#	considered inferior to UPGMA, in which all members give equal contributions.
#	I think the algorithm used here is MORE REASONABLE than the simple UPGMA WHEN 
#	HANDLING pairwise distances estimated from DIFFERENT NUMBERS OF EFFECTIVE SITES.
#	Although the use of such distance matrix is considered unconventional.
#
#	In prectice, the only revision from the predecessor 'extended_upgma_tree' is
#	in the step (ii), where #{dd-pairs}_(A,B) is replaced by
#	{total_weight}_(A,B} = Sum_{$i in A} Sum_{$j in B} {weight}_($i, $j),
#	with {weight}_($i, $j) being a weight factor between the taxa $i and $j,
#	which was received as an input. Like #{dd_pairs}, {weight} also follow the
#	addition law: {weight}_(A,B1 + B2) = {weight}_(A,b1) + {weight}_(A,B2).
#	We force {weight}_($i,$j) = 0 for the pairs ($i, $j) whose distances
#	are UNavailable or UNdefined.
#	
# extended_upgma_tree:
#	This subroutine implements an extended version of the
#	UPGMA (unweighted pair-group method using arithmetic averages) algorithm
#	for tree construction.
#	This extended algorithm allows a distance matrix to have undefined elements.
#
#	ALGORITHM:
#	(i) Compare ALL DEFINED pairwise distances, and
#	cluster the pair with the smallest distance,
#	creating a new node at the mid-point between the two taxa.
#	(NOTE that the distance will be defined between the new clusters,
#	not between the new nodes);
#
#	(ii) Update the distance matrix by replacing the clustered pair of taxa
#	with a new taxon defined by the clustered pair.
#	The distance between two clusters (A and B) is given by:
#	d (A,B) = Sum_(i,j) d (i, j) / #{pairs with defined distances},
#	where the summation is taken across the pairs (i,j) with i in A, j in B that have defined distances.
#	In the actual calculation, the update of the distance is performed as:
#	d (A, B1+B2) = [#{dd-pairs}_(A, B1) * d (A, B1) + #{dd-pairs}_(A, B2) * d (A, B2)] / #{dd-pairs}_(A,B) ,
#	where the cluster B is formed by merging the 2 clusters B1 and B2, and #{dd-pairs}_(A, B) is the number
#	of exterior taxon pairs with defined distances. NOTE the equation
#	#{dd_pairs}_(A, B} = #{dd_pairs}_(A, B1) + #{dd_pairs}_(A, B2) ;
#
#	(iii) Iterate (i) and (ii) untill we are left with a set of taxa between which NO DISTANCES are defined.
#
# INPUT: (\@taxa, \@pw_distances, \@pw_weights, $str_na), where
#	$taxa[$i] is the ID or name of the $i+1 th taxon ($i=0, ..., #{taxa} -1);
#	$pw_distance[$i]->[$j] (0<=$j< $i) is the pairwise distance between $taxa[$i] and $taxa[$j].
#	The element $pw_distance[0] is the reference to an empty array;
#	$pw_weights[$i]->[$j] (0<=$j<$i) is the weight factor assigned to
#	the pair ($taxa[$i], $taxa[$j]);
#	$str_na is the string indicating that the distance is UNavailable
#	(or UNdefined) between the taxa.
#
# OUTPUT: (\@set_name2nodeid, \%nodeid2name, \%node2pa, \%node2chi, \%br_attr, \%node2pw_weight),where
#	%{$set_name2nodeid[$t]} = ($taxon => $node_id, ...) for $TOP_NODE and exterior taxa (given by @taxa)
#	 of the $t th tree,
#	%nodeid2name = ($node_ID => $taxon, ...) for exterior taxa,
#	%node2pa = ($node_ID => $parent_ID, ...) ,
#	%node2chi = ($node_ID => \@child_IDs, ...) ,
#	%br_attr = ($ID of the nearest downstream node => [$length, $bootstrap (=undef)], ...),
#	%node2pw_weights = ($node_id => {total weights} between the 2 sister clusters, ...)
#	for interior nodes.
#
#	CONVENTION for the NODE IDs:
#	The node ID $i+1 is assigned to the exterior taxon $taxa[$i] ($i = 0, ... #{taxa}-1),
#	then each interior taxon (or node) is assigned with a node ID that begins with $ct_taxa,
#	and that is incremented by 1 as the a new taxon (=cluster) is created.
#
sub extended_wtd_upgma_tree (\@\@\@$) {

	my ($taxa, $pw_distances, $pw_weights, $str_na) = @_;

	my $ct_taxa = @{$taxa};
	unless ($ct_taxa>0) {
	    print STDERR "[ERROR 'extended_wtd_upgma_tree'] ILLEGAL INPUT: NO TAXA are supplied: $! !\n";
	    return (undef, undef, undef, undef, undef, undef);
	}

	unless ($ct_taxa == @{$pw_distances}) {
	    print STDERR "\n[ERROR 'extended_wtd_upgma_tree'] ILLEGAL INPUT: The number of ROWS (", scalar (@{$pw_distances}), ") for the distance matrix CLASHES with the number of TAXA ($ct_taxa) : $! !\n";
	    return (undef, undef, undef, undef, undef, undef);
	}
	unless ($ct_taxa == @{$pw_weights}) {
	    print STDERR "\n[ERROR 'extended_wtd_upgma_tree'] ILLEGAL INPUT: The number of ROWS (", scalar (@{$pw_weights}), ") for the weight matrix CLASHES with the number of TAXA ($ct_taxa) : $! !\n";
	    return (undef, undef, undef, undef, undef, undef);
	}

		# Initialize the setting #
	my @mtrx_pw_weights = ();
	my %nodeid2name;
	for (my $i=0; $i<$ct_taxa; $i++) { # The preliminary outer for-loop #
	    $nodeid2name{$i+1} = $taxa->[$i];
	    my @row_pw_weights = ();
	    my $row_pw_distances = $pw_distances->[$i];
	    my $row_pw_weights = $pw_weights->[$i];
	    for (my $j = 0; $j<$i; $j++) { # Inner for-loop #
		my $pw_dist = $row_pw_distances->[$j];
		my $pw_wgt = $row_pw_weights->[$j];

		if ((defined $pw_dist) and ($pw_dist ne $str_na)) {
		    unless (defined $pw_wgt) {
			print STDERR "\n[ERROR 'extended_wtd_upgma_tree'] ILLEGAL INPUT: The weight for the pair \($i, $j\) = \($taxa->[$i], $taxa->[$j]\) is NOT AVAILABLE !\n";
			return (undef, undef, undef, undef, undef, undef);
		    }
		    push @row_pw_weights,  $pw_wgt;
		} else {
		    if ((defined $pw_wgt) and ($pw_wgt ne $str_na) and ($pw_wgt != 0)) {
			print STDERR "\n[CAUTION 'extended_wtd_upgma_tree'] The pair \($i, $j\) = \($taxa->[$i], $taxa->[$j]\) has a DEFINED WEIGHT ($pw_wgt) !\n";
			print STDERR "  --- I will FORCEFULLY RE-ASSIGN the weight '0' to the pair ...\n\n";
		    }
		    push @row_pw_weights, 0;
		}
	    }				# End of the inner for-loop #
	    push @mtrx_pw_weights, \@row_pw_weights;
	}			# End of the preliminary outer for-loop #
	my @sbjct_nodes = (1..$ct_taxa); # list of subject nodes in exactly the same order as in the distance matrix
	my $max_nodeid = $ct_taxa;

	my @pw_distances = @{$pw_distances};

	my %node2pa; my %node2chi; my %br_attr; my %node2pw_weight;

	my %node2level; # ($node_ID => 'level' from the bottom, ...), which is an auxiliary hash

	while (1) { # The main outer while-loop #

	    my $ct_sbjcts = @sbjct_nodes;

		# Search for the closest pair #

	    my @closest_pair = (); # = ($indx_node1, $indx_node2, $distance) where $indx_node1/2 is the index in the distance matrix.
	    for (my $i=0; $i<$ct_sbjcts; $i++) { # The 1st middle for-loop #
		my $row_pw_distances = $pw_distances[$i];
		for (my $j=0; $j<$i; $j++) { # inner for-loop #
		    my $pw_dist = $row_pw_distances->[$j];

			# Skip pairs with undefined or unavailable distances #
		    (defined $pw_dist) or next;
		    ($pw_dist eq $str_na) and next;

		    unless (@closest_pair>0) { # 'Initialize' the closest pair
			@closest_pair = ($i, $j, $pw_dist);
			next;
		    }
		    ($pw_dist < $closest_pair[2]) or next; # No need to update

			# Update the closest pair
		     @closest_pair = ($i, $j, $pw_dist);
		
		}			# End of the inner for-loop #
	    }				# End of the 1st middle for-loop #

	    (@closest_pair>0) or last; # We cannot cluster the nodes any more. #

		# Cluster the closest pair #

	    my ($i, $j, $pw_dist) = @closest_pair;
	    $max_nodeid++;

	    $node2pw_weight{$max_nodeid} = $mtrx_pw_weights[$i]->[$j];

	    ##my @clustered = @sbjct_nodes[$i,$j];
	    my @clustered = @sbjct_nodes[$j,$i]; # Just for a better visualization

	    $node2chi{$max_nodeid} = \@clustered;
	    foreach my $nodeid (@clustered) { # The 2nd middle foreach-loop #
		$node2pa{$nodeid} = $max_nodeid;
		my $br_len = my $level = $pw_dist/2;
		$node2level{$nodeid} = $level;
		my $children = $node2chi{$nodeid};
		((defined $children) and (@{$children}>0))
		    and ($br_len -= $node2level{$children->[0]});
		my @attr = ();
		$attr[$INDX_LENGTH] = $br_len;
		$br_attr{$nodeid} = \@attr;
	    }			# End of the 2nd middle foreach-loop #

	    unless ($ct_sbjcts > 2) { # We do not have the subjects to cluster any longer.
		@sbjct_nodes = ($max_nodeid);
		last;
	    }

		# Update the subject nodes &
		# matrices for distances & #{distance-defined pairs} #

	    my @new_sbjct_nodes = my @new_pw_distances = my @new_mtrx_pw_weights = ();

	    my @mgd_row_pw_distances = my @mgd_row_pw_weights = ();
		# merged information on the $i th and $j th subjects #

	    for (my $k=0; $k< $ct_sbjcts; $k++) { # The 3rd middle for-loop #
		(($k == $i) or ($k == $j)) and next; # skip the clustered subjects #

			# squeeze pairs of remaining taxa into the new arrays #

		push @new_sbjct_nodes, $sbjct_nodes[$k];

		my $row_pw_distances = $pw_distances[$k];
		my $row_pw_weights = $mtrx_pw_weights[$k];
		my @new_row_pw_distances = my @new_row_pw_weights = ();
		for (my $l=0; $l<$k; $l++) { # The inner for-loop #
		    (($l == $i) or ($l == $j)) and next; # Skip the clustered subjects

		    push @new_row_pw_distances, $row_pw_distances->[$l];
		    push @new_row_pw_weights, $row_pw_weights->[$l];
		}			# End of the inner for-loop #

		push @new_pw_distances, \@new_row_pw_distances;
		push @new_mtrx_pw_weights, \@new_row_pw_weights;

			# pairs containing a new (merged) taxon #

		my $dist1 = ($k>$i) ? $pw_distances[$k]->[$i] : $pw_distances[$i]->[$k];
		my $wgt1 = ($k > $i) ? $mtrx_pw_weights[$k]->[$i] : $mtrx_pw_weights[$i]->[$k];
		my $dist2 = ($k>$j) ? $pw_distances[$k]->[$j] : $pw_distances[$j]->[$k];
		my $wgt2 = ($k>$j) ? $mtrx_pw_weights[$k]->[$j] : $mtrx_pw_weights[$j]->[$k];
		my $sum_wgt = $wgt1 + $wgt2;
		push @mgd_row_pw_weights, $sum_wgt;
		if ($sum_wgt>0) {
		   my $sum_dist = ($wgt1>0) ? $wgt1 * $dist1 : 0;
		   ($wgt2>0) and ($sum_dist += $wgt2 * $dist2);
		   push @mgd_row_pw_distances, $sum_dist/$sum_wgt;
		} else {
		    push @mgd_row_pw_distances, undef;
		}

	    }			# End of the 3rd middle for-loop #

		# Finish updating the arrays #

	    push @new_sbjct_nodes, $max_nodeid;
	    push @new_pw_distances, \@mgd_row_pw_distances;
	    push @new_mtrx_pw_weights, \@mgd_row_pw_weights;

	    @sbjct_nodes = @new_sbjct_nodes;
	    @pw_distances = @new_pw_distances;
	    @mtrx_pw_weights = @new_mtrx_pw_weights;

	}	# End of the main outer while-loop #

		#  Create a hash %name2nodeid for each of the remaining subject nodes,
		# which will be the top-node of a tree made of nodes connected to it.

	my @set_name2nodeid = ();
	foreach my $topnode_id (@sbjct_nodes) { # The trailing foreach-loop #
	    my %name2nodeid = ($TOP_NODE => $topnode_id); 
	    my @curr_nodes = ($topnode_id);
	    while (@curr_nodes>0) { # The middle while-loop #
	        my @child_nodes = ();
		foreach my $nodeid (@curr_nodes) { # inner foreach-loop #

		    my $name = $nodeid2name{$nodeid};
		    (defined $name) and ($name2nodeid{$name} = $nodeid);

		    my $children = $node2chi{$nodeid};
		    (defined $children) and (push @child_nodes, @{$children});
		}			# End of the inner foreach-loop #

		@curr_nodes = @child_nodes;
	    }			# End of the middle while-loop #

	    push @set_name2nodeid, \%name2nodeid;
	}			# End of the trailing foreach-loop #


	return (\@set_name2nodeid, \%nodeid2name, \%node2pa, \%node2chi, \%br_attr, \%node2pw_weight);

}		# End of the subroutine 'extended_wtd_upgma_tree' #


# level_sglnode_upgma:
#	This subroutine quickly estimates the level of a single node
#	in a UPGMA tree.
#	The subroutine ASSUME that the distances are ultra-metric.
#
# INPUT: ($node_id, \%node2chi, \%br_attr), where
#
# OUTPUT: $level = {summation of branch lengths along the path
#	from the input node to an exterior node under it}.
#
sub level_sglnode_upgma ($\%\%) {

	my ($node_id, $node2chi, $br_attr) = @_;

	my $level = 0;
	my $children = $node2chi->{$node_id};

	while ((defined $children) and (@{$children}>0)) { # The main while-loop #
	    my $child = $children->[0];
	    my $attr = $br_attr->{$child};
	    unless (defined $attr) {
		print STDERR "[ERROR 'level_sglnode_upgma'] ILLEGAL INPUT: NO ATTRIBUTES are assigned to the branch just above the node '$child': $! !\n";
		return undef;
	    }
	    my $br_len = $attr->[$INDX_LENGTH];
	    unless (defined $br_len) {
		print STDERR "[ERROR 'level_sglnode_upgma'] ILLEGAL INPUT: NO LENGTH is assigned to the branch just above the node '$child': $! !\n";
		return undef;
	    }

	    $level += $br_len;
	    $children = $node2chi->{$child};
	}			# End of the main while-loop #

	return $level;

}			# End of the subroutine 'level_sglnode_upgma' #


# var_nodelevels_ext_wgt_upgma:
#	This satellite subroutine of 'approx_var_brlen_ext_wgt_upgma'
#	extimates variances of node levels ( = the summation of branch lengths
#	in a path from the node in question to an exterior node under it)
#	under the weighted extended UPGMA model.
#	You can find details on the assumptions and algorithms
#	in the header part of 'approx_var_brlen_ext_wgt_upgma'.
#
# INPUT: (\%nodeid2mtrx_indx, \@mtrx_dist, \@mtrx_wgt, \@mtrx_se, $str_na,
#		$topnode_id, \%node2chi, \%node2pa, \%br_attr), where
#	%nodeid2mtrx_indx = ($node_ID => $indx for the matrices, ...);
#	$mtrx_dist/wgt/se[$k]->[$l] (0<= $l<$k<$ct_seqs) gives the distance/weight factor/standard error of the distance for the pair of sequences $k and $l;
#	$str_na indicates that the matrix element is not available;
#	%node2chi = ($node_ID => \@child_nodes, ...);
#	%node2pa  = ($node_ID => $parent_ID, ...);
#	%br_attr = ($ID of the node immediately below the branh => \@attributes, ...),
#	with $attribute[$INDX_LENGTH] giving branch length ;
#
# OUTPUT: (\%node2var_level, \%node2depth, \%node2level), where
#	%node2var_level = ($node_ID => variance of the level of the node, ...);
#	%node2depth = ($node_ID => $depth, ...),
#	with $depth defined as the number of 'ancestor' nodes
#	between it (excluding) and the top node (including);
#	%node2level = ($node_ID => level of the node, ...);
#
sub var_nodelevels_ext_wgt_upgma (\%\@\@\@$$\%\%\%) {

	my ($nodeid2mtrx_indx, $mtrx_dist, $mtrx_wgt, $mtrx_se, $str_na,
		$topnode_id, $node2chi, $node2pa, $br_attr) = @_;

=for DEBUGGING the subroutine 'var_nodelevels_ext_wgt_upgma'
	print STDERR "\n< Subroutine 'var_nodelevels_ext_wgt_upgma' >\n\n";
=cut
		 # Check decency of the inputs #

	my $ct_seqs = @{$mtrx_dist};
	unless ($ct_seqs>0) {
	    print STDERR "\n[ERROR 'var_nodelevels_ext_wgt_upgma'] NO INPUT SEQUENCES are available : $! !\n";
	    return (undef, undef, undef);
	}
	unless (($ct_seqs == @{$mtrx_wgt}) and ($ct_seqs == @{$mtrx_se})) {
	    print STDERR "\n[ERROR 'var_nodelevels_ext_wgt_upgma'] CLASHING MATRIX SIZES:  (distances, weights, standatd errors) = ($ct_seqs, ", scalar (@{$mtrx_wgt}), ", ", scalar (@{$mtrx_se}), "): $! !\n";
	    return (undef, undef, undef);
	}
	for (my $i=0; $i<$ct_seqs; $i++) { # The preliminary outer for-loop #
	    for (my $j=0; $j<$i; $j++) { # The preliminary for-loop #
		my $dist = $mtrx_dist->[$i][$j];
		((defined $dist) and ($dist ne $str_na)) or ($mtrx_wgt->[$i][$j] = 0);
	    }			# End of the preliminary inner for-loop #
	}			# End of the preliminary outer for-loop #


		# Estimate variances of the levels in a top-down manner #

	my %node2var_level; # ($node_ID => var(level($node_ID)), ...)
	my %node2depth;
	my %node2level;
	my $curr_depth = 0;
	my @curr_sbjcts = ($topnode_id);

	while (@curr_sbjcts>0) { # The outermost iterative while-loop #

	    my @next_sbjcts = ();
	    while (my $sbjct = shift @curr_sbjcts) { # The while-loop across subject nodes #
		$node2depth{$sbjct} = $curr_depth;

		my $children = $node2chi->{$sbjct};
		unless ((defined $children) and (@{$children}>0)) { # Exterior nodes #
		    $node2var_level{$sbjct} = 0;
		}
		my $level = level_sglnode_upgma ($sbjct, %{$node2chi}, %{$br_attr});
		unless (defined $level) {
		    print STDERR "[ERROR 'var_nodelevels_ext_wgt_upgma'] The subroutine 'level_sglnode_upgma' FAILED on the node '$sbjct': $! !\n";
		    return (undef, undef, undef);
		}

		$node2level{$sbjct} = $level;

		    ## MOVED from below as a DEBUGging measure (on Aug 29 (Fri), 2008)
		(defined $children) and (push @next_sbjcts, @{$children});
	        unless ($level>0) {
		    #  If the level of a node is 0,
		    # usually its variance is also 0.

		    $node2var_level{$sbjct} = 0;
	 	    next;
		}

		   # Initialize the variance of the level of the subject node
		my $var_level = 0;

		    ## MOVED to above as a DEBUGging measure (on Aug 29 (Fri), 2008)
		###push @next_sbjcts, @{$children};
		my $ct_chi = @{$children};
		my @sbcls_extnodes = ();
		foreach my $chi (@{$children}) { # The preliminary foreach-loop across sub-clusters
		    my $sb_extnodes= fetch_ext_offsprings_nr ($chi, %{$node2chi});
		    unless ((defined $sb_extnodes) and (@{$sb_extnodes}>0)) {
			print STDERR "[ERROR 'var_nodelevels_ext_wgt_upgma'] ANOMALOUS INPUT: NO EXTERNAL NODES under the node '$chi': $! !\n";
			return (undef, undef, undef);

		    }
		    push @sbcls_extnodes, $sb_extnodes;
		}		# End of the preliminary foreach-loop across sub-clusters

			# Preliminary double-summation to estimate
			# the total weight for the subject node
		my $tot_wgt = 0;
		for (my $i=0; $i<$ct_chi; $i++) { # Preliminary outer for-loop across the 1st sub-clusters
		    foreach my $extnode1 (@{$sbcls_extnodes[$i]}) { # middle foreach-loop across the 1st exterior nodes
			my $k = $nodeid2mtrx_indx->{$extnode1};
			unless (defined $k) {
			   print STDERR "[ERROR 'var_nodelevels_ext_wgt_upgma'] NO CORRESPONDING MATRIX INDEX for the exterior node '$extnode1' in the sub-cluster under the $i th child '", $children->[$i], "' of the node '$sbjct': $! !\n";
			    return (undef, undef, undef);
			}

			for (my $j=0; $j<$i;  $j++) { # Preliminary inner for-loop across the 2nd sub-clusters
			    foreach my $extnode2 (@{$sbcls_extnodes[$j]}) { # Inner foreach-loop across the 2nd exterior nodes
				my $l = $nodeid2mtrx_indx->{$extnode2};
				unless (defined $l) {
				   print STDERR "[ERROR 'var_nodelevels_ext_wgt_upgma'] NO CORRESPONDING MATRIX INDEX for the exterior node '$extnode2' in the sub-cluster under the $j th child '", $children->[$j], "' of the node '$sbjct': $! !\n";
				    return (undef, undef, undef);
				}
				my $wgt = ($k>$l) ?
				   $mtrx_wgt->[$k][$l] : $mtrx_wgt->[$l][$k] ;
				(defined $wgt) or next;
				($wgt eq $str_na) and next;
				($wgt>0) or next;
				$tot_wgt += $wgt;
			    }				# End of the inner foreach-loop  across the 2nd exterior nodes
			}			# End of the preliminary inner for-loop across the 2nd sub-clusters
		    }				# End of the middle foreach-loop across the 1st exterior nodes
		}			# End of the preliminary outer for-loop across the 1st sub-clusters

		for (my $i=0; $i<$ct_chi; $i++) { # The for-loop across sub-clusters #
		    my @curr_branches = ($children->[$i]);
		    while (@curr_branches>0) { # The middle iterative while-loop #
			my @next_branches = ();
			while (my $curr_branch = shift @curr_branches) { # The while-loop across branches
			    my $attr = $br_attr->{$curr_branch};
			    unless (defined $attr) {
				print STDERR "[ERROR 'var_nodelevels_ext_wgt'] NO ATTRIBUTES are assigned to the branch '$curr_branch' under the node '$sbjct': $! !\n";
				return (undef, undef);
			    }
			    my $br_len = $attr->[$INDX_LENGTH];

			    my $chi_brs = $node2chi->{$curr_branch};
			    my $dwstr_extnodes ; # exterior nodes downstream of the current branch
			    if ((defined $chi_brs) and (@{$chi_brs}>0)) {
				$dwstr_extnodes =
				fetch_ext_offsprings_nr ($curr_branch, %{$node2chi});
				push @next_branches, @{$chi_brs};
			    } else {
				$dwstr_extnodes = [$curr_branch];
			    }

			    my @exnode_pairs = (); # element = [$k, $l, $wgt]

			    foreach my $extnode1 (@{$dwstr_extnodes}) { # foreach-loop across downstream exterior nodes
				my $k = $nodeid2mtrx_indx->{$extnode1};
				##unless (defined $k) {
				   ## print STDERR "[ERROR 'var_nodelevels_ext_wgt_upgma'] NO CORRESPONDING MATRIX INDEX for the exterior node '$extnode1' downstream of the branch '$curr_branch' under the node '$sbjct': $! !\n";
				    ##return (undef, undef);
				##}

				for (my $j=0; $j<$ct_chi; $j++) { # For-loop across sibling sub-clusters #
				    ($j == $i) and next;
				    foreach my $extnode2 (@{$sbcls_extnodes[$j]}) { # For-loop across exterior nodes in a sibling-subcluster
					my $l = $nodeid2mtrx_indx->{$extnode2};
					##unless ($l) {
					  ##  print STDERR "[ERROR 'var_nodelevels_ext_wgt_upgma'] NO CORERSPONDING MATRIX INDEX for the exterior node '$extnode1' in thesibling sub-cluster under the child '$children->[$i]' of the node '$sbjct': $! !\n";
					   ## return (undef, undef);
					##}
					my $wgt = ($k>$l) ? $mtrx_wgt->[$k][$l] : $mtrx_wgt->[$l][$k];
					((defined $wgt) and ($wgt ne $str_na) and ($wgt > 0)) or next;
					push @exnode_pairs, [$k, $l, $wgt];
				    }	# End of the for-loop across exterior nodes in a sibling-subcluster #
				} 			# End of the for-loop acros sibling sub-clusters #
			    }			# End of the foreach-loop across downstream exterior nodes
			    unless (@exnode_pairs>0) {
				# NO contribution from the branch $curr_branch to the level of $sbjct #
				# Such cases can actually occur (and may not be rare) !!
				# BUG FIXED on July 10 (Thu), 2008 
				next;
				##print STDERR "[ERROR 'var_nodelevels_ext_wgt_upgma'] NO PAIRS of EXTERIOR NODES that are under the node '$sbjct' and whose path runs through the branch '$curr_branch': $! !\n";
				##return (undef, undef);
			    }

			    my @std_exnode_pairs = sort {$b->[2] <=> $a->[2] } @exnode_pairs;
			    @exnode_pairs = (); # Empty the original list #

			    my $br_contr = 0; # Contribution from this branch #

			    my $ct_pairs = @std_exnode_pairs;
			    for (my $p=0; $p<$ct_pairs; $p++) { # For-loop across pairs of exterior nodes
				my ($k, $l, $wgt) = @{$std_exnode_pairs[$p]};
				my $dist = ($k>$l) ? $mtrx_dist->[$k][$l] : $mtrx_dist->[$l][$k];
				unless ((defined $dist) and ($dist ne $str_na)) {
				    print STDERR "[ERROR 'var_nodelevels_ext_wgt_upgma'] NO DISTANCES are available for the node index pair \($k, $l\) under the node '$sbjct':  $! !\n";
				     return (undef, undef);
				}
				my $factor = $wgt;
				my $se = ($k>$l) ? $mtrx_se->[$k][$l] : $mtrx_se->[$l][$k];
				##if ((defined $se) and ($se ne $str_na) and ($dist>0)) {
				if ((defined $se) and ($se ne $str_na)) {
				    my $alt_factor = $wgt * $se;
				    ##$alt_factor *= $alt_factor/$dist;
				    $alt_factor *= $alt_factor/2/$level;
				    ($alt_factor > $factor) and ($factor = $alt_factor);
				}
				$br_contr += (1 + 2 * $p) * $factor;
			    }		# End of the for-loop across pairs of exterior nodes
			    $br_contr *= $br_len;
			    $var_level += $br_contr;

			}			# End of the while-loop across branches
			@curr_branches = @next_branches;
		    }			# End of the middle iteratie while-loop #

		}			# End of the for-loop across sub-clusters #

		    ## ADDED accompanying the BUG FIXATION on July 10 (Thu), 2008 ##
		unless ($tot_wgt>0) {
		    print STDERR "[ERROR 'var_nodelevels_ext_wgt_upgma'] NO CONTRUBUTION to the weight for the level of the subject '$sbjct' from its downstream branches !!\n\n";
		    return (undef, undef, undef);
		}

		$var_level /= 4 * $tot_wgt * $tot_wgt;

		$node2var_level{$sbjct} = $var_level;

		### RESTART FROM HERE ###
	    }			# End of the while-loop across subject nodes #

	    @curr_sbjcts = @next_sbjcts;
	    $curr_depth++;
	}		# End of the outermost iterative while-loop #

=for DEBUGGING the subroutine
	print STDERR "\n\n --- Subroutine 'var_nodelevels_ext_wgt_upgma' FINISHED ---\n\n";
=cut

	return (\%node2var_level, \%node2depth, \%node2level);

}		# End of the subroutine 'var_nodelevels_ext_wgt_upgma' #


# approx_var_brlen_ext_wgt_upgma:
#	This subroutine approximately estimates variances of branch lengths for the
#	trees constructed by 'extended_wtd_upgma_tree' of the module 'MyTreeManipu_IV.pm'.
#
# 	METHOD:
#	We make the following assumptions:
#	(i) Contributions that different sites give to variances are independent of each other;
#	(ii) Contributions to different branches are independent of each other;
#	(iii) Contributions from overlapping sites to the same branche are completely coherent to each other;
#	(iv) The sites in different alignments should show a maximum overlap, namely,
#	  the overlap size is exactly the same as the smaller number of effective sites.
#
#	From (i), Var (len(br1))_aln1 is proportional to #{eff_sites}_aln1;
#	From (ii), we can set Cov (len(br1), len(br2)) = 0 if br1 != br2;
#	From (iii) and (iv), it follows
#	 Cov ( wgt(kl)*len(br1), wgt(k'l')*len(br1) ) = Var ( min[wgt(kl), wgt(k'l')]*len(br1) ),
#	where the weight factor wgt(kl) = #{effective sites}
#	in the pairwise alignment between k and l;
#
#	Therefore, under the assumption of ultra-metricity,
#	we get for the variance of the level of the node p,
#	Var (level (p))
#	= Sum_{br under p} Sum_{(kl) passing and under p and passing br} (2* order(kl) -1) *
#			max [ (wgt(kl) *se(dist(kl) )**2 * len(br)/dist(kl), wgt(kl) * len(br) ] /
#		[2 * Sum_{(kl) passing and under p} wgt(kl)]**2 .
#
#	and the variance of the branch between the nodes p and ch is:
#	Var (level(p) - level (ch)) = Var (level (p) ) + Var (level (ch) ).
#	Here we set Cov (level (p), level (ch)) = 0, which is probably incorrect.
#	However, because the above covariance cannot be negative under the current assumption,
#	The above formula of the branch always overestimates the variance, thus giving
#	conservative tests for the significant branch lengths.
#
# INPUT: (\%nodeid2mtrx_indx, \@mtrx_dist, \@mtrx_wgt, \@mtrx_se, $str_na,
#		$topnode_id, \%node2chi, \%node2pa, \%br_attr), where
#	%nodeid2mtrx_indx = ($node_ID => $indx for the matrices, ...);
#	$mtrx_dist/wgt/se[$k]->[$l] (0<= $l<$k<$ct_seqs) gives the distance/weight factor/standard error of the distance for the pair of sequences $k and $l;
#	$str_na indicates that the matrix element is not available;
#	%node2chi = ($node_ID => \@child_nodes, ...);
#	%node2pa  = ($node_ID => $parent_ID, ...);
#	%br_attr = ($ID of the node immediately below the branh => \@attributes, ...),
#	with $attribute[$INDX_LENGTH] giving branch length ;
#
# OUTPUT: (\%var_brlen, \%node2var_level, \%node2depth, \%node2level), where
#	%var_brlen = ($ID of the node immediately below the branch => $var_brlen, ..);
#	%node2var_level = ($node_ID => variance of the level of the node, ...);
#	%node2depth = ($node_ID => $depth, ...),
#	with $depth defined as the number of 'ancestor' nodes
#	between it (excluding) and the top node (including);
#	%node2level = ($node_ID => $level, ...).
#
sub approx_var_brlen_ext_wgt_upgma (\%\@\@\@$$\%\%\%) {

	my ($nodeid2mtrx_indx, $mtrx_dist, $mtrx_wgt, $mtrx_se, $str_na,
		$topnode_id, $node2chi, $node2pa, $br_attr) = @_;

=for DEBUGGING the subroutine 'approx_var_brlen_ext_wgt_upgma'
	print STDERR "\n< Subroutine 'approx_var_brlen_ext_wgt_upgma' >\n\n";
	my $subtree = br_draw_subtree ($topnode_id, %{$node2chi}, %{$nodeid2mtrx_indx}, %{$br_attr}, 1, 1);
	print STDERR "{ Input tree (TOP_NODE = $topnode_id) }\n\n";
	print STDERR ${$subtree}, "\n\n";
	### RESTART ###
=cut

	my ($node2var_level, $node2depth, $node2level)
		= var_nodelevels_ext_wgt_upgma (%{$nodeid2mtrx_indx},
		@{$mtrx_dist}, @{$mtrx_wgt}, @{$mtrx_se}, $str_na,
		$topnode_id, %{$node2chi}, %{$node2pa}, %{$br_attr});

	unless (defined $node2var_level) {
	    print STDERR "\n[ERROR 'approx_var_brlen_ext_wgt_upgma'] The subroutine 'var_nodelevels_ext_wgt_upgma' FAILED : $! !\n";
	    return (undef, undef, undef, undef);
	}

=for DEBUGGING the subroutine 'approx_var_brlen_ext_wgt_upgma'
	print STDERR "\n{ Output of 'var_nodelevels_ext_wgt_upgma' }\n\n";
	print STDERR "\%\{\$node2var_level\} = (\n";
	foreach my $node (sort keys %{$node2var_level}) {
	    print STDERR ' ' x 5 , $node, ' => ', $node2var_level->{$node}, " ,\n";
	}
	print STDERR ' ' x 5, ");\n\n";
	print STDERR "\%\{\$node2depth\} = (\n";
	foreach my $node (sort keys %{$node2depth}) {
	    print STDERR ' ' x5, $node, ' => ', $node2depth->{$node}, " ,\n";
	}
	print STDERR ' ' x 5, ");\n\n";
	print STDERR "\%\{\$node2level\} = (\n";
	foreach my $node (sort keys %{$node2level}) {
	    print STDERR ' ' x 5, $node , '  => ', $node2level->{$node}, " ,\n";
	}
	print STDERR ' ' x 5, ");\n\n";
=cut
	my %var_brlen;

	##foreach my $node (%{$node2pa}) { # The main foreach-loop #
	foreach my $node (%{$node2var_level}) { # The main foreach-loop #
	    my $parent = $node2pa->{$node};
	    (defined $parent) or next;
	    ($node eq $topnode_id) and next; # TOP node should not be assigned with a branch length #
	    my $var_level = $node2var_level->{$node};
	    unless (defined $var_level) {
		print STDERR "[ERROR 'approx_var_brlen_ext_wgt_upgma'] NO VARIANCE of the level for the node '$node': $! !\n";
		return (undef, undef, undef, undef);
	    }
	    my $par_var_level = $node2var_level->{$parent};
	    unless (defined $par_var_level) {
		print STDERR "[ERROR 'approx_var_brlen_ext_wgt_upgma'] NO VARIANCE of the level for the parent '$parent' of the node '$node': $! !\n";
		return (undef, undef, undef, undef);
	    }

		# An approximation that ignores the covariance
		# between the two levels
	    $var_brlen{$node} = $var_level + $par_var_level;

	}			# End of the main foreach-loop #

=for DEBUGGING the subroutine
	print STDERR "\n\n --- Subroutine 'approx_var_brlen_ext_wgt_upgma' FINISHED ---\n\n";
=cut

	return (\%var_brlen, $node2var_level, $node2depth, $node2level);

}		# End of the subroutine 'approx_var_brlen_ext_wgt_upgma' #


# brlen_ext_wtd_upgma:
#	This subroutine assigns branch lengths to a given tree
#	by means of weighted extended UPGMA-like algorithm.
#	It can also handle multi-furcated trees.
#	The branch length is given by difference between
#	the levels of the nodes immediately upstream and downstream of the branch.
#	The level of a node is estimated as:
#	level ($node) = Sum_{(k,l) with LCA= node} wgt(k, l) * dist (k,l) /
#			Sum_{(k,l) with LCA = node) wgt (k,l) .
#	In this subroutine, we estimate the levels 
#	by merging clusters shareing the LCA in a bottom-up manner.
#	Namely, when merging B_1, B_2, ..., B_r into B
#	wgt (A, B) = Sum_{k=1..r} wgt (A, B_k),
#	dist (A, B) = Sum_{k=1..r} wgt (A, B_k) * dist (A, B_k) / wgt (A, B);
#	sum_wgt (LCA(B))  = Sum_{k=1..r} Sum_{l=1..k-1} wgt (B_k, B_l),
#	level (LCA(B)) = 1/2 * Sum_{k=1..r}Sum_{l=1..k-1} wgt(B_k, B_l) * dist (B_k, B_l) / sum_wgt (LCA(B)) .
#
# INPUT: (\%nodeid2mtrx_indx, \@mtrx_dist, \@mtrx_wgt, $str_na, 
#		\%name2nodeid, %node2chi, %node2pa), where
#	%nodeid2mtrx_indx = ($node_ID => $indx for the matrices, ...) usually for the exterior nodes;
#	$mtrx_dist/wgt[$k]->[$l] (0<= $l<$k<$ct_seqs) gives the distance/weight factor for the pair of sequences $k and $l;
#	$str_na indicates that the matrix element is not available;
#	%name2nodeid = ($name => $node_ID, ...) for the exterior nodes & top node;
#	%node2chi = ($node_ID => \@child_nodes, ...);
#	%node2pa  = ($node_ID => $parent_ID, ...);
#
# OUTPUT: (\%br_attr, \%nodeid2sum_wgt), where
#	%br_attr = ($ID of the node immediately below the branch => \@attributes, ...), with
#	$attributes[$INDX_LENGTH] givins the branch length
#	estimated by the weighted extended UPGMA-like algorithm;
#	%nodeid2sum_wgt = ($node_ID => $summ_weight, ...);
#
sub brlen_ext_wgt_upgma (\%\@\@$\%\%\%) {

	my ($nodeid2mtrx_indx, $mtrx_dist, $mtrx_wgt, $str_na,
		$name2nodeid, $node2chi, $node2pa) = @_;

		 # Check decency of the inputs #

	my $ct_seqs = @{$mtrx_dist};
	unless ($ct_seqs>0) {
	    print STDERR "\n[ERROR 'brlen_ext_wgt_upgma'] NO INPUT SEQUENCES are available : $! !\n";
	    return (undef, undef);
	}
	unless ($ct_seqs == @{$mtrx_wgt}) {
	    print STDERR "\n[ERROR 'brlen_ext_wgt_upgma'] CLASHING MATRIX SIZES:  (distances, weights) = ($ct_seqs, ", scalar (@{$mtrx_wgt}), "): $! !\n";
	    return (undef, undef);
	}

=for DEBUGGING the subroutine
	print STDERR "\n< Subroutine 'brlen_ext_wgt_upgma' >\n\n";
=cut

		# Prepare the Inital set of nodes & their depth #

	my $topnode_id = $name2nodeid->{$TOP_NODE};

	my $exnodes = fetch_ext_offsprings_nr ($topnode_id, %{$node2chi});
	my $ct_exnodes = @{$exnodes};
	unless ($ct_exnodes>0) {
	    print STDERR "\n[ERROR 'brlen_ext_wgt_upgma'] NO EXTERNAL NODES are present under the top node '$topnode_id': $! !\n";
	    return (undef, undef);
	}

	my @curr_nodes = sort {$a <=> $b} @{$exnodes}; # current set of subject nodes
	my %nodeid2mtrx_indx;

	my @mtrx_dist = my @mtrx_wgt = ();
	for (my $i=0; $i<$ct_exnodes; $i++) { # The preliminary outer for-loop #
	    my $exnode1 = $curr_nodes[$i];
	    my $mtrx_indx1 = $nodeid2mtrx_indx->{$exnode1};
	    unless (defined $mtrx_indx1) {
		print STDERR "\n[ERROR 'brlen_ext_wgt_upgma'] The external node '$exnode1' has NO corresponding MATRIX INDEX: $! !\n";
		return (undef, undef);
	    }
	    $nodeid2mtrx_indx{$exnode1} = $i;

	    my @row_dist = my @row_wgt = ();
	    for (my $j=0; $j<$i; $j++) { # The preliminary for-loop #
		my $exnode2 = $curr_nodes[$j];
		my $mtrx_indx2 = $nodeid2mtrx_indx->{$exnode2};
		unless (defined $mtrx_indx2) {
		    print STDERR "\n[ERROR 'brlen_ext_wgt_upgma'] The external node '$exnode2' has NO corresponding MATRIX INDEX: $! !\n";
		    return (undef, undef);
		}

		my ($indx1, $indx2) = ($mtrx_indx1 > $mtrx_indx2) ? 
			($mtrx_indx1, $mtrx_indx2) : ($mtrx_indx2, $mtrx_indx1);
		my $dist = $mtrx_dist->[$indx1][$indx2];
		my $wgt = ((defined $dist) and ($dist ne $str_na)) ?
			$mtrx_wgt->[$indx1][$indx2] : 0;
		((defined $wgt) and ($wgt ne $str_na)) or ($wgt = 0);
		push @row_dist, $dist;
		push @row_wgt, $wgt;
	    }			# End of the preliminary inner for-loop #
	    push @mtrx_dist, \@row_dist;
	    push @mtrx_wgt, \@row_wgt;
	}			# End of the preliminary outer for-loop #


	my $nodes_frc_by_depth = fractionate_by_ndepth (%{$node2chi}, %{$name2nodeid});
		# a list of nodes in  ascending order of depth #

	unless (defined $nodes_frc_by_depth) {
	    print STDERR "\n[ERROR 'brlen_ext_wgt_upgma'] 'fractionate_by_ndepth' FAILED : $! !\n";
	    return (undef, undef);
	}

	my $ct_frcs = @{$nodes_frc_by_depth};

=for DEBUGGING the subroutine
	print STDERR "\n{ Initial setting }\n\n";
	print STDERR "( Tree nodes classified by depth )\n\n";
	print STDERR "Depth\tList/of/nodes\n\n";
	for (my $d =0; $d<$ct_frcs; $d++) {
	    print STDERR $d, "\t", join ('/', @{$nodes_frc_by_depth->[$d]}), "\n";
	}
	print STDERR "\n( Node_IDs \[Matrix_index] )\n\n";
	foreach my $nodeid (@curr_nodes) {
	    print STDERR "\t", "$nodeid [", $nodeid2mtrx_indx{$nodeid}, "]";
	}
	print STDERR "\n";
	print STDERR "\n( Distance matrix )\n\n";
	print STDERR join ("\t", '#Node_ID', 'distances'), "\n\n";
	for (my $k=0; $k<$ct_exnodes; $k++) {
	    print STDERR join ("\t", $curr_nodes[$k], @{$mtrx_dist[$k]}), "\n";
	}
	print STDERR "\n( Weight matrix )\n\n";
	print STDERR join ("\t", '#Node_ID', 'weights'), "\n\n";
	for (my $k=0; $k<$ct_exnodes; $k++) {
	    print STDERR join ("\t", $curr_nodes[$k], @{$mtrx_wgt[$k]}), "\n";
	}
=cut

		## Assign levels and weights to nodes in a bottom-up manner ##

	my %nodeid2sum_wgt;
	my %nodeid2level;

		# All exterior nodes have level 0 #
	foreach my $node (@curr_nodes) { $nodeid2level{$node} = 0; }

	my $depth = $ct_frcs;
	while (my $sbset_nodes = pop @{$nodes_frc_by_depth}) { # The outermost while-loop #
	    $depth--;

=for DEBUGGING the subroutine
	print STDERR "\n[ Depth = $depth ]\n\n";
	print STDERR "Initial set of subjects:   ", join (' ', @{$sbset_nodes}), "\n\n";
=cut

	    while (@{$sbset_nodes}>0) { # The outer while-loop #
		my $nodeid = shift @{$sbset_nodes};
		my $parent = $node2pa->{$nodeid};


		# By the time we encounter the top-node,
		# we should already have finished the whole assignment.
		(defined $parent) or last;

		my $sibls = $node2chi->{$parent};
		my $ct_sibls = @{$sibls};

		my $ct_nodes = @curr_nodes;

=for DEBUGGING the subroutine
	print STDERR "{ Siblings:  ", join (', ', @{$sibls}), " }\n\n";
	print STDERR "\n( Node_IDs \[Matrix_index] )\n\n";
	foreach my $nodeid (@curr_nodes) {
	    print STDERR "\t", "$nodeid [", $nodeid2mtrx_indx{$nodeid}, "]";
	}
	print STDERR "\n";
	print STDERR "\n( Distance matrix )\n\n";
	print STDERR join ("\t", '#Node_ID', 'distances'), "\n\n";
	for (my $k=0; $k<$ct_nodes; $k++) {
	    print STDERR join ("\t", $curr_nodes[$k], @{$mtrx_dist[$k]}), "\n";
	}
	print STDERR "\n( Weight matrix )\n\n";
	print STDERR join ("\t", '#Node_ID', 'weights'), "\n\n";
	for (my $k=0; $k<$ct_nodes; $k++) {
	    print STDERR join ("\t", $curr_nodes[$k], @{$mtrx_wgt[$k]}), "\n";
	}
	print STDERR "\n";
=cut
			# calculate the level of the parent node #

		my $sum_wgt = my $wgtd_level = 0;
		my %sbl_indx2nodeid;
		for (my $i=0; $i<$ct_sibls; $i++) { # The 1st middle for-loop #
		    my $sbl_nodeid1 = $sibls->[$i];
		    my $mtrx_indx1 = $nodeid2mtrx_indx{$sbl_nodeid1};
		    unless (defined $mtrx_indx1) {
			print STDERR "[ERROR 'brlen_ext_wtd_upgma'] The 1st sibling node '$sbl_nodeid1' has NO CORRESPONDING MATRIX INDEX: $! !\n";
			return (undef, undef);
		    }
		    $sbl_indx2nodeid{$mtrx_indx1} = $sbl_nodeid1;

		    for (my $j=0; $j<$i; $j++) { # The inner for-loop #
			my $sbl_nodeid2 = $sibls->[$j];
			my $mtrx_indx2 = $nodeid2mtrx_indx{$sbl_nodeid2};
			unless (defined $mtrx_indx1) {
			    print STDERR "[ERROR 'brlen_ext_wtd_upgma'] The 2nd sibling node '$sbl_nodeid2' has NO CORRESPONDING MATRIX INDEX: $! !\n";
			    return (undef, undef);
			}
			my ($indx1, $indx2) = ($mtrx_indx1 > $mtrx_indx2) ? 
			($mtrx_indx1, $mtrx_indx2) : ($mtrx_indx2, $mtrx_indx1);
			my $wgt = $mtrx_wgt[$indx1]->[$indx2];
			my $dist = $mtrx_dist[$indx1]->[$indx2];
			($wgt ==0) and next;
			$sum_wgt += $wgt;
			$wgtd_level += $wgt * $dist;
		    }				# End of the inner for-loop #
		}			# End of the 1st middle for-loop #

		$nodeid2sum_wgt{$parent} = $sum_wgt;
		if ($sum_wgt>0) {
		   $nodeid2level{$parent} = $wgtd_level /2/$sum_wgt ;
		} else {
		   print STDERR "[ERROR 'brlen_ext_wtd_upgma'] NULL VALUE is assigned as the SUMMED WEIGHT of the parent node '$parent' of the node '$nodeid': $! !\n";
		   return (undef, undef);
		}

			# Update the matrices by merging the sibling nodes #

=for DEBUGGING the subroutine
	print STDERR "[ Update matrices ]\n\n";
=cut
		my @new_mtrx_dist = my @new_mtrx_wgt = ();
		my @mgd_row_dist = my @mgd_row_wgt = ();
		my @next_nodes = ();
		##my $ct_nodes = @curr_nodes;

		for (my $i=0; $i<$ct_nodes; $i++) { # The 2nd middle for-loop # 
		    my $nodeid1 = $curr_nodes[$i];
		    my $mtrx_indx1 = $nodeid2mtrx_indx{$nodeid1};
		    unless (defined $mtrx_indx1) {
			print STDERR "[ERROR 'brlen_ext_wtd_upgma'] The 1st current node '$nodeid1' has NO CORERSPONDING MATRIX INDEX: $! !\n";
			return (undef, undef);
		    }
		    (defined $sbl_indx2nodeid{$mtrx_indx1}) and next; # Skip siblings #
		    push @next_nodes, $nodeid1;
=for DEBUGGING the subroutine
	print STDERR "{ NodeID '$nodeid1' (indx: $mtrx_indx1) }\n\n";
=cut

			# unmerged nodes #

		    my @row_dist = my @row_wgt = ();
		    for (my $j=0; $j<$i; $j++) { # The 1st inner for-loop #
			my $nodeid2 = $curr_nodes[$j];
			my $mtrx_indx2 = $nodeid2mtrx_indx{$nodeid2};
			unless (defined $mtrx_indx2) {
			    print STDERR "[ERROR 'brlen_ext_wtd_upgma'] The 2nd current node '$nodeid2' has NO CORRESPONDING MATRIX INDEX: $! !\n";
			    return (undef, undef);
			}
			(defined $sbl_indx2nodeid{$mtrx_indx2}) and next; # Skip siblings;
			my ($indx1, $indx2) = ($mtrx_indx1 > $mtrx_indx2) ?
				($mtrx_indx1, $mtrx_indx2) : ($mtrx_indx2, $mtrx_indx1) ;
			my $wgt = $mtrx_wgt[$indx1]->[$indx2];
			my $dist = $mtrx_dist[$indx1]->[$indx2];
			push @row_wgt, $wgt;
			push @row_dist, $dist;
		    }			# End of the 1st inner for-loop #
		    push @new_mtrx_dist, \@row_dist;
		    push @new_mtrx_wgt, \@row_wgt;

			# merger of the sibling nodes #

=for DEBUGGING the subroutine
	print STDERR "{ vs Merged  nodes }\n\n";
=cut
		    my $mgd_wgt = my $mgd_wtd_dist = 0;
		    foreach my $sbl_indx (sort {$a <=> $b} keys %sbl_indx2nodeid) { # The 2nd inner foreach-loop #
			my ($indx1, $indx2) = ($sbl_indx > $mtrx_indx1) ?
			 ($sbl_indx, $mtrx_indx1) : ($mtrx_indx1, $sbl_indx) ; 
			my $wgt = $mtrx_wgt[$indx1]->[$indx2];
			($wgt>0) or next;
			$mgd_wgt += $wgt;
			my $dist = $mtrx_dist[$indx1]->[$indx2];

				# Bug FIXED on July 6 (Sun), 2008 #
			$mgd_wtd_dist += $wgt * $dist ;
			##$mgd_wtd_dist = $wgt * $dist ;
=for DEBUGGING the subroutine
	my $sbl_nodeid = $sbl_indx2nodeid{$sbl_indx};
	print STDERR "( vs $sbl_nodeid (indx: $sbl_indx) )  weight = $wgt,  distance = $dist ...\n";
=cut
		    }				# End of the 2nd inner foreach-loop #
=for DEBUGGING the subroutine
	print STDERR "( Total summ of $nodeid1 vs siblings )  weight = $mgd_wgt,  distance = $mgd_wtd_dist .\n\n";
=cut
		    if ($mgd_wgt>0) {
			push @mgd_row_wgt, $mgd_wgt;
			push @mgd_row_dist, $mgd_wtd_dist/$mgd_wgt;

		    } else { # NO link is found between the siblings and the 1st node #
			push @mgd_row_wgt, 0;
			push @mgd_row_dist, undef;
		    }
		}			# End of the 2nd middle for-loop #

		push @new_mtrx_wgt, \@mgd_row_wgt;
		push @new_mtrx_dist, \@mgd_row_dist;
		push @next_nodes, $parent;

		@mtrx_wgt = @new_mtrx_wgt;
		@mtrx_dist = @new_mtrx_dist;
		@curr_nodes = @next_nodes;
		$ct_nodes = @curr_nodes;
		%nodeid2mtrx_indx = ();
		for (my $k=0; $k<$ct_nodes; $k++) { $nodeid2mtrx_indx{$curr_nodes[$k]} = $k; }

			# remove the siblings from the set of remaining nodes

		(my $shared, my $ex_sbl, $sbset_nodes) = diff_array (@{$sibls}, @{$sbset_nodes});

=for DEBUGGING the subroutine
	print STDERR "\n --- The round for the siblings (", join (', ', @{$sibls}), ") ENDED ...\n\n";
	print STDERR "\n\nRemaining Subjects:  ", join ('  ', @{$sbset_nodes}), "\n\n";
	print STDERR "( Remaining Nodes [Matrx_indx] )\n\n";
	foreach my $nodeid (@curr_nodes) { print STDERR "\t", "$nodeid [", $nodeid2mtrx_indx{$nodeid}, "]"; }
	print STDERR "\n";
	print STDERR "\n( Updated Distance matrix )\n\n";
	print STDERR join ("\t", '#Node_ID', 'distances'), "\n\n";
	for (my $k=0; $k<$ct_nodes; $k++) {
	    print STDERR join ("\t", $curr_nodes[$k], @{$mtrx_dist[$k]}), "\n";
	}
	print STDERR "\n( Updated Weight matrix )\n\n";
	print STDERR join ("\t", '#Node_ID', 'weights'), "\n\n";
	for (my $k=0; $k<$ct_nodes; $k++) {
	    print STDERR join ("\t", $curr_nodes[$k], @{$mtrx_wgt[$k]}), "\n";
	}
	print STDERR "\n";
=cut

	    }		# End of the 1st outer while-loop #

	}			# End of the outermost while-loop #

=for DEBUGGING the subroutine
	print STDERR "\n\n --- ALL the iterative rounds ENDED !! ...\n\n";
	print STDERR join ("\t", '#Node_ID', 'Level'), "\n\n";
	foreach my $nodeid (sort {$a <=> $b} keys %nodeid2level) {
	    print STDERR join ("\t", $nodeid, $nodeid2level{$nodeid}), "\n";
	}
	print STDERR "\n\n";
=cut

	my %br_attr;

		## BUG FIXED on July 10 (Thu), 2008 ##
	foreach my $nodeid (keys %nodeid2level) { # The trailing foreach-loop #
	##foreach my $nodeid (keys %{$node2pa}) { # The trailing foreach-loop #
	    my $parent = $node2pa->{$nodeid};
	    (defined $parent) or next;
	    my $level = $nodeid2level{$nodeid};

		## BUG FIXED on July 10 (Thu), 2008 ##
	    (defined $level) or next; # level = 0 should also be assigned correctly
	    ##(defined $level) or ($level = 0);
	    my $pa_level = $nodeid2level{$parent};
	    unless (defined $pa_level) {
		print STDERR "[ERROR 'brlen_ext_wgt_upgma'] NO LEVE is assigned to the parent '$parent' of the node '$nodeid': $! !\n";
		return (undef, undef);
	    }
	    my @attr = ();
	    $attr[$INDX_LENGTH] = $pa_level - $level;
	    $br_attr{$nodeid} = \@attr;
	}			# End of the trailing foreach-loop #

=for DEBUGGING the subroutine
	print STDERR "\n\n --- 'brlen_ext_wgt_upgma' FINISHED !! ---\n\n";
=cut
	return (\%br_attr, \%nodeid2sum_wgt);

}		# End of the subroutine 'brlen_ext_wgt_upgma' #


# apprx_bootspp_by_z_test:
#	This subroutine approximates bootstrap support values
#	by applying the Z-test on each branch length.
#	More precisely, it assumes that Z = (branch length} / {standard error}
#	follows the normal distribution, and approximates the bootstrap support
#	with int (#{iterations} * P(Z>0)), where P(Z>0)  is the probability that
#	that Z is positive under the normal distribution of mean 0 and variance 1.
#
# INPUT: (\%node2chi, \%br_attr, \%var_brlen, $indx_var, $fl_stderr, $ct_boot_ite), where
#	%node2chi = ($nodeid => \@children,...) ;
#	%br_attr = ($ID of the node immediately below the branch => \@attr, ...), with
#	$attr[$INDX_LENGTH] giving the branch length;
#	%var_brlen = ($ID of the node immediately below the branch => $var, ...), with
#	variance = $var->[$indx_var] (for $indx_var >=0) or $var (for $indx_var < 0);
#	If $fl_stderr = 1, the "variance" above is actually the standard error;
#	$ct_boot_ite is the count of the virtual bootstrap iterations.
#	When $ct_boot_ite = 1, the subroutine calculates the probability itself.
#
# OUTPUT: \%apprx_boot, where
#	%apprx_boot = ($ID of the node immediately below the branch => {approximate bootstrap value}, ...) ;
#
sub apprx_bootspp_by_z_test (\%\%\%$$$) {

	my ($node2chi, $br_attr, $var_brlen, $indx_var, $fl_stderr, $ct_boot_ite) = @_;

	my %apprx_boot;

	foreach my $nodeid (keys %{$var_brlen}) { # The main foreach-loop #

	    my $chi = $node2chi->{$nodeid};
	    ((defined $chi) and (@{$chi}>0)) or next; # Skip exterior nodes
	    my $var = $var_brlen->{$nodeid};
	    ($indx_var >=0) and ($var = $var->[$indx_var]);

	    my $attr = $br_attr->{$nodeid};
	    my $br_len = $attr->[$INDX_LENGTH];
	    unless (defined $br_len) {
		print STDERR "[CAUTION 'apprx_bootspp_by_z_test'] NO BRANCH LENGTH is assigned to the node '$nodeid' !\n";
		next;
	    }
	    if ($br_len == 0) {
		$apprx_boot{$nodeid} = $ct_boot_ite/2;
		next;
	    }
	    unless ($var >=0) {
		print STDERR "[CAUTION 'apprx_bootspp_by_z_test'] NEGATIVE VALUE ($var) of the ", (($fl_stderr > 0) ? "standard error" : "variance" ), " for the node '$nodeid' : $! !\n";
		next;
	    }

	    my $se = $fl_stderr ? $var : sqrt ($var);

	    my $z = $br_len / $se ;

	    my $p = cum_gaussian ($z, 0, 1);
	    my $app_boot = $p * $ct_boot_ite;
	    ($ct_boot_ite == 1) or ($app_boot = int ($app_boot)) ;

	    $apprx_boot{$nodeid} = $app_boot;
	}				# End of the main foreach-loop #

	return \%apprx_boot;

}		# End of the subroutine 'apprx_bootspp_by_z_test' #


1;	# a "spell" which makes the module "use"-able and/or "require"-able #
