# Supplementary material for: Detecting negative selection on recurrent mutations using gene genealogy
Source: BMC Genet. 2013 May 7;14:37. doi: 10.1186/1471-2156-14-37 (PMC3661350; doi:10.1186/1471-2156-14-37)
Supplement: Additional file 3 — A ZIP archive that contains the original versions of a Perl module implementing our new parsimony algorithm, as well as of Perl and Bourne shell scripts used for our simulation data analyses to examine the performances of various neutrality tests including our two new tests. It also contains a README file that describes how to use the modules and scripts. (The modules and scripts will run on a Mac OS X terminal. And they should probably run on other UNIX platforms as well, although we have not tested whether they indeed will.) The latest version of the modules and scripts, as well as some null-distributions, can be found in the DENSERM directory at the FTP repository of the Bioinformatics Organization [95]. [file 1471-2156-14-37-S3.zip › additional_file_3/DENSERM_P/MyPerlModules/MyTreeManipu_VI2.pm]

package MyTreeManipu_VI2;
#
###################################################################################
#	DENSERM_P: A package to DEtect Negative SElection on Recurrent Mutations
#			(almost exclusively via Perl modules and scripts).
#	Version 0.3: Copyright (C) 2012 Kiyoshi Ezawa
#
#    This package is free software: you can redistribute it and/or modify
#    it under the terms of the GNU General Public License as published by
#    the Free Software Foundation, either version 3 of the License, or
#    (at your option) any later version.
#
#    This package is distributed in the hope that it will be useful,
#    but WITHOUT ANY WARRANTY; without even the implied warranty of
#    MERCHANTABILITY or FITNESS FOR A PARTICULAR PURPOSE.  See the
#    GNU General Public License for more details.
#
#    You should have received a copy of the GNU General Public License, "GNU_GPL.txt",
#    along with this package.  If not, see <http://www.gnu.org/licenses/>.
#
#    The author can be contacted by e-mailing to <kezawa dot ezawa3 at gmail dot com>
#    (replace " dot " and " at " with "." and "@", respectively).
###################################################################################
#
# MyTreeManipu_VI2.pm:
#	This module conducts more 'nerdy' tree manipulations,
#	such as the estimation of the standard estimation errors of the branch lengths,
#	and the Neighbor-Joining algorithm of the phylogenetic tree construction.
#
#	Most of the subroutines in this module are based on algorithms or methods described in:
#	"Molecular Evolution and Phylogenetics",
#	written by Nei M, Kumar S (Oxford University Press, Inc.; New York, NW, USA; 2000).
#
# MyTreeManipu_VI.pm:
#	This module conducts algebraically advanced tree manipulations,
#	such as those related to the estimate of branch lengths.
#	The first few subroutines intend to emulate the 'fitch' program
#	in the Phylip package, which conducts Fitch-Margoliash algorithm of
#	the branch length estimation (and the tree topology inference).
#
# MyTreeManipu_V.pm:
#	This package conducts sophisticated tree manipulations.
#	Specifically, it has subroutines related to phylogenetic reconciliations.
#
#
# MyTreeManipu_II.pm: This package can process more general types of trees,
#	(i.e. NOT limited to binary trees with trichotomous top nodes).
#	It is also consistent with the format of the taxonomy tree which are handled by
#	the module 'MyTaxonomy.pm'.
#
# MyTreeManipu.pm: This package performs basic tree manipulations.
#
#  Subroutines whose substitutes are available in this module ('MyTreeManipu_II.pm')
#	or in 'MyTaxonomy.pm':
#   our @EXPORT = qw(retrieve_top_node confine_outgroup print_unrooted);
#   our @EXPORT_OK = qw(switch_topnode  print_subtree topo_unrooted topo_subtree
#		list_sequences fetch_node_series dist_nodes
#		    );
#
# Subroutines whose substitutes are not available yet:
#   our @EXPORT_OK = ( retrieve_bootstrap  prod_bootstrap );
#

use strict;
use warnings;

use MyArrayManipu qw(
	diff_array
	);
 	## union_array nr_array compare_arrays
	## union_array

use MyArrayManipu_num qw(
	diff_nmarray
	);

use MyFile_manipu qw(
	open_input_file
	);

use MyLinearAlgebra qw(
	solve_lin_eq_lu invert_matrix_lu
	);

use MySpecFunc qw(
	erffc
	);

use MyTaxonomy qw(
	fetch_ext_offsprings_nr
	fetch_all_offsprings_nr
	fetch_common_ancestors
	);
	## fetch_ancestry
	## fetch_last_common_ancestor fetch_last_common_ancestor_ov2
	## fetch_all_offsprings

use MyTreeMap qw(
	fractionate_by_ndepth
	);
	## assign_gnode2sp_lca
	## fetch_splca_comps assign_gnode2sp_lca_comp

use MyTreeManipu_II qw(
	br_draw_subtree
	);
use MyTreeManipu_III qw(
	make_node2abs_depth
	);

=set aside for later use
use MyProbDistri qw(
	cum_gaussian
	);
use MyTreeManipu_II qw(
	make_node2parent shift_topnode move_topnode segregate_subset_nodes
	);
	## input_tree_file read_tree_file input_subtree copy_tree
	## output_tree draw_subtree
	## br_output_tree br_draw_subtree topo_subtree
	## make_node2children make_node2parent
	## sum_branch_lengths intra_lineage_distance inter_node_distance
	## fetch_boot_series extract_hidden_bootstrap extract_hidden_bootstrap2
	## resolve_multipartite
use MyTreeManipu_IV qw(
	construct_neat_subtree
	);
use MyTreeManipu_V qw(
	fetch_species_ancestor make_gpair2sp_lca
	examine_node_states inspect_med_branches
	reroot_moltree_heur fractionate_spe_dup_gpairs
	resolve_mlt_gnode_with_sptree resolve_multifurcation
	assign_gnode2spe_dup annotate_spe_dup
	sep_genesets_by_spnode_bu sep_genesets_by_spnode_td
	separate_into_ortho_sets collect_og_phylogene_sets
	find_closest_outgroups bch_attach_closest_ogs
	);
use MyTreeManipu_VI qw(
	readin_phylip_dists extract_phylip_dists
	coeffs_leastsq_brlen leastsq_brlen
	assign_trivial_brlen leastsq_brlen_nn
	extended_upgma_tree extended_wtd_upgma_tree
	level_sglnode_upgma var_nodelevels_ext_wgt_upgma
	approx_var_brlen_ext_wgt_upgma
	brlen_ext_wgt_upgma apprx_bootspp_by_z_test
	);
=cut

use Exporter;

our @ISA = qw(Exporter);

our @EXPORT_OK = qw(
	coeffs_qo_leastsq_brlen qo_leastsq_brlen
	rhs_qols_var_brlen qo_leastsq_var_brlen
	neighbor_joining_tree z_values_branch_lengths
	) ;


our $TOP_NODE = $MyTreeManipu_II::TOP_NODE;
our $INDX_LENGTH = $MyTreeManipu_II::INDX_LENGTH;
our $INDX_BOOT = $MyTreeManipu_II::INDX_BOOT;

our $MAX_SPDEPTH = 1E+6; # The maximum depth in species trees,
			# which is assigned to the common ancestor of an empty set.
			# (An actual depth cannot be that large.)

our $UL_ITMLT = 20; # An upper limit to conduct iterative multiplications
		   # for calculating a power.


=Descriptions
### 5 important hash tables which describe a tree ###
#
# %node2parent = (node_ID => parent_ID, ...)  # top_node_ID => undef
# %node2children = (node_ID => [a list of child ID's], ...) # external_node_ID => undef
# %name2id = (node_name => node_ID, ...) # including $TOP_NODE => top_node_ID
# %id2name = (node_ID => node_name, ...)  # NOT including top_node_ID => $TOP_NODE,
#				 # because we can always identify the top-node by
#				# checking if $node2parent{$node_id} is defined or not.
#
# %branch_attributes = (ID of the nearest downstream node => [length, bootstrap, ...], ...)
#	--- swapped when the top node is shifted.
#
=cut

=set aside for a potential use
# mypower:
#	This subroutine calculates power, basically using
#	iterative multiplication. 
#
# INPUT: ($base, $exponent).
#
# OUTPUT: $power = $base ** $exponent.
#
sub mypower ($$) {

	my ($base, $exponent) = @_;

	($exponent ==0) and (return 1); ## DEFINE  0 * log 0 as 1 # 
	(($base ==0) and ($exponent >0)) and (return 0);
	if ($base ==0) {
	    print STDERR "[ERROR 'mypower'] ILLEGAL INPUT: (base, exponent) = \($base, $exponent\) !\n";
	    return undef;
	}

	my $power = 1;
	if ($exponent == int $exponent) {
	    my $abs_e = ($exponent>0) ? $exponent : - $exponent;
	    if ($abs_e <= $UL_ITMLT) {
		for (1 .. $abs_e) { $power *= $base; }
		($exponent<0) and ($power = 1/$power); 
	    } else {
		my $abs_b = ($base > 0) ? $base : - $base;
		$power = $abs_b ** $exponent;
		($exponent % 2) and ($base<0) and ($power = -$power);
	    }
	} elsif ($base <0) {
	    print STDERR "[ERROR 'mypower'] ILLEGAL INPUT: (base, exponent) = \($base, $exponent\) !\n";
	    return undef;
	} else {
	   $power = $base ** $exponent;
	}

	return $power;

}		# End of the subroutine 'mypower' #
=cut


# assign_branch_indices:
#	This subroutine assigns indices for the nodes immediately below the branches
#	from 0 upwards in a sloppy manner.
#
# INPUT: (\%node2parent, %null_br), where
#	%node2parent = ($node_id => $parent_id, ...);
#	%null_br =  (ID of the node immediately below the branch => some defined value, ...)
#	for the branches whose distances are definitely zero.
#
# OUTPUT: \%br2indx, where
#	%br2indx = (ID of the node immediately below the branch => $indx, ...)
#	for the branches whose distances may be nonzero.
#
sub assign_branch_indices (\%\%) {

	my ($node2parent, $null_br) = @_;

	my $indx = 0;
	my %br2indx;
	foreach my $nodeid (sort { $a <=> $b} keys %{$node2parent}) {
	    (defined $node2parent->{$nodeid}) or next; # skip the node NOT supporting a branch
	    (defined $null_br->{$nodeid}) and next; # skip the node whose supporting branch is known to be zero in length
	    $br2indx{$nodeid} = $indx;
	    $indx++;
	}

	return \%br2indx;

}		# end of the subroutine 'assign_branch_indices' #


# coeffs_qo_leastsq_brlen:
#	This satellite subroutine of 'qo_leastsq_brlen'
#	constructs the coefficient matrix and the right-hand-side vector
#	that are necessary for the least-squares estimation of the branch lengths
#	under the QUASI-ORDINARY least-squares (qOLS) framework.
#	The subroutine was made by revising 'coeffs_leastsq_brlen' in the module 'MyTreeManipu_IV.pm'.
#	The qOLS framework specifies the weight factor as:
#	w(i,j) = 1 for the Poisson model of aa substitution,
#	       = 1/[ 1 + d(i,j)/alpha ] for the gamma substitution model with the shape parameter alpha.
#
# INPUT: (\@dists, \@nodeids, \%br2indx, \%node2parent, $alpha), where
#	$dists[$i]->[$j] is the distance between the $i th and $j th sequences
#	(with 0 <= $j < $i <= #{sequences});
#	$nodeids[$i] is the node ID of the $i th sequence;
#	%br2indx = (ID of the node immediately below the branch => $indx, ...);
#	%node2parent = ($node_id => $parent_node_id, ...);
#	$alpha (>0) is tha shape parameter of the gamma model of the amino acid substitution model,
#	$alpha = 0 specifies the Poisson substitution model.
#
# OUTPUT: (\@coeffs, \@rhs), where
#	$coeffs[$m]->[$n] is the coefficient acting on the $n th branch length
#		to form the equation for the $m th branch length;
#	$rhs[$m] is the right hand side of the equation for the $m th branch length.
#
sub coeffs_qo_leastsq_brlen (\@\@\%\%$) {

	my ($dists, $nodeids, $br2indx, $node2parent, $alpha) = @_;


	if ($alpha <0) {
	    print STDERR "[ERROR 'coeffs_qo_leastsq_brlen'] ILLEGAL INPUT: NEGATIVE POWER currently NOT ALLOWED!\n";
	    return (undef, undef);
	}

=for TESTING the subroutine
	print STDERR "\n\< Subroutine 'coeffs_qo_leastsq_brlen' \>\n\n";
=cut

	my $ct_br = scalar keys %{$br2indx};
	my $ct_nodes = @{$nodeids}; 

		# Initialize the output arrays #
	my @coeffs = my @rhs = ();
	for (1 .. $ct_br) { # The double for-loop #
	   push @rhs, 0;
	   my @row = ();
	   for (1 .. $ct_br) { push @row, 0; }
	   push @coeffs, \@row;
	}		# End of the double for-loop #

		# Now construct the coefficients #
	## my $regl = ($power == 0) ? 1 : $buffer ** $power;  # A 'regulator'

	for (my $i=1; $i<$ct_nodes; $i++) { # The outermost for-loop #
	    my $node1 = $nodeids->[$i];
	    my $row_dists = $dists->[$i];
	    for (my $j=0; $j<$i; $j++) { # The outer for-loop #
		my $node2 = $nodeids->[$j];
		my $dist = $row_dists->[$j]; # Distance

			# Reciprocal denominator
			## REVISED in creation of 'coeffs_qo_leastsq_brlen' (on May 5 (Wed), 2010) ##
		my $rec_den = ($alpha == 0) ? 1 : $alpha/($alpha + $dist); # Reciprocal denominator #
=for the predecessor
		my $pwdist = mypower ($dist, $power);
		unless (defined $pwdist) {
		    print STDERR "[ERROR 'coeffs_leastsq_brlen'] 'mypower' FAILED for the node pair \($node1, $node2\) !\n";
		    return (undef, undef);
		}
		my $rec_den = ($power == 0) ? 1 : 1/($regl + $pwdist); # Reciprocal denominator #
=cut

		my ($cm_anc, $lin1, $lin2) = fetch_common_ancestors ($node1, $node2, %{$node2parent});
		unless (defined $cm_anc) {
		    print STDERR "[ERROR 'coeffs_leastsq_brlen'] 'fetch_common_ancestors' FAILED for the node pair \($node1, $node2\) !\n";
		    return (undef, undef);
		}
=for TESTING the subroutine
		print STDERR "\n{ Node pair \($node1, $node2\) }\n\n";
		print STDERR "distance = $dist, powered_distance = $pwdist,\n";
		print STDERR "    reciprocal_denominator = $rec_den .\n\n";
		print STDERR "Branches on the path: ", join (', ', @{$lin1}, @{$lin2}), ".\n\n";
=cut
		my @path = ();
		foreach my $brid (@{$lin1}, @{$lin2}) { # The 1st inner for-loop #
		    my $br_indx = $br2indx->{$brid};
		    (defined $br_indx) or next; # If the index is NOT defined,
				# the branch should have a fixed (zero) length.
		    push @path, $br_indx;
		}				# End of the 1st inner for-loop #

		my $ct_on_path = @path;
		for (my $m=0; $m<$ct_on_path; $m++) { # The 2nd inner for-loop #
		    my $br1 = $path[$m];
		    $rhs[$br1] += $dist * $rec_den;
		    my $row = $coeffs[$br1];
		    for (my $n=0; $n<$ct_on_path; $n++) { $row->[$path[$n]] += $rec_den; }
		} 				# End of the 2nd inner for-loop #
	    }				# End of the outer for-loop #
	}			# End of the outermost for-loop #

	return (\@coeffs, \@rhs);

}		# end of the subroutine 'coeffs_qo_leastsq_brlen' #


# qo_leastsq_brlen:
#	This subroutine estimates branch lengths by means of
#	a least squares method UNDER the QUASI-ORDINARY LS (qOLS) framework.
#	In the qOLS framework, the following sum of squares is minimized:
#	Sum_{(i,j)} [Exp(i,j) - Obs(i,j)]**2 /[ 1 + Obs(i,j)/ alpha ],
#	where Obs(i,j) is the observed value of the distance between the sequences i and j;
#	Exp(i,j) = Sum_{br(m) in path(i,j)} l(m)  is the expected vale of the distance
#	under a given set {l(m)} of the branch lengths;
#	alpha (>0) is the shape parameter for the gamma model of amino acid substitutions.
#
#	The subroutine was made by revising 'leastsq_brlen' in the module 'MyTreeManipu_VI.pm'.
#
# INPUT: (\@seqnames, \@dists, \%name2id, \%node2parent, $alpha), where
#	$seqnames[$i] is the name (label) of the $i th sequence;
#	$dists[$i]->[$j] is the distance between the $i th and $j th sequences
#	(with 0 <= $j < $i < #{sequences});
#	%name2id = ($seq_name => $node_id, ...), with $seq_name has to belong to @seqnames;
#	%node2parent = ($node_id => $parent_node_id, ...);
#	$alpha is the shape parameter for the gamma model of amino acid substitutions.
#
# OUTPUT: \%br_attr, where
#	%br_attr = (ID of the node immediately below the branch => [branch length], ...).
#
sub qo_leastsq_brlen (\@\@\%\%$) {

	my ($seqnames, $dists, $name2id, $node2parent, $alpha) = @_;

	if (@{$seqnames}<3) {
	    my $ct_seqs = @{$seqnames};
	    print STDERR "[ERROR 'qo_leastsq_brlen'] The number of sequences ($ct_seqs) is NOT ENOUGH for this subroutine to work !\n";
	    return undef;
	}
	if ($alpha < 0) {
	    print STDERR "[ERROR 'qo_leastsq_brlen'] ILLEGAL INPUT: A NEGATIVE shape parameter ($alpha): $! !\n";
	    return undef;
	}

		# Create an array, while checking the consistency
		# between the distance matrix and the tree.
	my @nodeids = (); # = ($node_id, ...)
	foreach my $seqname (@{$seqnames}) {
	   my $nodeid = $name2id->{$seqname};
	   unless (defined $nodeid) {
		print STDERR "[ERROR 'qo_leastsq_brlen'] The sequence '$seqname' has NO NODE ID!\n";
		return undef;
	   }
	   push @nodeids, $nodeid
	}

	my %br_attr; # (ID of the node immediately below the branch => \@attr, ...)

	# %{$br2indx} = (ID of the node immediately below the branch => $indx, ...)
	#
	my $br2indx = assign_branch_indices (%{$node2parent}, %br_attr);

		## BUG FIXING on Monday, March 5, 2007 ##
		## In the case where all the branches are trivially zero ##
	(0 < scalar keys %{$br2indx}) or (return \%br_attr);

		## REVISED in creation of 'qo_leastsq_brlen' (on May 5 (Wed), 2010) ##
	my ($coeffs, $rhs) = coeffs_qo_leastsq_brlen (@{$dists}, @nodeids,
		%{$br2indx}, %{$node2parent}, $alpha);
	##my ($coeffs, $rhs) = coeffs_leastsq_brlen (@{$dists}, @nodeids,
	##	%{$br2indx}, %{$node2parent}, $power, $buffer);

	unless (defined $coeffs) {
	    print STDERR "[ERROR 'qo_leastsq_brlen'] 'coeffs_qo_leastsq_brlen' FAILED !\n";
	    return undef;
	}

	# @{$br_lens} = (branch lengths arranged in the order of the assigned index.
	my $br_lens = solve_lin_eq_lu (@{$coeffs}, @{$rhs});
	unless (defined $br_lens) {
	    print STDERR "[ERROR 'qo_leastsq_brlen'] 'solve_lin_eq_lu' FAILED !\n";
	    return undef;
	}

		# Cast the estimated branch lengths into the form
		# commonly used in my modules.
	foreach my $dwnode (keys %{$br2indx}) { # The last foreach-loop #
	    my $indx = $br2indx->{$dwnode};
	    (defined $indx) or next;
	    my $br_len = $br_lens->[$indx];
	    unless (defined $br_len) {
		print STDERR "[ERROR 'qo_leastsq_brlen'] The branch immediately above the node '$dwnode' has NO BRANCH LENGTH estimated !\n"; 
		return undef;
	    }
	    my @tmp = ();
	    $tmp[$INDX_LENGTH] = $br_len;
	    $br_attr{$dwnode} = \@tmp;
	}			# End of the last foreach-loop #

	return \%br_attr;

}		# end of the subroutine 'qo_leastsq_brlen' #


# rhs_qols_var_brlen:
#	This satellite subroutine of 'qo_leastsq_var_brlen'
#	calculates the matrix in the RHS of the matrix equation
#	for the variance-covariance matrix between the branch lengths,
#	UNDER the quasi-ORDINARY LEAST SQUARE (qOLS) framework.
#
#	THEORY:
#	In the LS framework, the variance-covariance matrix Cov := [Cov (l_m, l_n)] is given by
#	(C Cov C)(m,n) = Sum_{(i,j) containing br(m)} Sum_{(k,l) containing br(n)}
#		wgt (i,j) * wgt (k,l) * Cov { d(i,j) , d(k,l) },  --- (***)
#	where C = [ C(m,n) ] is the coefficient matrix that were also used in 'qo_leastsq_brlen',
#	wgt(i,j) is the weight factor,
#	and Cov { d(i,j), d(k,l) }  is the covariance between two pairwise distances
#	due to the sampling error.
#	The theoretical estimation of the covariance (under the gamma model of the shape parameter alpha) is:
#	Cov { d(i,j), d(k,l) } = (1 + d(i,j)/alpha) * (1 + d(k,l)/alpha) * (exp (d_ovlp) - 1)/#{sites},
#	with d_ovlp being the length of the path overlapping between d(i,j) and d(k,l).
#	So, in the qOLS framework, with wgt (i,j) = 1/[1 + d(i,j)/alpha],
#	each term in the summation for the rhs of (***) is simplified as:
#
#	[exp (d_ovlp ((i,j), (k,l)) ) - 1  ]/#{sites} for Poisson,
#	[ ( 1 + d_ovlp((i,j), (k,l))/alpha )**alpha - 1]/#{sites} for Gamma (a make-shift).
#
#	Thus, we can calculate the entire summation in the rhs of (***) via
#	an algorithm of O(n**4) time complexity (and O(n**2) space complexity). 
#
# INPUT: ($topnode_id, \%br2indx, \%node2pa, \%node2ch, \%br_attr, $ct_sites, $alpha), where
#	%br2indx = (ID of the node immediately below the branch => $indx in the (vector or matrix) equation, ...) for the branches;
#	%node2pa = ($node_id => $parent_node_id, ...) for the nodes except the top node ;
#	%node2ch = ($node_id => \@child_node_ids, ...) for the interior nodes;
#	%br_attr = ($node_id => \@attr, ...) for the branches each immediately upstream of the node, with $attr[$INDX_LENGTH] giving the branch length;
#	$ct_sites is the number of sites in the MSA used to estimate the pairwise distance matrix;
#	$alpha is the shape parameter of the gamma model. = 0 if the Poisson model is employed.
#
# OUTPUT: \@mtrx_rhs, where
#	$mtrx_rhs[$k]->[$l] is the matrix element in the right-hand-side
#	concerning the $k th and the $l th branch;
#
sub rhs_qols_var_brlen ($\%\%\%\%$$) {

	my ($topnode_id, $br2indx, $node2pa, $node2ch, $br_attr, $ct_sites, $alpha) = @_;


		## Initialize some arrays/hashes ##
	my @br_ids = sort {$br2indx->{$a} <=> $br2indx->{$b} } keys %{$br2indx};
	my $ct_brs = @br_ids;

	my $node2depth = make_node2abs_depth ($topnode_id, %{$node2ch});
	my %node2ct_exoffs; # ($node_id => #{exterior offsprings}, ...)
	my $ct_exnodes = 0;
	foreach my $node (sort { $node2depth->{$b} <=> $node2depth->{$a} } keys %{$node2depth}) { # Preliminary foreach-loop #
	    my $children = $node2ch->{$node};
	    if (defined $children) {
		my $ct = 0;
		foreach my $ch (@{$children}) { $ct += $node2ct_exoffs{$ch}; }
		$node2ct_exoffs{$node} = $ct;
	    } else {
		$node2ct_exoffs{$node} = 1;
		$ct_exnodes++;
	    }
	}		# End of the preliminary foreach-loop #

	my @row_rhs = ();
	for (1 .. $ct_brs) { push @row_rhs, 0; }
	my @mtrx_rhs = ();
	for (1 .. $ct_brs) { my @cp_row = @row_rhs; push @mtrx_rhs, \@cp_row; }

=for DEBUGGING 'rhs_qols_var_brlen'
	print STDERR "\n\n<< Subroutine 'rhs_qols_var_brlen' >>\n\n";
	print STDERR "< Inputs and Auxiliary variables >\n\n";
	print STDERR "Topnode ID: $topnode_id .\n";
	print STDERR '%{$br2indx} = (', "\n";
	foreach my $br (@br_ids) { print STDERR "\t", $br, ' => ', $br2indx->{$br}, "\,\n"; }
	print STDERR "\t\).\n\n";
	print STDERR '%node2ct_exoffs = (', "\n";
	foreach my $node (sort {$a <=> $b} keys %node2ct_exoffs) { print STDERR "\t", $node, ' => ', $node2ct_exoffs{$node}, "\,\n"; }
	print STDERR "\t\).\n\n";
=cut

		## Main Process ##

	for (my $n1 = 0; $n1 < $ct_brs; $n1++) { #  Outermost for-loop #
	    ##my $br1 = $br_ids[$n1]; ### The part that lead to a bug. ==> Moved below for DEBUGGING on May 7 (Fri), 2010.

	    for (my $n2 = 0; $n2 <= $n1; $n2++) { # Outer for-loop #

	        my $br1 = $br_ids[$n1]; ### Moved from above for DEBUGGING on May 7 (Fri), 2010.
		my $br2 = $br_ids[$n2];

		# Check the phylogenetic relationship between $br1 and $br2 #
		my ($common_anc, $anc_br1_spec, $anc_br2_spec) 
			= fetch_common_ancestors ($br1, $br2, %{$node2pa});
		unless (defined $common_anc) {
		    print STDERR "[ERROR 'rhs_qols_var_brlen'] 'fetch_common_ancestors' FAILED on the branch pair ($br1, $br2): $! !\n";
		    return undef;
		}

		my %br2ct_exnodes = %node2ct_exoffs; # ($branch_ID => #{exterior nodes under the branch}, ...)
		delete $br2ct_exnodes{$topnode_id};

			# When $br1 and $br2 are on the same lineage #
		if (@{$anc_br1_spec}==0) {
			# Always make $br1 an 'offspring' of $br2 #
		    unless ($br1 == $br2) {
			($br1, $br2) = ($br2, $br1);
			($anc_br1_spec, $anc_br2_spec) = ($anc_br2_spec, $anc_br1_spec);
		    }
		}

		if (@{$anc_br2_spec} == 0) {
			# Move $br2 from common ancestory to $br1-specific ancestory
		    unshift @{$anc_br1_spec}, (pop @{$common_anc});

			# Switch the definition of 'exterior offsprings' for the common ancestral branches #
		    foreach my $br (@{$common_anc}) { (defined $br2ct_exnodes{$br}) and ($br2ct_exnodes{$br} = $ct_exnodes - $br2ct_exnodes{$br}); }
		}

			# Set of branches on the path from $br1 to $br2 #
		my @path = reverse @{$anc_br1_spec};
		push @path, @{$anc_br2_spec};
		my $len_path = 0;
		foreach my $br (@path) { # 2nd preliminary foreach-loop #
		    my $attr = $br_attr->{$br};
		    my $br_len = $attr->[$INDX_LENGTH];
		    $len_path += $br_len;
		}			# End of the 2nd preliminary foreach-loop #

=for DEBUGGING 'rhs_qols_var_brlen'
	print STDERR "\n[ For the path bounded by \$br1 \= $br1 and \$br2 \= $br2  ]\n\n";
	print STDERR '@path = (', join (', ', @path), "\)  (length = $len_path) .\n\n";
	print STDERR '@{$anc_br2_spec} = (', join (', ', @{$anc_br2_spec}), "\).\n\n";
	print STDERR '%br2ct_exnodes = (', "\n";
	foreach my $br (sort {$a <=> $b} keys %br2ct_exnodes) { print STDERR "\t", $br, ' => ', $br2ct_exnodes{$br}, "\,\n"; }
	print STDERR "\t\).\n\n";
=cut

			## Don't let paths with non-positive lengths
			## contribute to the variances ##
		($len_path > 0) or next;

		my $size_path = @path;

			# Modified on May 13 (Tue), 2010 #
		my $cov_dist = ($alpha>0) ?
			(exp ($alpha * log(1 + $len_path/$alpha)) - 1)/$ct_sites :
			(exp ($len_path) - 1) /$ct_sites;
		##my $cov_dist = (exp ($len_path) - 1) /$ct_sites;

			# Sets of branches 'coming out' of the path
			# from the 'outlets' of $br1 and $br2.
		my @out_br1 = my @out_br2 = (); # element = [$ch_id, $order_ch, \@offsprings], where @offsprings contains $ch_id itself

		if (defined $node2ch->{$br1}) {
		    foreach my $ch (@{$node2ch->{$br1}}) { # 3rd preliminary foreach-loop #
			my $offsprings = fetch_all_offsprings_nr ($ch, %{$node2ch});
			my $order_ch = $br2ct_exnodes{$ch};
			push @out_br1, [$ch, $order_ch, $offsprings];
		    }			# End of the 3rd preliminary foreach-loop #
		}

		if (@{$anc_br2_spec}>0) {
		    if (defined $node2ch->{$br2}) {
			foreach my $ch (@{$node2ch->{$br2}}) { # 4th preliminary foreach-loop #
			    my $offsprings = fetch_all_offsprings_nr ($ch, %{$node2ch});
			    my $order_ch = $br2ct_exnodes{$ch};
			    push @out_br2, [$ch, $order_ch, $offsprings];
			}		# End of the 4th preliminary foreach-loop #
		    }
		} else {
			# Regard sibling branches as 'chilren' #
		    my $pa = $node2pa->{$br2};
		    foreach my $sibl (@{$node2ch->{$pa}}) { # 5th preliminary foreach-loop #
			($sibl == $br2) and next;
			my $offsprings = fetch_all_offsprings_nr ($sibl, %{$node2ch});
			my $order_sbl = $br2ct_exnodes{$sibl};
			push @out_br2, [$sibl, $order_sbl, $offsprings];
		    }			# End of the 5th preliminary foreach-loop #
		    if (defined $br_attr->{$pa}) {
			# Add the parent branch to the list of children as well #
			my $rec_offs = fetch_all_offsprings_nr ($pa, %{$node2ch});
			(undef, undef, my $offsprings) = diff_nmarray (@{$rec_offs}, @br_ids);
			unshift @{$offsprings}, $pa;
			my $order_pa = $br2ct_exnodes{$pa};
			push @out_br2, [$pa, $order_pa, $offsprings];
		    }
		}

=for DEBUGGING 'rhs_qols_var_brlen'
	print STDERR '@out_br1 = ( # [child, |child|, [offsprings]]', "\n";
	foreach my $info_ch (@out_br1) {
		my ($ch, $od_ch, $offs) = @{$info_ch};
		my $string_offs = join (', ', @{$offs});  
		print STDERR "\t\[", join (', ', $ch, $od_ch, "\[$string_offs\]"), "\]\,\n";
	}
	print STDERR "\t\).\n\n";
	print STDERR '@out_br2 = ( # [child, |child|, [offsprings]]', "\n";
	foreach my $info_ch (@out_br2) {
		my ($ch, $od_ch, $offs) = @{$info_ch};
		my $string_offs = join (', ', @{$offs});  
		print STDERR "\t\[", join (', ', $ch, $od_ch, "\[$string_offs\]"), "\]\,\n";
	}
	print STDERR "\t\).\n\n";
=cut

			# Pre-compute numerical factors that commonly appear #
		my $ct_ch_br1 = @out_br1;
		my $ct_ch_br2 = @out_br2;
		my $numfac_br1 = my $numfac_br2 = 0;
		my $order_br1 = my $order_br2 = 0;

		for (my $i=0; $i<$ct_ch_br1; $i++) { # 6th preliminary for-loop #
		    my $order_ch1 = $out_br1[$i]->[1];
		    $order_br1 += $order_ch1;
		    for (my $j=0; $j<$i; $j++) { # Inner for-loop #
			my $order_ch2 = $out_br1[$j]->[1];
			$numfac_br1 += $order_ch1 * $order_ch2;
		    }			  # End of the inner for-loop #
		}			# End of the 6th preliminary for-loop #
		$numfac_br1 *= 2;
		($numfac_br1>0) or ($numfac_br1 = 1);

		for (my $i=0; $i<$ct_ch_br2; $i++) { # 7 th preliminary for-loop #
		    my $order_ch1 = $out_br2[$i]->[1];
		    $order_br2 += $order_ch1;
		    for (my $j=0; $j<$i; $j++) { # Inner for-loop #
			my $order_ch2 = $out_br2[$j]->[1];
			$numfac_br2 += $order_ch1 * $order_ch2;
		    }			  # End of the inner for-loop #
		}			# End of the 7 th preliminary for-loop #
		$numfac_br2 *= 2;
		($numfac_br2>0) or ($numfac_br2 = 1);

=for DEBUGGING 'rhs_qols_var_brlen'
	print STDERR "(Numerical factor of \@out_br1) = $numfac_br1 ,\n";
	print STDERR "(Numerical factor of \@out_br2) = $numfac_br2 ,\n";
	print STDERR "(Order of \@out_br1) = $order_br1 ,\n";
	print STDERR "(Order of \@out_br2) = $order_br2 .\n\n";
=cut

			## Calculate the RHS of the covariance matrix equation ##

			# Both subject branches are on the path #

		my $term1 = $numfac_br1 * $numfac_br2 * $cov_dist;

		for (my $i=0; $i<$size_path; $i++) { # 1st middle for-loop #
		    my $br3 = $path[$i];
		    my $indx3 = $br2indx->{$br3};
		    $mtrx_rhs[$indx3]->[$indx3] += $term1;

		    for (my $j=0; $j< $i; $j++) { # Inner for-loop #
			my $br4 = $path[$j];
			my $indx4 = $br2indx->{$br4};
			$mtrx_rhs[$indx3]->[$indx4] += $term1;
			$mtrx_rhs[$indx4]->[$indx3] += $term1;
		    }			# End of the inner for-loop #
		}			# End of the 1st middle for-loop #

			# One is on the path, and the other is in @out_br1.

		for (my $i = 0; $i <$ct_ch_br1; $i++) { # 2nd middle for-loop #
		    my ($ch4, $order_ch4, $offsprings4) = @{$out_br1[$i]};
		    my $sum_od_ch3 = $order_br1 - $order_ch4;

		    my $mltpl = $numfac_br2 * $sum_od_ch3 * $cov_dist;

		    foreach my $br4 (@{$offsprings4}) { # Main inner for-loop #
			my $indx4 = $br2indx->{$br4};
			my $order_br4 = $br2ct_exnodes{$br4};
			my $term = $mltpl * $order_br4;

			foreach my $br3 (@path) { # Innermost foreach-loop #
			    my $indx3 = $br2indx->{$br3};
			    $mtrx_rhs[$indx3]->[$indx4] += $term;
			    $mtrx_rhs[$indx4]->[$indx3] += $term;
			}		# End of the innermost foreach-loop #
		    }				# End of the main inner for-loop #
		}				# End of the 2nd middle for-loop #


			# One is on the path, and the other is in @out_br2.

		for (my $i = 0; $i <$ct_ch_br2; $i++) { # 3rd middle for-loop #
		    my ($ch4, $order_ch4, $offsprings4) = @{$out_br2[$i]};
		    my $sum_od_ch3 = $order_br2 - $order_ch4 ;

		    my $mltpl = $numfac_br1 * $sum_od_ch3 * $cov_dist;

		    foreach my $br4 (@{$offsprings4}) { # Main inner for-loop #
			my $indx4 = $br2indx->{$br4};
			my $order_br4 = $br2ct_exnodes{$br4};
			my $term = $mltpl * $order_br4;

			foreach my $br3 (@path) { # Innermost foreach-loop #
			    my $indx3 = $br2indx->{$br3};
			    $mtrx_rhs[$indx3]->[$indx4] += $term;
			    $mtrx_rhs[$indx4]->[$indx3] += $term;
			}		# End of the innermost foreach-loop #
		    }				# End of the main inner for-loop #
		}				# End of the 3rd middle for-loop #


			# Both are in @out_br1.

		my $mltpl = $numfac_br2 * $cov_dist;
		for (my $i=0; $i<$ct_ch_br1; $i++) { # 4th middle for-loop #
		    my $offsprings3 = $out_br1[$i]->[2];
		    for (my $j=0; $j<$i; $j++) { # Inner-middle for-loop #
			my $offsprings4 = $out_br1[$j]->[2];

			foreach my $br3 (@{$offsprings3}) { # Inner for-loop #
			    my $indx3 = $br2indx->{$br3};
			    my $order_br3 = $br2ct_exnodes{$br3};
			    foreach my $br4 (@{$offsprings4}) { # Innermost for-loop #
				my $indx4 = $br2indx->{$br4};
				my $order_br4 = $br2ct_exnodes{$br4};
				my $term = $mltpl * $order_br3 * $order_br4;
				$mtrx_rhs[$indx3]->[$indx4] += $term;
				$mtrx_rhs[$indx4]->[$indx3] += $term;
			    }			     # End of the innermost for-loop #
			}			# End of the inner for-loop #
		    }			# End of the inner-middle for-loop #
		}			# End of the 4th middle for-loop #


			# Both are in @out_br2.

		$mltpl = $numfac_br1 * $cov_dist;
		for (my $i=0; $i<$ct_ch_br2; $i++) { # 5th middle for-loop #
		    my $offsprings3 = $out_br2[$i]->[2];
		    for (my $j=0; $j<$i; $j++) { # Inner-middle for-loop #
			my $offsprings4 = $out_br2[$j]->[2];

			foreach my $br3 (@{$offsprings3}) { # Inner for-loop #
			    my $indx3 = $br2indx->{$br3};
			    my $order_br3 = $br2ct_exnodes{$br3};
			    foreach my $br4 (@{$offsprings4}) { # Innermost for-loop #
				my $indx4 = $br2indx->{$br4};
				my $order_br4 = $br2ct_exnodes{$br4};
				my $term = $mltpl * $order_br3 * $order_br4;
				$mtrx_rhs[$indx3]->[$indx4] += $term;
				$mtrx_rhs[$indx4]->[$indx3] += $term;
			    }			     # End of the innermost for-loop #
			}			# End of the inner for-loop #
		    }			# End of the inner-middle for-loop #
		}			# End of the 5th middle for-loop #


			# One is in @out_br1, and the other is in @out_br2.

		for (my $i=0; $i<$ct_ch_br1; $i++) { # 6th middle for-loop #
		    my ($ch3, $order_ch3, $offsprings3) = @{$out_br1[$i]};
		    my $sum_od_ch3 = $order_br1 - $order_ch3;

		    for (my $j=0; $j<$ct_ch_br2; $j++) { # Inner-middle for-loop #
			my ($ch4, $order_ch4, $offsprings4) = @{$out_br2[$j]};
			my $sum_od_ch4 = $order_br2- $order_ch4;
			my $mltpl = $sum_od_ch3 * $sum_od_ch4 * $cov_dist;

			foreach my $br3 (@{$offsprings3}) { # Inner for-loop #
			    my $indx3 = $br2indx->{$br3};
			    my $order_br3 = $br2ct_exnodes{$br3};
			    foreach my $br4 (@{$offsprings4}) { # Innermost for-loop #
				my $indx4 = $br2indx->{$br4};
				my $order_br4 = $br2ct_exnodes{$br4};
				my $term = $mltpl * $order_br3 * $order_br4;
				$mtrx_rhs[$indx3]->[$indx4] += $term;
				$mtrx_rhs[$indx4]->[$indx3] += $term;
			    }			    # End of the innermost for-loop #
			}			# End of the inner for-loop #
		    }			     # End of the inner-middle for-loop #
		}			# End of the 6th middle for-loop #

	    }				# End of the outer for-loop #
	}		# End of the outermost for-loop #

=for DEBUGGING 'rhs_qols_var_brlen'
	print STDERR "\n --- 'rhs_qols_var_brlen' ENDED !! ---\n\n";
=cut

	return \@mtrx_rhs;

}	# End of the subroutine 'rhs_qols_var_brlen' #


# qo_leastsq_var_brlen:
#	This subroutine estimates THE VARIANCE OF the branch lengths by means of
#	a least squares method UNDER the QUASI-ORDINARY LS (qOLS) framework.
#	In the qOLS framework, the following sum of squares is minimized:
#	Sum_{(i,j)} [Exp(i,j) - Obs(i,j)]**2 /[ 1 + Obs(i,j)/ alpha ],
#	where Obs(i,j) is the observed value of the distance between the sequences i and j;
#	Exp(i,j) = Sum_{br(m) in path(i,j)} l(m)  is the expected vale of the distance
#	under a given set {l(m)} of the branch lengths;
#	alpha (>0) is the shape parameter for the gamma model of amino acid substitutions.
#
#	The subroutine was made by revising 'leastsq_brlen' in the module 'MyTreeManipu_VI.pm'.
#
# INPUT: (\@seqnames, $ct_sites, \@dists, \%name2id, \%node2parent, \%node2children, $alpha, \%in_br_attr, $fl_ls_dists), where
#	$seqnames[$i] is the name (label) of the $i th sequence;
#	$ct_sites is the number of sites in the MSA used for constructing the distance matrix;
#	$dists[$i]->[$j] is the distance between the $i th and $j th sequences
#	(with 0 <= $j < $i < #{sequences});
#	%name2id = ($seq_name => $node_id, ...), with $seq_name has to belong to @seqnames;
#	%node2parent = ($node_id => $parent_node_id, ...);
#	%node2children = ($node_id => \@child_node_ids, ...);
#	$alpha is the shape parameter for the gamma model of amino acid substitutions;
#	%in_br_attr = ($node_id => \@attr, ...) for the nodes each immediately below a branch,
#	and $attr[$INDX_LENGTH] gives the length of the branch in question;
#	$fl_ls_dists = 0 if branch lengths from %in_br_attr are used,
#	           = 1 if branch lengths are estimated here via the qOLS method.
#
# OUTPUT: (\%var_brlen, \%br_attr), where
#	%var_brlen = (ID of the node immediately below the branch => variance_branch_length, ...);
#	%br_attr = (ID of the node immediately below the branch => [branch length], ...).
#
sub qo_leastsq_var_brlen (\@$\@\%\%\%$\%$) {

	my ($seqnames, $ct_sites, $dists, $name2id, $node2parent, $node2children, $alpha, $in_br_attr, $fl_ls_dists) = @_;

	if (@{$seqnames}<3) {
	    my $ct_seqs = @{$seqnames};
	    print STDERR "[ERROR 'qo_leastsq_var_brlen'] The number of sequences ($ct_seqs) is NOT ENOUGH for this subroutine to work !\n";
	    return (undef, undef);
	}
	if ($alpha < 0) {
	    print STDERR "[ERROR 'qo_leastsq_var_brlen'] ILLEGAL INPUT: A NEGATIVE shape parameter ($alpha): $! !\n";
	    return (undef, undef);
	}

		## ADDED in creation of 'qo_leastsq_var_brlen' (on May 5 (Wed), 2010) ##
	my $topnode_id = $name2id->{$TOP_NODE};

		# Create an array, while checking the consistency
		# between the distance matrix and the tree.
	my @nodeids = (); # = ($node_id, ...)
	foreach my $seqname (@{$seqnames}) { # 1st foreach-loop #
	   my $nodeid = $name2id->{$seqname};
	   unless (defined $nodeid) {
		print STDERR "[ERROR 'qo_leastsq_var_brlen'] The sequence '$seqname' has NO NODE ID!\n";
		return (undef, undef);
	   }
	   push @nodeids, $nodeid
	}			# End of the 1st foreach-loop #

=for DEBUGGING 'qo_leastsq_var_brlen'
	print STDERR "<< Subroutine 'qo_leastsq_var_brlen' >>\n\n";
	print STDERR "Topnode = $topnode_id .\n";
	print STDERR '@nodeids = (', join (', ', @nodeids), "\).\n\n";
=cut

	my %br_attr; # (ID of the node immediately below the branch => \@attr, ...)

	# %{$br2indx} = (ID of the node immediately below the branch => $indx, ...)
	#
	my $br2indx = assign_branch_indices (%{$node2parent}, %br_attr);

=for DEBUGGING 'qo_leastseq_var_brlen'
	print STDERR "< Output of 'assign_branch_indices' >\n\n";
	print STDERR '%{$br2indx} = (', "\n";
	foreach my $br (sort { $br2indx->{$a} <=> $br2indx->{$b} } keys %{$br2indx}) { print STDERR "\t", $br, ' => ', $br2indx->{$br}, "\,\n"; }
	print STDERR "\t\).\n\n";
=cut

		## BUG FIXING on Monday, March 5, 2007 ##
		## In the case where all the branches are trivially zero ##
	(0 < scalar keys %{$br2indx}) or (return \%br_attr);

		## REVISED in creation of 'qo_leastsq_brlen' (on May 5 (Wed), 2010) ##
	my ($coeffs, $rhs) = coeffs_qo_leastsq_brlen (@{$dists}, @nodeids,
		%{$br2indx}, %{$node2parent}, $alpha);
	##my ($coeffs, $rhs) = coeffs_leastsq_brlen (@{$dists}, @nodeids,
	##	%{$br2indx}, %{$node2parent}, $power, $buffer);

	unless (defined $coeffs) {
	    print STDERR "[ERROR 'qo_leastsq_var_brlen'] 'coeffs_qo_leastsq_brlen' FAILED !\n";
	    return (undef, undef);
	}

	my $size_vec = @{$rhs};

=for DEBUGGING 'qo_leastsq_var_brlen'
	print STDERR "< Outputs of 'coeffs_qo_leastsq_brlen' >\n\n";
	print STDERR '@{$coeffs} = (', "\n";
	foreach my $row (@{$coeffs}) { print STDERR "\t\[", join (', ', @{$row}), "\]\,\n"; }
	print STDERR "\t\).\n\n";
	print STDERR '@{$rhs} = (', join (', ', @{$rhs}), "\).\n\n";
=cut

		## REVISED in creation of 'qo_leastsq_var_brlen' (on May 5 (Wed), 2010) ##
	my $inv_coeffs = invert_matrix_lu (@{$coeffs});
	unless (defined $inv_coeffs) {
	    print STDERR "[ERROR 'qo_leastsq_var_brlen'] 'invert_matrix_lu' FAILED !\n";
	    return (undef, undef);
	}

=for DEBUGGING 'qo_leastsq_var_brlen'
	print STDERR "< Output of 'invert_matrix_lu' >\n\n";
	print STDERR '@{$inv_coeffs} = (', "\n";
	foreach my $row (@{$inv_coeffs}) { print STDERR "\t\[", join (', ', @{$row}), "\]\,\n"; }
	print STDERR "\t\).\n\n";
=cut

=for the predecessor 'qo_leastsq_brlen'
	# @{$br_lens} = (branch lengths arranged in the order of the assigned index.
	my $br_lens = solve_lin_eq_lu (@{$coeffs}, @{$rhs});
	unless (defined $br_lens) {
	    print STDERR "[ERROR 'qo_leastsq_brlen'] 'solve_lin_eq_lu' FAILED !\n";
	    return undef;
	}
=cut

	if ($fl_ls_dists) {
		# Cast the LS-estimated branch lengths into the form
		# commonly used in my modules.
	    foreach my $dwnode (keys %{$br2indx}) { # 2nd outer foreach-loop #
		my $indx = $br2indx->{$dwnode};
		(defined $indx) or next;

		  ## REVISED in creation of 'qo_leastsq_var_brlen'
		  ## (on May 5 (Wed), 2010)
		my $inv_i = $inv_coeffs->[$indx];
		my $br_len = 0;
		for (my $k=0; $k<$size_vec; $k++) { $br_len += $rhs->[$k] * $inv_i->[$k]; }
=for the predecessor 'qo_leastsq_brlen'
		my $br_len = $br_lens->[$indx];
		unless (defined $br_len) {
		    print STDERR "[ERROR 'qo_leastsq_brlen'] The branch immediately above the node '$dwnode' has NO BRANCH LENGTH estimated !\n"; 
		    return undef;
	 	}
=cut

		my @tmp = ();
		$tmp[$INDX_LENGTH] = $br_len;
		$br_attr{$dwnode} = \@tmp;
	    }			# End of the 2nd outer foreach-loop #

	} else {
	    %br_attr = %{$in_br_attr};
	}

		## Modified on May 13 (Tue), 2010 ##
	my $mtrx_rhs = rhs_qols_var_brlen ($topnode_id, %{$br2indx}, %{$node2parent}, %{$node2children}, %br_attr, $ct_sites, $alpha) ;
	##my $mtrx_rhs = rhs_qols_var_brlen ($topnode_id, %{$br2indx}, %{$node2parent}, %{$node2children}, %br_attr, $ct_sites) ;
	unless (defined $mtrx_rhs) {
	    print STDERR "[ERROR 'coeffs_qols_var_brlen'] 'rhs_qols_var_brlen' FAILED !\n";
	    return (undef, undef);
	}

=for DEBUGGING the subroutine 'qo_leastsq_var_brlen'
	print STDERR "\n< Outputs of 'rhs_qols_var_brlen' >\n\n";
	print STDERR '@{$mtrx_rhs} = (', "\n";
	foreach my $row (@{$mtrx_rhs}) { print STDERR "\t\[", join (', ', @{$row}), "\]\,\n"; }
	print STDERR "\t).\n\n";
=cut

	my %node2var_brlen;
	foreach my $dwnode (keys %{$br2indx}) { # 3rd outer foreach-loop #
	    my $indx = $br2indx->{$dwnode};
	    (defined $indx) or next;
	    my $inv_i = $inv_coeffs->[$indx];
	    my $var_brlen = 0;
	    for (my $k=0; $k<$size_vec; $k++) { # Middle for-loop #
		my $rhs_k = $mtrx_rhs->[$k];
		my $inv_ik = $inv_i->[$k];
		$var_brlen += $rhs_k->[$k] * $inv_ik * $inv_ik;
		for (my $l=0; $l < $k; $l++) { $var_brlen += 2 * $rhs_k->[$l] * $inv_i->[$l] * $inv_ik; }
	    }				# End of the middle for-loop #
	    $node2var_brlen{$dwnode} = $var_brlen;
	}			# End of the 3rd outer foreach-loop #

=for DEBUGGING the subroutine 'qo_leastsq_var_brlen'
	print STDERR "\n --- Subroutine 'qo_leastsq_var_brlen' ENDED !! ---\n\n";
=cut

	return (\%node2var_brlen, \%br_attr);

}		# end of the subroutine 'qo_leastsq_var_brlen' #


=set aside for a potential use
# assign_trivial_brlen:
#	This subroutine skims through the distance matrix and assigns  
#	ZERO LENGTHS to the branches comprizing the path between
#	the sequence pairs with NON-POSITIVE distances.
#
# INPUT: (\@dists, \@nodeids, \%node2parent, \%br_attr), where
#	$dists[$i]->[$j] is the distance between the $i th and $j th sequences
#	(with 0 <= $j < $i <= #{sequences});
#	$nodeids[$i] is the node ID of the $i th sequence;
#	%node2parent = ($node_id => $parent_node_id, ...);
#	%br_attr = (ID of the node immediately below the branch => \@attr, ...)
#	 with $attr[$INDX_LENGTH] is the branch length,
#	this hash is ASSUMED to be empty when input.
#
# OUTPUT: 1 if the subroutine succeeded,
#	  0 if it failed.
#
sub assign_trivial_brlen (\@\@\%\%) {

	my ($dists, $nodeids, $node2parent, $br_attr) = @_; 

	my $ct_seqs = @{$nodeids};

##=for TESTING the subroutine
	print STDERR "\n\< Subroutine 'assign_trivial_brlen' \>\n\n";
##=cut

	for (my $i=1; $i<$ct_seqs; $i++) { # The outer for-loop #
	    my $node1 = $nodeids->[$i];
	    my $row_dists = $dists->[$i];
	    for (my $j=0; $j < $i; $j++) { # The middle for-loop #
		my $node2 = $nodeids->[$j];
		my $dist = $row_dists->[$j];
		($dist >0) and next;

			# The pair has a non-positive distance #
		my ($cm_anc, $lin1, $lin2) = fetch_common_ancestors ($node1, $node2, %{$node2parent});
		unless (defined $cm_anc) {
		    print STDERR "[ERROR 'assign_trivial_brlen'] 'fetch_common_ancestors' FAILED for the node pair \($node1, $node2\) !\n";
		    return (undef, undef);
		}

##=for TESTING the subroutine
		print STDERR "\n{ Node pair \($node1, $node2\) }\n\n";
		print STDERR "distance = $dist, powered_distance = $pwdist,\n";
		print STDERR "    reciprocal_denominator = $rec_den .\n\n";
		print STDERR "Branches on the path: ", join (', ', @{$lin1}, @{$lin2}), ".\n\n";
##=cut

		foreach my $br_id (@{$lin1}, @{$lin2}) { # The inner foreach-loop #
		   (defined $br_attr->{$br_id}) and next;
			# Don't touch already given attributes

			# Assign zero for the branch length #
		   my @attr = ();
		   $attr[$INDX_LENGTH] = 0;
		   $br_attr->{$br_id} = \@attr;
		}			# End of the inner foreach-loop #
		
	    }			# End of the middle for-loop #
	}		# End of the outer for-loop #

	return 1;

}		# End of the subroutine 'assign_trivial_brlen' #
=cut


=set aside for potential use
# leastsq_brlen_nn:
#	This revised version of the subroutine 'leastsq_brlen'
#	basically do the same job as the predecessor,
#	except that this version KEEPS branch lengths NONNEGATIVE.
#	It forcefully assigns zero length to the branches
#	whose lengths are estimated to be negative,
#	then recalculate the remaining lengths.
#
# leastsq_brlen:
#	This subroutine estimates branch lengths by means of
#	a least square method like that used for the program 'fitch'
#	in the Phylip package.
#	The subroutine minimizes the sum of squares:
#	Sum_{(i,j)} [Exp(i,j) - Obs(i,j)]**2 /[(Obs(i,j))**p + (buffer)**p],
#	where Obs(i,j) is the observed value of the distance between the sequences i and j;
#	Exp(i,j) = Sum_{br(m) in path(i,j)} l(m)  is the expected vale of the distance
#	under a given set {l(m)} of the branch lengths;
#	p is the 'power' parameter (p=2 for Fitch & Margoliash's algorithm,
#	p=0 for the Neighbor-Joining method);
#	buffer is an 'effective minimum scale', which avoids divergence
#	even when the observed distance is extremely small.
#
# INPUT: (\@seqnames, \@dists, \%name2id, \%node2parent, $power, $buffer), where
#	$seqnames[$i] is the name (label) of the $i th sequence;
#	$dists[$i]->[$j] is the distance between the $i th and $j th sequences
#	(with 0 <= $j < $i <= #{sequences});
#	%name2id = ($seq_name => $node_id, ...), with $seq_name has to belong to @seqnames;
#	%node2parent = ($node_id => $parent_node_id, ...);
#	$power and $buffer corresponds, respectively, to 'p' and 'buffer'
#	in the above description of the least .
#
# OUTPUT: \%br_attr, where
#	%br_attr = (ID of the node immediately below the branch => [branch length], ...).
#
sub leastsq_brlen_nn (\@\@\%\%$$) {

	my ($seqnames, $dists, $name2id, $node2parent, $power, $buffer) = @_;

	if (@{$seqnames}<3) {
	    my $ct_seqs = @{$seqnames};
	    print STDERR "[ERROR 'leastsq_brlen_nn'] The number of sequences ($ct_seqs) is NOT ENOUGH for this subroutine to work !\n";
	    return undef;
	}

		# Create an array, while checking the consistency
		# between the distance matrix and the tree.
	my @nodeids = (); # = ($node_id, ...)
	foreach my $seqname (@{$seqnames}) {
	   my $nodeid = $name2id->{$seqname};
	   unless (defined $nodeid) {
		print STDERR "[ERROR 'leastsq_brlen_nn'] The sequence '$seqname' has NO NODE ID!\n";
		return undef;
	   }
	   push @nodeids, $nodeid
	}

	my %br_attr; # (ID of the node immediately below the branch => \@attr, ...)

		# First assign zero to the lengths of branches comprising
		# the paths with distance zero.
		#
	assign_trivial_brlen (@{$dists}, @nodeids, %{$node2parent}, %br_attr);

	my $round = 0;
    while (1) { # An infinite while-loop ! #
	$round++;

##=for TESTING the subroutine
	print STDERR "\n[ROUND $round]\n\n";
	print STDERR "Branches with ZERO lengths: ", join (', ', sort keys %br_attr), " .\n\n";
##=cut

	# %{$br2indx} = (ID of the node immediately below the branch => $indx, ...)
	#
	my $br2indx = assign_branch_indices (%{$node2parent}, %br_attr);

		## BUG FIXING on Monday, March 5, 2007 ##
		## In the case where all the branches are trivially zero ##
	(0 < scalar keys %{$br2indx}) or (return \%br_attr);

	my ($coeffs, $rhs) = coeffs_leastsq_brlen (@{$dists}, @nodeids,
		%{$br2indx}, %{$node2parent}, $power, $buffer);

	unless (defined $coeffs) {
	    print STDERR "[ERROR 'leastsq_brlen_nn'] 'coeffs_leastsq_brlen' FAILED  in the $round th round!\n";
	    return undef;
	}

	# @{$br_lens} = (branch lengths arranged in the order of the assigned index.
	my $br_lens = solve_lin_eq_lu (@{$coeffs}, @{$rhs});
	unless (defined $br_lens) {
	    print STDERR "[ERROR 'leastsq_brlen_nn'] 'solve_lin_eq_lu' FAILED in the $round th round!\n";
	    return undef;
	}

		# Cast the estimated branch lengths into the form
		# commonly used in my modules.

		# First, look for NEGATIVE branch lengths,
		# and, if any, set them to zero.
		#
	my $ct_nega = 0;
	foreach my $dwnode (keys %{$br2indx}) { # The last foreach-loop #
	    my $indx = $br2indx->{$dwnode};
	    (defined $indx) or next;
	    my $br_len = $br_lens->[$indx];
	    unless (defined $br_len) {
		print STDERR "[ERROR 'leastsq_brlen_nn'] The branch immediately above the node '$dwnode' has NO BRANCH LENGTH estimated (in the $round th round) !\n"; 
		return undef;
	    }
	    ($br_len <0) or next;

	    $ct_nega++;
	    my @tmp = ();
	    $tmp[$INDX_LENGTH] = 0;
	    $br_attr{$dwnode} = \@tmp;
	}			# End of the last foreach-loop #

	($ct_nega>0) and next; # If there is any negative branch lengths,
				# recalculate the remaining ones.

		# Second, stuff the remaining branch lengths #
		#
	foreach my $dwnode (keys %{$br2indx}) { # The last foreach-loop #
	    (defined $br_attr{$dwnode}) and next;
	    my $indx = $br2indx->{$dwnode};
	    (defined $indx) or next;

	    my $br_len = $br_lens->[$indx];
	    my @tmp = ();
	    $tmp[$INDX_LENGTH] = $br_len;
	    $br_attr{$dwnode} = \@tmp;
	}			# End of the last foreach-loop #

	return \%br_attr;

    }			# End of the infinite while-loop # 

}		# end of the subroutine 'leastsq_brlen_nn' #
=cut


# neighbor_joining_tree:
#	This subroutine implements the neighbor-joining (NJ) method of phylogenetic tree reconstruction.
#	The subroutine is made by revising 'extended_upgma_tree' in the module 'MyTreeManipu_VI.pm'.
#	One big difference from the predecessor is that
#	this subroutine assumes that the distances are defined for ALL the pairs of OTUs.
#
#	ALGORITHM:
#	Assume that there are m OTUs and that the distances are defined for all the pairs.
#	The original NJ method compares the following values for all possible pairs of OTUs at each iteration step:
#	S(i,j) = 1/{2*(m-2)} * Sum_{k=1,..., m; k ne i or j} (dik + djk) + 1/2 * dij + 1/(m-2) * Sum_{1 <= k < l <=m; k, l ne i or j} dkl,
#	which is the sum of all branches (estimated by an ordinary least square (OLS) method) under an almost star-phylogeny where the pair (i,j) is separated from others via a branch. Because this is rewritten as:
#	S(i,j) = 1/{2*(m-2)} * [ (m-2) * dij - R(i) - R(j) + 2*T],
#	where T = Sum_{1<= k < l <=m } dkl is independent of i or j, and
#	R(i) = Sum_{1<= k <=m ; k ne i} dik .
#	There for the method is equivalent to identifying the pair (i,j) that minimize Q(i,j) given by:
#	Q(i,j) = (m-2) * dij - R(i) - R(j).
#	The calculation and comparision of Q(i,j) are done much faster than
#	the naive calculation and comparison of S(i,j).
#
# extended_upgma_tree:
#	This subroutine implements an extended version of the
#	UPGMA (unweighted pair-group method using arithmetic averages) algorithm
#	for tree construction.
#	This extended algorithm allows a distance matrix to have undefined elements.
#
# INPUT: (\@taxa, \@pw_distances), where
#	$taxa[$i] is the ID or name of the $i+1 th taxon ($i=0, ..., #{taxa} -1);
#	$pw_distance[$i]->[$j] (0<=$j< $i) is the pairwise distance between $taxa[$i] and $taxa[$j].
#	The element $pw_distance[0] is the reference to an empty array;
#
# OUTPUT: (\%name2nodeid, \%nodeid2name, \%node2pa, \%node2chi, \%br_attr), where
#	%name2nodeid = ($taxon => $node_id, ...) for $TOP_NODE and exterior taxa (given by @taxa);
#	%nodeid2name = ($node_ID => $taxon, ...) for exterior taxa;
#	%node2pa = ($node_ID => $parent_ID, ...) for all nodes other than the top node;
#	%node2chi = ($node_ID => \@child_IDs, ...) ;
#	%br_attr = ($ID of the nearest downstream node => [$length, $bootstrap (=undef)], ...);
#
#	CONVENTION for the NODE IDs:
#	The node ID $i+1 is assigned to the exterior taxon $taxa[$i] ($i = 0, ... #{taxa}-1),
#	then each interior taxon (or node) is assigned with a node ID that begins with $ct_taxa,
#	and that is incremented by 1 as the a new taxon (=cluster) is created.
#
sub neighbor_joining_tree (\@\@) {

	my ($taxa, $pw_distances) = @_;

	my $ct_taxa = @{$taxa};

		## REVISED in creation of 'neighbor_joining_tree' (on May 7 (Fri), 2010) ##
	unless ($ct_taxa>2) {
	##unless ($ct_taxa>0) {
	    print STDERR "[ERROR 'neighor_joining_tree'] ILLEGAL INPUT: The NUMBER of TAXA ($ct_taxa) is TOO SMALL: $! !\n";
	    return (undef, undef, undef, undef, undef);
	}

	unless ($ct_taxa == @{$pw_distances}) {
	    print STDERR "\n[ERROR 'neighbor_joining_tree'] ILLEGAL INPUT: The number of ROWS (", scalar (@{$pw_distances}), ") CLASHES with the number of TAXA ($ct_taxa) : $! !\n";
	    return (undef, undef, undef, undef, undef);
	}

		# Initialize the setting #
	##my @mtrx_ct_dd_pairs = ();
	my @r = ();
	my %nodeid2name;
	for (my $i=0; $i<$ct_taxa; $i++) { # The preliminary outer for-loop #
	    $nodeid2name{$i+1} = $taxa->[$i];

	    my $ri = 0;
	    for (my $j=0; $j<$ct_taxa; $j++) { # Inner for-loop #
		($j == $i) and next;
		my $pw_dist = ($i>$j) ? $pw_distances->[$i][$j] : $pw_distances->[$j][$i];
		$ri += $pw_dist;
	    }
	    push @r, $ri;
=for the predecessor 'extended_upgma_tree'
	    my $row_pw_distances = $pw_distances->[$i];
	    my @row_ct_dd_pairs = ();
	    for (my $j = 0; $j<$i; $j++) { # Inner for-loop #
		my $pw_dist = $row_pw_distances->[$j];
		push @row_ct_dd_pairs, ((defined $pw_dist) and ($pw_dist ne $str_na)) ?  1 : 0;
	    }				# End of the inner for-loop #
	    push @mtrx_ct_dd_pairs, \@row_ct_dd_pairs;
=cut
	}			# End of the preliminary outer for-loop #

	my @sbjct_nodes = (1..$ct_taxa); # list of subject nodes in exactly the same order as in the distance matrix
	my $max_nodeid = $ct_taxa;

	my @pw_distances = @{$pw_distances};

	my %node2pa; my %node2chi; my %br_attr;

	### my %node2level; # ($node_ID => 'level' from the bottom, ...), which is an auxiliary hash

	while (1) { # The main outer while-loop #

	    $max_nodeid++; ## MOVED from below (on May 7 (Fri), 2010)

	    my $ct_sbjcts = @sbjct_nodes;

		## ADDED in creation of 'neighbor_joining_tree' on May 7 (Fri), 2010 ##
	    ($ct_sbjcts > 3) or last; ## No need to cluster a pair of OTUs any longer 

		# Search for the closest pair #

	    my @closest_pair = (); # = ($indx_node1, $indx_node2, $q_ij, $distance) where $indx_node1/2 is the index in the distance matrix.
	    ##my @closest_pair = (); # = ($indx_node1, $indx_node2, $distance) where $indx_node1/2 is the index in the distance matrix.
	    for (my $i=0; $i<$ct_sbjcts; $i++) { # The 1st middle for-loop #
		my $row_pw_distances = $pw_distances[$i];
		my $ri = $r[$i];
		for (my $j=0; $j<$i; $j++) { # inner for-loop #
		    my $pw_dist = $row_pw_distances->[$j];
		    my $rj = $r[$j];

=for the predecessor 'extended_upgma_tree'
			# Skip pairs with undefined or unavailable distances #
		    (defined $pw_dist) or next;
		    ($pw_dist eq $str_na) and next;
=cut

		    my $q_ij = ($ct_sbjcts -2) * $pw_dist - $ri - $rj;

		    unless (@closest_pair>0) { # 'Initialize' the closest pair
			@closest_pair = ($i, $j, $q_ij, $pw_dist);
			##@closest_pair = ($i, $j, $pw_dist);
			next;
		    }
		    ($q_ij < $closest_pair[2]) or next; # No need to update
		    ##($pw_dist < $closest_pair[2]) or next; # No need to update

			# Update the closest pair
		     @closest_pair = ($i, $j, $q_ij, $pw_dist);
		     ##@closest_pair = ($i, $j, $pw_dist);
		
		}			# End of the inner for-loop #
	    }				# End of the 1st middle for-loop #

	    ## (@closest_pair>0) or last; # We cannot cluster the nodes any more. #

		# Cluster the closest pair #

	    my ($i, $j, $q_ij, $pw_dist) = @closest_pair;
	    ## my ($i, $j, $pw_dist) = @closest_pair;
	    ## $max_nodeid++; ## Moved upward (on May 7 (Fri), 2010)

	    ##$node2ct_dd_pairs{$max_nodeid} = $mtrx_ct_dd_pairs[$i]->[$j];

	    ##my @clustered = @sbjct_nodes[$i,$j];
	    my @clustered = @sbjct_nodes[$j,$i]; # Just for a better visualization

	    $node2chi{$max_nodeid} = \@clustered;
	    foreach my $nodeid (@clustered) { # The 2nd middle foreach-loop #
		$node2pa{$nodeid} = $max_nodeid;
=for the predecessor 'extended_upgma_tree'
		my $br_len = my $level = $pw_dist/2;
		$node2level{$nodeid} = $level;
		my $children = $node2chi{$nodeid};
		((defined $children) and (@{$children}>0))
		    and ($br_len -= $node2level{$children->[0]});
		my @attr = ();
		$attr[$INDX_LENGTH] = $br_len;
		$br_attr{$nodeid} = \@attr;
=cut
	    }			# End of the 2nd middle foreach-loop #

		## ADDED in creation of 'neighbor_joining_tree' (on May 7 (Fri), 2010) ##

	    my ($ri, $rj) = @r[$i, $j];
	    my $br_iA = ($pw_dist + ($ri - $rj)/($ct_sbjcts -2))/2;
	    my $br_jA = ($pw_dist + ($rj - $ri)/($ct_sbjcts -2))/2;
	    foreach my $br_info ([$sbjct_nodes[$i], $br_iA], [$sbjct_nodes[$j], $br_jA]) {
		my ($br_id, $br_len) = @{$br_info};
		my @attr = ();
		$attr[$INDX_LENGTH] = $br_len;
		$br_attr{$br_id} = \@attr;
	    }
	    

=for the predecessor 'extended_upgma_tree'
	    unless ($ct_sbjcts > 2) { # We do not have the subjects to cluster any longer.
		@sbjct_nodes = ($max_nodeid);
		last;
	    }
=cut

		# Update the subject nodes &
		# matrices for distances & #{distance-defined pairs} #

	    my @new_sbjct_nodes = my @new_pw_distances = my @new_r = ();

	    my @mgd_row_pw_distances = ();
	    ## my @new_mtrx_ct_dd_pairs = (); my @mgd_row_ct_dd_pairs = (); ## For the predecessor 'extended_upgma_tree' ##

		# merged information on the $i th and $j th subjects #

	    for (my $k=0; $k< $ct_sbjcts; $k++) { # The 3rd middle for-loop #
		(($k == $i) or ($k == $j)) and next; # skip the clustered subjects #

			# squeeze pairs of remaining taxa into the new arrays #

		push @new_sbjct_nodes, $sbjct_nodes[$k];

		my $row_pw_distances = $pw_distances[$k];
		my @new_row_pw_distances = ();

=For the predecessor 'extended_upgma_tree'
		my $row_ct_dd_pairs = $mtrx_ct_dd_pairs[$k];
		my @new_row_ct_dd_pairs = ();
=cut
		for (my $l=0; $l<$k; $l++) { # The inner for-loop #
		    (($l == $i) or ($l == $j)) and next; # Skip the clustered subjects

		    push @new_row_pw_distances, $row_pw_distances->[$l];
		    ## push @new_row_ct_dd_pairs, $row_ct_dd_pairs->[$l]; ## For the predecessor 'extended_upgma_tree'
		}			# End of the inner for-loop #

		push @new_pw_distances, \@new_row_pw_distances;
		## push @new_mtrx_ct_dd_pairs, \@new_row_ct_dd_pairs; ## For the predecessor 'extended_upgma_tree'

			# pairs containing a new (merged) taxon #

		my $dist_ik = ($k>$i) ? $pw_distances[$k]->[$i] : $pw_distances[$i]->[$k];
		my $dist_jk = ($k>$j) ? $pw_distances[$k]->[$j] : $pw_distances[$j]->[$k];

###=ADDED in creation of 'neighbor_joining_tree' (on May 7 (Fri), 2010)

			## Distance to the new OTU resulting from the merger of $i and $j ##
		my $dist_Ak = ($dist_ik + $dist_jk - $pw_dist)/2;
		push @mgd_row_pw_distances, $dist_Ak;

			## R_old(k) = Sum_{0 <= l < m} d(k,l)
			## => R_new(k) = d(k,A) + Sum_{0 <= l < m; l ne i or j} d(k,l)
			## 		= R_old(k) - d(i,k) - d(j,k) + d(k,A)
		my $new_rk = $r[$k] - $dist_ik - $dist_jk + $dist_Ak;
		push @new_r, $new_rk;

###=END of 'ADDED in creation of 'neighbor_joining_tree''

=for the predecessor 'extended_upgma_tree'
		## my $ct1 = ($k > $i) ? $mtrx_ct_dd_pairs[$k]->[$i] : $mtrx_ct_dd_pairs[$i]->[$k];
		## my $ct2 = ($k>$j) ? $mtrx_ct_dd_pairs[$k]->[$j] : $mtrx_ct_dd_pairs[$j]->[$k];
		my $sum_ct = $ct1 + $ct2;
		push @mgd_row_ct_dd_pairs, $sum_ct;
		if ($sum_ct>0) {
		   my $sum_dist = ($ct1>0) ? $ct1 * $dist1 : 0;
		   ($ct2>0) and ($sum_dist += $ct2 * $dist2);
		   push @mgd_row_pw_distances, $sum_dist/$sum_ct;
		} else {
		    push @mgd_row_pw_distances, undef;
		}
=cut

	    }			# End of the 3rd middle for-loop #

		# Finish updating the arrays #

	    push @new_sbjct_nodes, $max_nodeid;
	    push @new_pw_distances, \@mgd_row_pw_distances;

	    @sbjct_nodes = @new_sbjct_nodes;
	    @pw_distances = @new_pw_distances;

		## ADDED in creation of 'neighbor_joining_tree' (on May 7 (Fri), 2010) ##
	    my $r_A = 0;
	    foreach my $d (@mgd_row_pw_distances) { $r_A += $d; }
	    push @new_r, $r_A;
	    @r = @new_r;

=for the predecessor 'extended_upgma_tree'
	    push @new_mtrx_ct_dd_pairs, \@mgd_row_ct_dd_pairs;
	    @mtrx_ct_dd_pairs = @new_mtrx_ct_dd_pairs;
=cut

	}	# End of the main outer while-loop #


		## Handle an Error.
		## (ADDED in creation of 'neighbor_joining_tree' on May 7 (Fri), 2010)
	unless (@sbjct_nodes == 3) {
	    my $ct = @sbjct_nodes;
	    print STDERR "[ERROR 'neighbor_joining_tree'] Somehow the iteration loop ended up in $ct sequences (", join (', ', @sbjct_nodes), "), whereas it should end in 3 sequences: $! !\n\n";
	    return (undef, undef, undef, undef, undef);
	}

		## Finish by creating the top node on top of the remaining subject nodes
		## and by estimating the branch lengths between the top node and the subjects.
		## (ADDED in creation of 'neighbor_joining_tree' on May 7 (Fri), 2010)

	my $topnode_id = $max_nodeid;
	$node2chi{$topnode_id} = \@sbjct_nodes;
	foreach my $node (@sbjct_nodes) { $node2pa{$node} = $topnode_id; }

	my ($dist_10, $dist_20, $dist_21) = ($pw_distances[1]->[0], $pw_distances[2]->[0], $pw_distances[2]->[1]);
	my $br0 = ($dist_10 + $dist_20 - $dist_21)/2;
	my $br1 = ($dist_10 + $dist_21 - $dist_20)/2;
	my $br2 = ($dist_20 + $dist_21 - $dist_10)/2;
	my ($node0, $node1, $node2) = @sbjct_nodes;
	foreach my $br_info ([$node0, $br0], [$node1, $br1], [$node2, $br2]) {
	    my ($br_id, $br_len) = @{$br_info};
	    my @attr = ();
	    $attr[$INDX_LENGTH] = $br_len;
	    $br_attr{$br_id} = \@attr;
	}
	

		# Create a hash %name2nodeid #
	my %name2nodeid = ($TOP_NODE => $topnode_id); 
	foreach my $nodeid (keys %nodeid2name) {
		my $name = $nodeid2name{$nodeid};
		$name2nodeid{$name} = $nodeid;
	}
	
=for the predecessor 'extended_upgma_tree'
		#  Create a hash %name2nodeid for each of the remaining subject nodes,
		# which will be the top-node of a tree made of nodes connected to it.
	my @set_name2nodeid = ();
	foreach my $topnode_id (@sbjct_nodes) { # The trailing foreach-loop #
	    my %name2nodeid = ($TOP_NODE => $topnode_id); 
	    my @curr_nodes = ($topnode_id);
	    while (@curr_nodes>0) { # The middle while-loop #
	        my @child_nodes = ();
		foreach my $nodeid (@curr_nodes) { # inner foreach-loop #

		    my $name = $nodeid2name{$nodeid};
		    (defined $name) and ($name2nodeid{$name} = $nodeid);

		    my $children = $node2chi{$nodeid};
		    (defined $children) and (push @child_nodes, @{$children});
		}			# End of the inner foreach-loop #
		@curr_nodes = @child_nodes;
	    }			# End of the middle while-loop #
	    push @set_name2nodeid, \%name2nodeid;
	}			# End of the trailing foreach-loop #
=cut

	return (\%name2nodeid, \%nodeid2name, \%node2pa, \%node2chi, \%br_attr);

}		# End of the subroutine 'neighbor_joining_tree' #


# z_values_branch_lengths:
#	This subroutine calculates the Z-values and P-values that indicates
#	the statistical significance of the branches.
#	Each P-value is given for the 1-tailed test under the null hypothesis
#	that the Z-value follows the normal distribution of mean 0 and variance 1.
#	More specifically,
#	P (Z > z) = 1/sqrt(2* pi) * Int_{z}^infty dt exp (- t*t/2)
#		  = 1/sqrt (pi) * Int_{z/sqrt(2)}^infty ds exp (- s*s)
#		  = erfc (z/sqrt(2)) /2.
#
# INPUT: (\%br_attr, $indx_len, \%brid2var_brlen, $indx_var), where
#	%br_attr = ($branch_id => $attr, ...) for all the branches,
#	with $attr->[$indx_len], or $attr itself if $indx_len is undef,
#	being the length of the branch;
#	%brid2var_brlen = ($branch_id => $attr2, ...) for all(?) the branches,
#	with $attr2->[$indx_var], or $attr2 itself if $indx_var is undef,
#	being the variance of the length of the branch;
#
# OUTPUT: \%br2signif, where
#	%br2signif = ($branch_id => [$brlen, $std_err, $z_value, $p_value], ...)
#	for the branches with both branch lengths and their variances.
#
sub z_values_branch_lengths (\%$\%$) {

	my ($br_attr, $indx_len, $brid2var_brlen, $indx_var) = @_;

###=for DEBUGGING the subroutine
	print STDERR "\n< Subroutine 'z_values_branch_lengths' >\n\n";
###=cut
	my %br2signif;
	foreach my $brid (keys %{$br_attr}) { # Main foreach-loop #
	    my $attr = $br_attr->{$brid};
	    my $brlen = (defined $indx_len) ? $attr->[$indx_len] : $attr;
	    my $attr2 = $brid2var_brlen->{$brid};
	    unless (defined $attr2) {
		print STDERR "[CAUTION 'z_values_branch_lengths'] Branch-length variance is NOT DEFINED for the branch '$brid' (length = $brlen): $! !\n";
		next;
	    }
	    my $var = (defined $indx_var) ? $attr2->[$indx_var] : $attr2;
	    my $err = ($var>0) ? sqrt ($var) : $var;
	    my $z = ($err>0) ? $brlen /$err : undef;
	    my $p_value = (defined $z) ? erffc ( $z/sqrt(2) )/2 : undef;
	    $br2signif{$brid} = [$brlen, $err, $z, $p_value];
	}		# End of the main foreach-loop #

###=for DEBUGGING the subroutine
	print STDERR "\n --- 'z_value_branch_lengths'  ENDED !! ---\n\n";
###=cut
	return \%br2signif;

}	# End of the subroutine 'z_value_branch_lengths' #


=set aside for later use
# apprx_bootspp_by_z_test:
#	This subroutine approximates bootstrap support values
#	by applying the Z-test on each branch length.
#	More precisely, it assumes that Z = (branch length} / {standard error}
#	follows the normal distribution, and approximates the bootstrap support
#	with int (#{iterations} * P(Z>0)), where P(Z>0)  is the probability that
#	that Z is positive under the normal distribution of mean 0 and variance 1.
#
# INPUT: (\%node2chi, \%br_attr, \%var_brlen, $indx_var, $fl_stderr, $ct_boot_ite), where
#	%node2chi = ($nodeid => \@children,...) ;
#	%br_attr = ($ID of the node immediately below the branch => \@attr, ...), with
#	$attr[$INDX_LENGTH] giving the branch length;
#	%var_brlen = ($ID of the node immediately below the branch => $var, ...), with
#	variance = $var->[$indx_var] (for $indx_var >=0) or $var (for $indx_var < 0);
#	If $fl_stderr = 1, the "variance" above is actually the standard error;
#	$ct_boot_ite is the count of the virtual bootstrap iterations.
#	When $ct_boot_ite = 1, the subroutine calculates the probability itself.
#
# OUTPUT: \%apprx_boot, where
#	%apprx_boot = ($ID of the node immediately below the branch => {approximate bootstrap value}, ...) ;
#
sub apprx_bootspp_by_z_test (\%\%\%$$$) {

	my ($node2chi, $br_attr, $var_brlen, $indx_var, $fl_stderr, $ct_boot_ite) = @_;

	my %apprx_boot;

	foreach my $nodeid (keys %{$var_brlen}) { # The main foreach-loop #

	    my $chi = $node2chi->{$nodeid};
	    ((defined $chi) and (@{$chi}>0)) or next; # Skip exterior nodes
	    my $var = $var_brlen->{$nodeid};
	    ($indx_var >=0) and ($var = $var->[$indx_var]);

	    my $attr = $br_attr->{$nodeid};
	    my $br_len = $attr->[$INDX_LENGTH];
	    unless (defined $br_len) {
		print STDERR "[CAUTION 'apprx_bootspp_by_z_test'] NO BRANCH LENGTH is assigned to the node '$nodeid' !\n";
		next;
	    }
	    if ($br_len == 0) {
		$apprx_boot{$nodeid} = $ct_boot_ite/2;
		next;
	    }
	    unless ($var >=0) {
		print STDERR "[CAUTION 'apprx_bootspp_by_z_test'] NEGATIVE VALUE ($var) of the ", (($fl_stderr > 0) ? "standard error" : "variance" ), " for the node '$nodeid' : $! !\n";
		next;
	    }

	    my $se = $fl_stderr ? $var : sqrt ($var);

	    my $z = $br_len / $se ;

	    my $p = cum_gaussian ($z, 0, 1);
	    my $app_boot = $p * $ct_boot_ite;
	    ($ct_boot_ite == 1) or ($app_boot = int ($app_boot)) ;

	    $apprx_boot{$nodeid} = $app_boot;
	}				# End of the main foreach-loop #

	return \%apprx_boot;

}		# End of the subroutine 'apprx_bootspp_by_z_test' #
=cut


1;	# a "spell" which makes the module "use"-able and/or "require"-able #
