# Supplementary material for: Detecting negative selection on recurrent mutations using gene genealogy
Source: BMC Genet. 2013 May 7;14:37. doi: 10.1186/1471-2156-14-37 (PMC3661350; doi:10.1186/1471-2156-14-37)
Supplement: Additional file 3 — A ZIP archive that contains the original versions of a Perl module implementing our new parsimony algorithm, as well as of Perl and Bourne shell scripts used for our simulation data analyses to examine the performances of various neutrality tests including our two new tests. It also contains a README file that describes how to use the modules and scripts. (The modules and scripts will run on a Mac OS X terminal. And they should probably run on other UNIX platforms as well, although we have not tested whether they indeed will.) The latest version of the modules and scripts, as well as some null-distributions, can be found in the DENSERM directory at the FTP repository of the Bioinformatics Organization [95]. [file 1471-2156-14-37-S3.zip › additional_file_3/DENSERM_P/MyPerlModules/MyTreeMap.pm]

package MyTreeMap;
#
###################################################################################
#	DENSERM_P: A package to DEtect Negative SElection on Recurrent Mutations
#			(almost exclusively via Perl modules and scripts).
#	Version 0.3: Copyright (C) 2012 Kiyoshi Ezawa
#
#    This package is free software: you can redistribute it and/or modify
#    it under the terms of the GNU General Public License as published by
#    the Free Software Foundation, either version 3 of the License, or
#    (at your option) any later version.
#
#    This package is distributed in the hope that it will be useful,
#    but WITHOUT ANY WARRANTY; without even the implied warranty of
#    MERCHANTABILITY or FITNESS FOR A PARTICULAR PURPOSE.  See the
#    GNU General Public License for more details.
#
#    You should have received a copy of the GNU General Public License, "GNU_GPL.txt",
#    along with this package.  If not, see <http://www.gnu.org/licenses/>.
#
#    The author can be contacted by e-mailing to <kezawa dot ezawa3 at gmail dot com>
#    (replace " dot " and " at " with "." and "@", respectively).
###################################################################################
#
# MyTreeMap.pm:
#	This package maps various properties, or their changes,
#	 onto the nodes or the branches
#	of a (molecular) phylogenetic tree.
#	It mainly uses the parsimony principle,
#	but sometimes uses other methods, such as the maximum likelihood.
#
#	Some subroutines in this module are based on the algorithms or methods described in:
#	"Inferring Phylogenetics",
#	written by Felsenstein J (Sinauer Associates, Inc.; Sunderland, MA, USA; 2004).
#
# MyTreeManipu_IV.pm:
#	This package manipulates trees more actively than the preceding
#	members of the family "MyTreeManipu_xxx.pm".
#	For example, it can even change the topology of a tree,
#	compare to similar trees, and so on.
#
# MyTreeManipu_II.pm:
#	This package can process more general types of trees,
#	(i.e. NOT limited to binary trees with trichotomous top nodes).
#	It is also consistent with the format of the taxonomy tree which are handled by
#	the module 'MyTaxonomy.pm'.
#

	### 5 important hash tables that are used in this Module
	### in order to describe a tree
#
# %node2parent = (node_ID => parent_ID, ...)  # top_node_ID => undef
# %node2children = (node_ID => [a list of child ID's], ...) # external_node_ID => undef
# %name2id = (node_name => node_ID, ...) # including $TOP_NODE => top_node_ID
# %id2name = (node_ID => node_name, ...)  # NOT including top_node_ID => $TOP_NODE,
#					 # because we can always identify the top-node by
#					# checking if $node2parent{$node_id} is defined or not.
#
# %branch_attributes = (ID of the nearest downstream node => [length, bootstrap, ...], ...)
#	--- swapped when the top node is shifted.

use strict;
use warnings;
use MyArrayManipu qw( diff_array union_array nr_array);
use MyArrayManipu_num qw( diff_nmarray );
##use MyFile_manipu qw( open_input_file open_output_file );

use MyTaxonomy qw(
	fetch_ancestry 
	fetch_last_common_ancestor_ov2
	fetch_common_ancestors
		);
	## fetch_ext_offsprings fetch_all_offsprings
	## fetch_ext_offsprings_br

use MyTreeManipu_II qw(
	input_tree_file read_tree_file br_output_tree
		);
	##make_node2children
	## input_subtree copy_tree
	## output_tree draw_subtree topo_subtree
	## shift_topnode move_topnode segregate_subset_nodes
	## sum_branch_lengths intra_lineage_distance inter_node_distance
	## fetch_boot_series extract_hidden_bootstrap
	## resolve_multipartite


use Exporter;

our @ISA = qw(Exporter);

##sub rec_fillin_boot (\@\$);
#sub rec_prod_boot (\@\@);


our @EXPORT_OK = qw(
	fractionate_by_ndepth fractionate_by_ndepth2
	assign_av_node_levels assign_node2closest_exoffs
	initialize_node2inout assign_node2bival_states
	assign_gnode2sp_lca fetch_splca_comps assign_gnode2sp_lca_comp
	assign_node2stat_weights assign_node2minimum_changes
	map_pure_parsimony_states
	infer_stat_by_pars_topdown infer_stat_by_pars_bottomup infer_gapstat_by_pars
	br_map_indels_on_tree map_indels_on_tree bch_map_indels_on_tree
	bch_infer_gapstat_on_nodes parsmap_binstatchg_on_tree
		) ;


our $TOP_NODE = $MyTreeManipu_II::TOP_NODE;
our $INDX_LENGTH = $MyTreeManipu_II::INDX_LENGTH;
our $INDX_BOOT = $MyTreeManipu_II::INDX_BOOT;
##our $INDX_LENGTH = 0;
##our $INDX_BOOT = 1;
##our $START_GROUP = '(';	# the symbol marking the start of the grouping of nodes.
##our $END_GROUP = ')';  # the symbol marking the end of the grouping of nodes.


# fractionate_by_ndepth:
#	This subroutine classifies nodes in a tree
#	according to their depths.
#	The 'depth' is defined as the minimum number of nodes
#	between the node in question and the top node,
#	including itself (but excluding the top node).
#
# INPUT: (\%node2children, \%name2id),  where
#	%node2children = (node_ID => [a list of child ID's], ...).
#
# OUTPUT: \@frac_nodes, where
#	@{$frac_nodes[$k]} is a list of IDs of nodes with depth $k.
#
sub fractionate_by_ndepth (\%\%) {

	my ($node2children, $name2id) = @_;

	my $topnode_id = $name2id->{$TOP_NODE};
	unless (defined $topnode_id) {
	    print STDERR "[ERROR 'fractionate_by_ndepth'] NO ID for the '$TOP_NODE'!\n";
	    return undef;
	}

	my @frac_nodes = ();

		# Initialize the set #
	my @sub_nodes = ($topnode_id); # depth = 0

	while (@sub_nodes>0) { # The outermost while-loop #

	    my @copy = @sub_nodes;
	    push @frac_nodes, \@copy;

	    my $union_children = [];

	    foreach my $node (@sub_nodes) { # The inner foreach-loop #
		my $children = $node2children->{$node};
		(defined $children) or next;
		$union_children = union_array (@{$union_children}, @{$children});
	    }				# End of the inner foreach-loop #

	    @sub_nodes = @{$union_children};

	}		# End of the outermost while-loop #

	return \@frac_nodes;

}		# end of the subroutine 'fractionate_by_ndepth' #


# fractionate_by_ndepth2:
#	This revised version of 'fractionate_by_ndepth'
#	receives top node ID instead of %name2id,
#	so that it can fractionate sub-trees instead of the whole tree,
#	if desired.
#
# fractionate_by_ndepth:
#	This subroutine classifies nodes in a tree
#	according to their depths.
#	The 'depth' is defined as the minimum number of nodes
#	between the node in question and the top node,
#	including itself (but excluding the top node).
#
# INPUT: (\%node2children, $topnode_id),  where
#	%node2children = (node_ID => [a list of child ID's], ...);
#	$topnode_id should be a node in the tree,
#	but it does not necessarily have to be the top node.
#
# OUTPUT: \@frac_nodes, where
#	@{$frac_nodes[$k]} is a list of IDs of nodes with depth $k.
#
sub fractionate_by_ndepth2 (\%$) {

	my ($node2children, $topnode_id) = @_;

	my @frac_nodes = ();

		# Initialize the set #
	my @sub_nodes = ($topnode_id); # depth = 0

	while (@sub_nodes>0) { # The outermost while-loop #

	    my @copy = @sub_nodes;
	    push @frac_nodes, \@copy;

	    my $union_children = [];

	    foreach my $node (@sub_nodes) { # The inner foreach-loop #
		my $children = $node2children->{$node};
		(defined $children) or next;
		$union_children = union_array (@{$union_children}, @{$children});
	    }				# End of the inner foreach-loop #

	    @sub_nodes = @{$union_children};

	}		# End of the outermost while-loop #

	return \@frac_nodes;

}		# end of the subroutine 'fractionate_by_ndepth2' #


# assign_av_node_levels:
#	This subroutine assigns average levels to the nodes in a (sub-)tree.
#	Here the average level of a node is defined by the WPGMA-like arithmetic mean
#	of the paths from the node to the exterior nodes under it.
#	It is calculated iterativly by the formula:
#	av_level($node) = 0 for exterior nodes,
#	av_level($node) = Sum_{$chi in all children of $node} [ br_len($node, $chi) + av_level ($chi)]
#	for interior nodes.
#
# INPUT: ($topnode_id, \%node2chi, \%node2pa, \%br_attr), where
#	$topnode_id is the top node of the (sub-)tree you want to examine;
#	%node2chi= ($node_ID => \@child_nodes, ...);
#	%node2pa = ($node_ID => $parent_node, ...);
#	%br_attr = ($ID of the node immediately below the branch => \@attr, ..), with
#	$attr[$INDX_LENGTH] gives the length of the branch in question.
#
# OUTPUT: \%node2av_level, where
#	%node2av_level = ($node_ID => av_level($node_ID), ...).
#	The subroutine returns undef if the process failed.
#
sub assign_av_node_levels ($\%\%\%) {

	my ($topnode_id, $node2chi, $node2pa, $br_attr) = @_;

	my $frac_nodes = fractionate_by_ndepth2 (%{$node2chi}, $topnode_id);

	my %node2av_level;

		# Assign the average node levels from bottom to top #
	my $depth = @{$frac_nodes};
	while (my $sb_nodes = pop @{$frac_nodes}) { # The outer while-loop #
	   $depth--;
	   while (my $node = shift @{$sb_nodes}) { # The middle while-loop #
		my $children = $node2chi->{$node};

		unless ((defined $children) and (@{$children}>0)) { # Assign level = 0 to the exterior nodes
		   $node2av_level{$node} = 0;
		   next; 
		}
		my $ct_children= @{$children};

		my $sum_level = 0;
		foreach my $chi (@{$children}) { # The inner foreach-loop #
		    my $chi_level = $node2av_level{$chi};
		    unless (defined $chi_level) {
			print STDERR "[ERROR 'assign_av_node_levels'] NO LEVEL is assigned to the child '$chi' of the node '$node' (depth: $depth): $! !\n";
			return undef;
		    }
		    my $attr = $br_attr->{$chi};
		    my $br_len = (defined $attr) ? $attr->[$INDX_LENGTH] : undef;
		    unless (defined $br_len) {
			print STDERR "[ERROR 'assign_av_node_levels'] NO upstream BRANCH LENGTH is assigned to the child '$chi' of the node '$node' (depth: $depth): $! !\n";
			return undef;
		    }
		    $sum_level += $chi_level + $br_len;
		}			# End of the inner foreach-loop #

		$node2av_level{$node} = $sum_level /$ct_children;

	   }			# End of the middle while-loop #
	}			# End of the outer while-loop #

	return \%node2av_level;

}		# End of the subroutin 'assign_av_node_levels' #


# assign_node2closest_exoffs:
#	This subroutine assigns each node a list of the closest external offsprings
#	as well as the distance between the node and the closest offsprings.
#
# INPUT: (\@frac_nodes, \%node2children, \%br_attr, $fl_noneg), where
#	@{$frac_nodes[$d]} = (IDs of the nodes with depth $d, where the top node has $d = 0);
#	%node2children = ($node_id => [IDs of child nodes], ...);
#	%br_attr = ($id  of the node immediately below the branch => \@attributes, ...) with
#	$length = $attributes[$INDX_LENGTH];
#	$fl_noneg = 1 if we do not allow negative branch lengths (replace them with zeros),
#		 = 0 if we do not care whether the branch length is negative/positive.
#
# OUTPUT: \%node2closest_exoffs, where
#	%node2closest_exoffs = ($node_id => [$distance, [list of closest offsprings]], ...).
#
sub assign_node2closest_exoffs (\@\%\%$) {

	my ($frac_nodes, $node2children, $br_attr, $fl_noneg) = @_;

	my %node2closest_exoffs;
	my $max_depth = @{$frac_nodes} - 1;

	for (my $d=$max_depth; $d>= 0; $d--) { # The outermost for-loop #
	    my $sb_nodes = $frac_nodes->[$d];
	    foreach my $node (@{$sb_nodes}) { # The middle foreach-loop #
		my $children = $node2children->{$node};
		unless (defined $children) {
			# external node #
		   $node2closest_exoffs{$node} = [0, [$node]];
		   next;
		}

		my $mindist ;
		my @closest = ();
		foreach my $child (@{$children}) { # The inner foreach-loop #
		    my $attr = $br_attr->{$child};
		    unless ((defined $attr) and (defined $attr->[$INDX_LENGTH])) {
			print STDERR "[CAUTION 'assign_node2closest_exoffs'] NO BRANCH LENGTH assigned to the child '$child' of the node '$node'!\n";
			next;
		    }
		    my $brlen = $attr->[$INDX_LENGTH];
		    ($brlen <0) and ($fl_noneg>0) and ($brlen = 0); ## Turn negative length into zero

		    my $chcloffs = $node2closest_exoffs{$child};
		    unless ((defined $chcloffs) and (defined $chcloffs->[0])) {
		 	print STDERR "[CAUTION 'assign_node2closest_exoffs'] NO CLOSEST OFFSPRING for the chilld '$child' of the node '$node'!\n";
			next;
		    }
		    my $ch_mindist = $brlen + $chcloffs->[0];

		    unless (defined $mindist) { # Initialize
			$mindist = $ch_mindist;
			@closest = @{$chcloffs->[1]};
			next;
		    }

		    if ($ch_mindist < $mindist) {  # Replace
			$mindist = $ch_mindist;
			@closest = @{$chcloffs->[1]};
		    } elsif ($ch_mindist == $mindist) { # Add
			push @closest, @{$chcloffs->[1]};
		    }
		    
		}			# end of the inner foreach-loop #

		$node2closest_exoffs{$node} = [$mindist, \@closest];

	    }			# end of the middle foreach-loop # 

	}			# end of the outermost for-loop #

	return \%node2closest_exoffs;

}		# end of the subroutine 'assign_node2closest_exoffs' #


# assign_gnode2sp_lca:
#	This subroutine assigns each node of a gene tree the last common ancestor of
#	the species the genes under the node belong to.
#
# INPUT: (\@frac_gnodes, \%gnode2children, \%gnode2spnode, \%spnode2parent), where
#	@{$frac_gnodes[$d]} = (IDs of the gene nodes with depth $d, where the top node has $d = 0);
#	%gnode2children = ($gene_node_id => [IDs of child nodes], ...);
#	%gnode2spnode = ($gene_node_id => $species_node_id, ...) for the external nodes;
#	%spnode2parent = ($species_node_id => $parent_id, ...).
#
# OUTPUT: \%gnode2sp_lca, where
#	%gnode2sp_lca = ($gene_node_id => \@info_sp_lca, ...) for all nodes, with
#	@info_sp_lca = ($node_id, $depth) of the lca in the species node assigned to the gene node.
#
sub assign_gnode2sp_lca (\@\%\%\%) {

	my ($frac_gnodes, $gnode2children, $gnode2spnode, $spnode2parent) = @_;

	my $max_depth = @{$frac_gnodes} - 1;
	my %gnode2sp_lca;

	for (my $d=$max_depth; $d>= 0; $d--) { # The outermost for-loop #
	    my $sb_gnodes = $frac_gnodes->[$d];
	    foreach my $gnode (@{$sb_gnodes}) { # The middle foreach-loop #
		my $gchildren = $gnode2children->{$gnode};

		if (defined $gchildren) {
		    my @sp_ch = ();
		    foreach my $gch (@{$gchildren}) { push @sp_ch, $gnode2sp_lca{$gch}->[0]; }
		    my ($sp_lca, $depth) = fetch_last_common_ancestor_ov2 (@sp_ch, %{$spnode2parent});
		    $gnode2sp_lca{$gnode} = [$sp_lca, $depth];
		} else {
		    my $spnode = $gnode2spnode->{$gnode};
		    unless (defined $spnode) {
			print STDERR "[ERROR 'assign_gnode2sp_lca'] NO SPECIES NODE asigned to the gene external node '$gnode'!\n";
			return undef;
		    }
		    my $sp_anc = fetch_ancestry ($spnode, %{$spnode2parent});
		    my $depth = @{$sp_anc} -1;
		    $gnode2sp_lca{$gnode} = [$spnode, $depth];
		}
	    }				# End of the middle foreach-loop #

	}			 # End of the outermost for-loop #

	return \%gnode2sp_lca;

}		# end of the subroutine 'assign_gnode2sp_lca' #


# fetch_splca_comps:
#	This satellite subroutine of 'assign_gnode2sp_lca_comp' 
#	fetches a set of child nodes of a potentially multifurcated node in a species tree.
#
# INPUT: ($gnode, $spnode, $gch, $sp_ch, \%gnode2sp_lca_comp, \%spnode2parent), where
#	$spnode is the species node corresponding to the gene node $gnode;
#	$gch is a child of $gnode;
#	$sp_ch is the species node corresponding to $gch;
#	%gnode2sp_lca_comp = ($gnode_id =>
#	   [IDs of the children of the corresponding species node], ...)
#	for the gene nodes corresponding to the species nodes with more than 2 children;
#	%spnode2children = ($species_node_id => [a set of child IDs], ...).
#
# OUTPUT: \@sp_lca_comps, where
#	@sp_lca_comps is a list of the IDs of the children of $spnode
#	corresponding to $gch.
#	NOTE that it does not necessarily mean the species counterpart of $gch.
#
sub fetch_splca_comps ($$$$\%\%) {

	my ($gnode, $spnode, $gch, $sp_ch, $gnode2sp_lca_comp, $spnode2parent) = @_;

	if ($sp_ch == $spnode) {
	    my $sp_ch_comp = $gnode2sp_lca_comp->{$gch};
	    unless (defined $sp_ch_comp) {
	        print STDERR "[ERROR 'assign_gnode2sp_lca_comp'] NO SPECIES LCA COMPONENTS assigned for the child '$gch' of the gene node '$gnode'.\n";
	        return undef;
	    }
	    return $sp_ch_comp;

	} elsif ($spnode == $spnode2parent->{$sp_ch}) {

	   return [ $sp_ch ];
	} else {

	    (undef, undef, my $sp_ch_anc) = fetch_common_ancestors ($spnode, $sp_ch, %{$spnode2parent}) ;
	    unless ((defined $sp_ch_anc) and (@{$sp_ch_anc}>0)) {
	        print STDERR "[ERROR 'fetch_splca_comps'] NO ANCESTRY below '$spnode' was found for the species node '$sp_ch' corresponding to the child '$gch' of the gene node '$gnode'!\n";
	         return undef;
	    }

	    return [ $sp_ch_anc->[0] ];
	}

}			# End of the subroutine 'fetch_splca_comps' #


# assign_gnode2sp_lca_comp:
#	This subroutine assigns each node of a gene tree that is annotated with
#	a multifurcating species node the list of 'components',
#	i.e. children of the multifurcating species node
#	corresponding to the children of the gene node.
#
# INPUT: (\@frac_gnodes, \%gnode2children, \%gnode2sp_lca, \%spnode2children, \%spnode2parent), where
#	@{$frac_gnodes[$d]} = (IDs of the gene nodes with depth $d, where the top node has $d = 0);
#	%gnode2children = ($gene_node_id => [IDs of child nodes], ...);
#	%gnode2sp_lca = ($gene_node_id => \@info_sp_lca, ...) for all nodes, with
#	@info_sp_lca = ($node_id, $depth) of the lca in the species node assigned to the gene node;
#	%spnode2children = ($species_node_id => [a list of children], ...);
#	%spnode2parent = ($species_node_id => $parent_id, ...).
#
# OUTPUT: \%gnode2sp_lca_comp = ($gene_node_id => \@sp_lca_comp, ...)
#	for gene nodes assigned with the species nodes each with more than 2 children,
#	with @sp_lca_comp = (a list of species child nodes corresponding to
#	the gene children nodes) for the relevant gene node,
#   ### = (the corresponding child species node) for a child gene node. -- disabled ###
#
sub assign_gnode2sp_lca_comp (\@\%\%\%\%) {

	my ($frac_gnodes, $gnode2children, $gnode2sp_lca,
		$spnode2children, $spnode2parent) = @_;

	my $max_depth = @{$frac_gnodes} - 1;
	my %gnode2sp_lca_comp;

	for (my $d=$max_depth; $d>= 0; $d--) { # The outermost for-loop #
	    my $sb_gnodes = $frac_gnodes->[$d];
	    foreach my $gnode (@{$sb_gnodes}) { # The middle foreach-loop #
		my $info_sp_lca = $gnode2sp_lca->{$gnode};
		unless (defined $info_sp_lca) {
		    print STDERR "[ERROR 'assign_gnode2sp_lca_comp'] NO SPECIES LCA assigned to the gene node '$gnode'!\n";
		    return undef;
		}
		my $sp_lca = $info_sp_lca->[0];
		my $sp_children = $spnode2children->{$sp_lca};
		((defined $sp_children) and (@{$sp_children}>2)) or next;

		my $gchildren = $gnode2children->{$gnode};
		unless (defined $gchildren) {
		    printf STDERR "[ERROR 'assign_gnode2sp_lca_comp'] The gene node '$gnode' has NO CHILDREN while it corresponds to the species node '$sp_lca' with %d children !!\n", scalar (@{$sp_children});
		    return undef;
		}

		my @sp_lca_comps = ();
		foreach my $gch (@{$gchildren}) { # The inner foreach-loop #
		    my $info_sp_ch = $gnode2sp_lca->{$gch};
		    unless (defined $info_sp_ch) {
			print STDERR "[ERROR 'assign_gnode2sp_lca_comp'] NO SPECIES LCA assigned to the child '$gch' of the gene node '$gnode'!\n";
			return undef;
		    }
		    my $sp_ch = $info_sp_ch->[0];

		    my $sp_lca_sbcomps = fetch_splca_comps ($gnode, $sp_lca, $gch, $sp_ch, %gnode2sp_lca_comp, %{$spnode2parent});
		    unless (defined $sp_lca_sbcomps) {
			print STDERR "[ERROR 'assign_gnode2sp_lca_comp'] 'fetch_splca_comps' FAILED for the specied node '$sp_lca' and its offspring '$sp_ch' (corresponding to theagene node '$gch')!\n";
			return undef;
		    }
		# Assign sub-components to the child gene node if undefined yet #
		##    (defined $gnode2sp_lca_comp{$gch}) or
		##  	( $gnode2sp_lca_comp{$gch} = $sp_lca_sbcomps); -- DISABLED on Sat, Sep 2, 2006

		    push @sp_lca_comps, @{$sp_lca_sbcomps};
		}			# End of the inner foreach-loop #
		my $nr_sp_lca_comps = nr_array (@sp_lca_comps);
		$gnode2sp_lca_comp{$gnode} = $nr_sp_lca_comps;

	    }				# End of the middle foreach-loop #
	}			 # End of the outermost for-loop #

	return \%gnode2sp_lca_comp;

}		# end of the subroutine 'assign_gnode2sp_lca_comp' #


# initialize_node2inout:
#	This subroutine initializes an input hash %node2inout,
#	by assigning the 'in'/'out' states to external nodes.
#	The hash processed by this subroutine can be used for
#	an input of the subroutine 'assign_node2bival_states' below.
#
# INPUT: (\%node2inout, \%gnode2spnode, \@sp_ingroups), where
#	%node2inout = ($node_id => $state, ...) with
#	  $state = 'in' if the subtree under the node consists only of in-group sequences,
#		 = 'out' if it consists only of out-group sequences,
#	  	 = 'mixed' if it consists both of in- and out-group sequences.
#	This hash SHOULD BE EMPTY when input to this subroutine;
#	%gnode2spnode = ($gene_node_id => $species_node_id, ...)
#	   for the external nodes of the input gene tree;
#	@sp_ingroups = (a list of 'ingroup' species).
#
# OUTPUT: 1 if the subroutine succeeded,
#	  0 if it failed.
#
sub initialize_node2inout (\%\%\@) {

	my ($node2inout, $gnode2spnode, $sp_ingroups) = @_;

	my %in_spnodes; # ($spnode_id => 1, ...) for 'in-group' species
	foreach my $spnode (@{$sp_ingroups}) { $in_spnodes{$spnode} = 1; }

	foreach my $gnode (keys %{$gnode2spnode}) {
	    my $spnode = $gnode2spnode->{$gnode};
	    (defined $spnode) or next;
	    $node2inout->{$gnode} = (defined $in_spnodes{$spnode}) ? 'in' : 'out' ;
	}

	return 1;

}		# end of the subroutine 'initialize_node2inout' #


# assign_node2bival_states:
#	This subroutine assigns all nodes divalent states.
#	The rules for the assignment are the following:
#	(i) If its children all has the same state, the node is also assigned the same state;
#	(ii) otherwise, it is assigned 'mixed'.
#
# REVISED on Saturday, Sep 9, 2006:
#	It changed the policy on how to deal with external nodes with NO state information.
#	It will suspend the assignment of the state to such external nodes,
#	and the result will NOT affect the assignment of states to their ancesters.
#
# INPUT: (\%node2state, \@frac_nodes, \%node2children), where
#	%node2state = ($node_id => $state, ...), with
#	$state = $state1 or $state2 or 'mixed' depending on the situation;
#	@{$frac_nodes[$d]} = (IDs of the nodes with depth $d, where the top node has $d = 0);
#	%node2children = ($node_id => [IDs of child nodes], ...);
#	%node2parent = ($node_id => $parent_id, ...);
#
# REQUISITE: %node2state is properly initialized,
#	namely, multiple-choices of the status for the external nodes are already given.
#
# OUTPUT: 1 if the subroutine succeeded,
#	  0 if it failed.
#	The main job of this subroutine is to fill in %node2state
#	with an appropriate state.
#
sub assign_node2bival_states (\%\@\%) {

	my ($node2state, $frac_nodes, $node2children) = @_;

	my $max_depth = @{$frac_nodes} - 1;

	for (my $d=$max_depth; $d>= 0; $d--) { # The outermost for-loop #
	    my $sb_nodes = $frac_nodes->[$d];
	    foreach my $node (@{$sb_nodes}) { # The middle foreach-loop #
		(defined $node2state->{$node}) and next;
		my $children = $node2children->{$node};
		unless (defined $children) {
		   print STDERR "[CAUTION 'assign_node2bival_states'] The node ID '$node' has NO CHILDREN while having no state information.\n";
		   ###return 0;
		   next;
		}
		my $ct_child = @{$children};
		my %stat2ct;
		foreach my $child (@{$children}) { # The inner foreach-loop #
		    my $ch_stat = $node2state->{$child};
		    unless (defined $ch_stat) {
			print STDERR "[CAUTION 'assign_node2bival_states'] The child '$child' of the node '$node' has NO STATE assigned .\n";
			###return 0;
			next;
		    }
		    if (defined $stat2ct{$ch_stat}) {
			$stat2ct{$ch_stat}++;
		    } else {
			$stat2ct{$ch_stat} = 1;
		    }			# end of the innermost foreach-loop # 
		}			# end of the inner foreach-loop #

		my @states = keys %stat2ct;
		$node2state->{$node} = (@states>1) ? 'mixed' : $states[0];
	    }				# end of the middle foreach-loop # 

	}				# end of the outermost for-loop #

	return 1;

}		# end of the subroutine 'assign_node2bival_states' #


# assign_node2stat_weights:
#	This subroutine assigns all nodes the weight factors for multiple choices of the gap status.
#
# INPUT: (\%node2stat_wt, \@frac_nodes, \%node2children, $indx), where
#	%node2stat_wt = ($node_id => \@status, ...), with 
#	    @{$status[$p]}[0, $indx] = ($state, $weight)
#	    is for the $p th state (anything will be fine, in principle), with
#	    and $weight the fraction of the total weights of supporting child nodes (this should sum up to 1).
#	    The status signs are arranged with lowering priorities;
#	@{$frac_nodes[$d]} = (IDs of the nodes with depth $d, where the top node has $d = 0);
#	%node2children = ($node_id => [IDs of child nodes], ...);
#	%node2parent = ($node_id => $parent_id, ...);
#
# REQUISITE: %node2stat_wt is properly initialized,
#	namely, multiple-choices of the status for the external nodes and their weights are already given.
#
# OUTPUT: 1 if the subroutine succeeded,
#	  0 if it failed.
#	The main job of this subroutine is to fill in %node2stat_wt with the value
#	[\@stat_info, ...], with ($state, $weight) = @stat_info[0,$indx], for each $node_id as a key.
#
sub assign_node2stat_weights (\%\@\%$) {

	my ($node2stat_wt, $frac_nodes, $node2children, $indx) = @_;

	my $max_depth = @{$frac_nodes} - 1;

	for (my $d=$max_depth; $d>= 0; $d--) { # The outermost for-loop #
	    my $sb_nodes = $frac_nodes->[$d];
	    foreach my $node (@{$sb_nodes}) { # The middle foreach-loop #
		(defined $node2stat_wt->{$node}) and next;
		my $children = $node2children->{$node};
		unless (defined $children) {
		   print STDERR "[ERROR 'assign_node2stat_weights'] The node ID '$node' has NO CHILDREN while having no state information.\n";
		   return 0;
		}
		my $ct_child = @{$children};
		my %stat2weight;
		foreach my $child (@{$children}) { # The inner foreach-loop #
		    my $ch_stats = $node2stat_wt->{$child};
		    unless (defined $ch_stats) {
			print STDERR "[ERROR 'assign_node2stat_weights'] The child '$child' of the node '$node' has NO STATUS INFORMATION .\n";
			return 0;
		    }
		    foreach my $stat_info (@{$ch_stats}) { # the innermost foreach-loop # 
			my ($status, $weight) = @{$stat_info}[0,1];
			if (defined $stat2weight{$status}) {
			    $stat2weight{$status} += $weight/$ct_child;
			} else {
			   $stat2weight{$status} = $weight/$ct_child;
			}
		    }			# end of the innermost foreach-loop # 
		}			# end of the inner foreach-loop #

		my @list_stats = ();
		foreach my $stat (sort {$stat2weight{$b} <=> $stat2weight{$a} }
			keys %stat2weight) { # the 2nd inner  foreach-loop #
		    my @tmp = ();
		    @tmp[0, $indx] = ($stat, $stat2weight{$stat});
		    push @list_stats, \@tmp;
		}			# end of the 2nd inner foreach-loop #

		$node2stat_wt->{$node} = \@list_stats;
	    }				# end of the middle foreach-loop # 

	}				# end of the outermost for-loop #

	return 1;

}		# end of the subroutine 'assign_node2stat_weights' #


# assign_node2minimum_changes:
#	This subroutine assigns all nodes the minimum number of changes
#	the subtree below the node must undergo when the node take each state.
#
# INPUT: (\%node2stat_wt, \@frac_nodes, \%node2children, \@states, $indx_wt, $indx_ch), where
#	%node2stat_wt = ($node_id => \@status, ...), with 
#	    @{$status[$p]}[0, $indx_wt, $indx_ch] = ($state, $weight, $min_changes)
#	    is for the $p th state (anything will be fine, in principle), with
#	    $weight the fraction of the total weights of supporting child nodes (this should sum up to 1),
#	    and $min_changes the minimum number of changes the subtree below the node
#	    must undergo when the node take $state;
#	    The status signs are arranged with lowering priorities;
#	@{$frac_nodes[$d]} = (IDs of the nodes with depth $d, where the top node has $d = 0);
#	%node2children = ($node_id => [IDs of child nodes], ...);
#	%node2parent = ($node_id => $parent_id, ...);
#	@states is the list of all available states, or empty if we employ the
#	'local parsimony' principle.
#
# REQUISITE: %node2stat_wt is properly initialized,
#	namely, multiple-choices of the status for the external nodes,
#	as well as the weight for each state, are already given.
#
# OUTPUT: 1 if the subroutine succeeded,
#	  0 if it failed.
#	The main job of this subroutine is to fill in %node2stat_wt with the value
#	[\@stat_info, ...], with ($state, $min_changes) = @stat_info[0,$indx], for each $node_id as a key.
#
sub assign_node2minimum_changes (\%\@\%\@$$) {

	my ($node2stat_wt, $frac_nodes, $node2children, $states, $indx_wt, $indx_ch) = @_;

	my $max_depth = @{$frac_nodes} - 1;

	for (my $d=$max_depth; $d>= 0; $d--) { # The outermost for-loop #
	    my $sb_nodes = $frac_nodes->[$d];
	    foreach my $node (@{$sb_nodes}) { # The middle foreach-loop #
		my $children = $node2children->{$node};

		unless (defined $children) { # An external node #
		   if (defined $node2stat_wt->{$node}) {
			if (@{$node2stat_wt->{$node}}==1) {
			    $node2stat_wt->{$node}[0][$indx_ch] = 0;
			} else {
			    foreach my $stat_info (@{$node2stat_wt->{$node}}) {
				my $weight = $stat_info->[$indx_wt];
				unless (defined $weight) {
				   print STDERR "[ERROR 'assign_node2minimum_changes'] The EXTERNAL NODE '$node' has a state $stat_info->[0] WITHOUT THE WEIGHT assigned.\n";
				    return 0;
				}
		 		$stat_info->[$indx_ch] =  1 - $weight;
			    }

			}
			next;
		   }
		   print STDERR "[ERROR 'assign_node2minimum_changes'] The node ID '$node' has NO CHILDREN while having no state information.\n";
		   return 0;
		}

		my @states = @{$states};
		unless (@states>0) { # When employing the 'local parsimony'
		    my %state2exist;
		    foreach my $child (@{$children}) { # The 1st inner foreach-loop #
			my $ch_stats = $node2stat_wt->{$child};
			unless (defined $ch_stats) {
			   print STDERR "[ERROR 'assign_node2minimum_chages'] The child '$child' of the node '$node' has NO STATUS INFORMATION .\n";
			   return 0;
			}
			foreach my $stat_info (@{$ch_stats}) { $state2exist{$stat_info->[0]} = 1; }
		    }				# End of the 1st inner foreach-loop #
		    @states = sort keys %state2exist;
		}
		my %stat2min_chgs;
		foreach my $stat (@states) { # The innermiddle foreach-loop #
		    my $min_chgs = 0;		    
		    foreach my $child (@{$children}) { # The inner foreach-loop #
			my $ch_stats = $node2stat_wt->{$child};
			unless (defined $ch_stats) {
			   print STDERR "[ERROR 'assign_node2minimum_chages'] The child '$child' of the node '$node' has NO STATUS INFORMATION .\n";
			   return 0;
			}
			my $sbmin_chgs;
			foreach my $stat_info (@{$ch_stats}) { # the innermost foreach-loop #
			    my ($stat_ch, $sb_changes) = @{$stat_info}[0, $indx_ch];
			    ($stat_ch eq $stat) or ($sb_changes++);
			    ((defined $sbmin_chgs) and ($sbmin_chgs < $sb_changes)) or ($sbmin_chgs = $sb_changes);
			}		# end of the innermost foreach-loop #
			$min_chgs += $sbmin_chgs;
		    }				# End of the inner foreach-loop #
		    $stat2min_chgs{$stat} = $min_chgs;
		}			# End of the innermiddle foreach-loop #

		my %stat2info;
		if (defined $node2stat_wt->{$node}) {
		    foreach my $stat_info (@{$node2stat_wt->{$node}}) { # the 2nd foreach-loop #
			$stat2info{$stat_info->[0]} = $stat_info;
		    }				# end of the 2nd foreach-loop #
		}

		my @list_stats = ();
		foreach my $stat (sort {$stat2min_chgs{$a} <=> $stat2min_chgs{$b}}
			keys %stat2min_chgs) { # the 3rd inner  foreach-loop #
		    my @tmp = (defined $stat2info{$stat}) ? @{$stat2info{$stat}} : ($stat);
		    $tmp[$indx_ch] =  $stat2min_chgs{$stat};

			# A Minor Bug-Fixing on Aug 9 (Sat), 2008
			# (If there is no child nodes harboring $stat,
			# its weight factor should be zero.)
		    (defined $stat2info{$stat}) or ($tmp[$indx_wt] = 0);
		    push @list_stats, \@tmp;
		}			# end of the 3rd inner foreach-loop #

		$node2stat_wt->{$node} = \@list_stats;
	    }				# end of the middle foreach-loop # 

	}				# end of the outermost for-loop #

	return 1;

}		# end of the subroutine 'assign_node2mininum_changes' #


# map_pure_parsimony_states:
#	This subroutine determines the states of internal nodes in a TOP-DOWN manner
#	by applying a pure parsimony, and by using the output of the subroutine
#	'assign_node2minimum_changes'. 
#
# INPUT: (\%node2stat_wt, \%node2children, $$indx_ch, $topnode_id), where
#	%node2stat_wt = ($node_id => \@status, ...), with
#	@{$status[$p]}[0, $indx_ch] = ($state, $changes)
#	are for the $p th state assigned on the node, with
#	    $number the number of supporting child (or grandchild) nodes (resolved),
#	    $weight the fraction of the total weights of supporting child nodes (this should sum up to 1),
#	    $changes is the minimum number of changes the subtree below the node must undergo if the node take that state.
#	    The status signs are arranged in the order of lowering priorities;
#	%node2children = ($node_id => [IDs of child nodes], ...);
#
# OUTPUT: \@set_node2parsstat, where
#	%{$set_node2parsstat[$opt]} = ($node_id => \@state_info, ...) for the $opt th
#	option of the parsimonious stated mapped onto the nodes, with
#	@state_info following the same format as @{$status[$p]} of the input.
#
sub map_pure_parsimony_states (\%\%$$) {

	my ($node2stat_wt, $node2chi, $indx_ch, $topnode_id) = @_;

	my $top_status = $node2stat_wt->{$topnode_id};
	unless ((defined $top_status) and (@{$top_status}>0)) {
	    print STDERR "[ERROR 'map_pure_parsimony_states'] NO STATES assgined to the TOP NODE !!\n";
	    return undef;
	}
		## Determine the parsimonious states on the top node ##
		## ( --> Initialize the output ) ##
	##my @topnode_states = ($top_status->[0]);
	my @set_node2parsstat = ( {$topnode_id => $top_status->[0]} );
	my $top_minch = $top_status->[0][$indx_ch];
	for (my $p=1; $p<@{$top_status}; $p++) { # The 1st for-loop #
	    my $stwise_minch = $top_status->[$p][$indx_ch];
	    if ($stwise_minch < $top_minch) {
			# Reset the state set #
		##@topnode_states = ($top_status->[$p]);
		@set_node2parsstat = ( {$topnode_id => $top_status->[$p]} );
		$top_minch = $stwise_minch;
	    } elsif ($stwise_minch == $top_minch) {
		##push @topnode_states, $top_status->[$p];
		push @set_node2parsstat, {$topnode_id => $top_status->[$p]};
	    }
	}		# End of the 1st for-loop #

		## Initialize a set of nodes whose children are to be examined ##
	my @parents = ($topnode_id);
	while (@parents > 0) { # The main outer while-loop #

	    my @summ_children = ();

	    while (my $parent = shift @parents) { # The outer-middle while-loop #
		my $children = $node2chi->{$parent};
		((defined $children) and (@{$children}>0)) or next;
		push @summ_children, @{$children};

			## Determine the states of children ##
		my $ct_chi = @{$children};
		foreach my $chi (@{$children})  { # The middle foreach-loop #

			# Alternative states for the child #
		    my $chi_status = $node2stat_wt->{$chi};
		    unless ((defined $chi_status) and (@{$chi_status}>0)) {
			print STDERR "[ERROR 'map_pure_parsimony_states'] NO STATES assigned to the NODE '$chi' !!\n";
			return undef;
		    }

		     # When the state is uniquely assigned from the beginning #
		     # (It should at least apply to some external nodes) #
		    if (@{$chi_status} == 1) {
		    	my $ct_opts = @set_node2parsstat;
		    	for (my $opt=0; $opt<$ct_opts; $opt++) { # The inner for-loop #
		    	    $set_node2parsstat[$opt]->{$chi} = $chi_status->[0];
		    	}			# End of the inner for-loop #
		    	next;
		    }

		    my @newset_node2parsstat = ();

			# Options for the parsimonious mapping #
		    my $ct_opt = 0;
		    while (my $node2parsstat = shift @set_node2parsstat) { # The inner-middle while-loop #
			$ct_opt++;
			my $pa_stat = $node2parsstat->{$parent}[0];
			my $minch;
			my @chi_parsstats = ();
			foreach my $chi_statinfo (@{$chi_status}) { # The inner foreach-loop #
			    my ($chi_stat, $changes) = @{$chi_statinfo}[0, $indx_ch];
			    ($chi_stat eq $pa_stat) or ($changes++);
				# at least one change is required
				# on the branch between the child and the parent

			    if ((@chi_parsstats == 0) or ($changes < $minch)) {
				# Reset the set of parsimonious states
			        my @chi_statinfo = @{$chi_statinfo};
				@chi_parsstats = (\@chi_statinfo);
				$minch = $changes;
			    } elsif ($changes == $minch) {
				# Append the current state to the set
			        my @chi_statinfo = @{$chi_statinfo};
				push @chi_parsstats, \@chi_statinfo;
			    }
			}			# End of the inner for-loop #

			unless (@chi_parsstats>0) {
			    print STDERR "[ERROR 'map_pure_parsimony_states'] FAILED to assign parsimonious states to the node '$chi' on the $ct_opt th option of the parsimonious state maps !\n";
			    return undef;
			}
			while (my $chi_parsstat = shift @chi_parsstats) { # The inner while-loop #
			    my %new_node2parsstat = %{$node2parsstat};
			    $new_node2parsstat{$chi} = $chi_parsstat;
			    push @newset_node2parsstat, \%new_node2parsstat;
			} 			# End of the inner while-loop #

		    }			# End of the inner-middle while-loop #

			# (By now, @set_node2parsstat should be empty) #

			# Reset the set of states #
		    @set_node2parsstat = @newset_node2parsstat;

		}				# End of the middle for-loop #
	    }				# End of the outer-middle while-loop #

		# 'Generation change' #
	    @parents = @summ_children;

	}		# End of the main outer while-loop #

	return \@set_node2parsstat ;

}		# End of the subroutine 'map_pure_parsimony_states' #


# infer_stat_by_pars_bottomup:
#	This subroutine determines the states of internal nodes in a BOTTOM-UP manner
#	by applying a 'LOCAL parsimony' principle.
#	Namely, if the minimum number of required changes on the subtree is less than the second minimum
#	BY ONE OR MORE, the minimum state is employed for the node.
#	The subroutine also counts the number of children locally supporting each state.
#	The rule for the counting is:
#	(i) If the child is recorded in %reslv_node2stat, count = 1 for the supported state, = 0 for the remaining;
#	(ii) If it is NOT recorded in %reslv_node2stat, count = the count recorded in $node2stat_wt{$node}.
#	
# INPUT: (\%reslv_node2stat, \%node2stat_wt, \@frac_nodes, \%node2children), where
#	%reslv_node2stat = ($node_id => $state, ...) with
#	$state being the state assigned to the node with the local parsimony principle.
#	%node2stat_wt = ($node_id => \@status, ...), with 
#	    @{$status[$p]} = ($state, $weight, $changes, $number)
#	    is for the $p th state ($char_gap or $char_ng), with
#	    $number the number of supporting child (or grandchild) nodes (resolved),
#	    $weight the fraction of the total weights of supporting child nodes (this should sum up to 1),
#	    $changes is the minimum number of changes the subtree below the node must undergo if the node take that state.
#	    The status signs are arranged in the order of lowering priorities;
#	@{$frac_nodes[$d]} = (IDs of the nodes with depth $d) , where the top node has $d = 0;
#	%node2children = ($node_id => [IDs of child nodes], ...);
#
# OUTPUT: 1 if the subroutine succeeded,
#	  0 if it failed.
#
sub infer_stat_by_pars_bottomup (\%\%\@\%) {

	my ($reslv_node2stat, $node2stat_wt, $frac_nodes, $node2children) = @_;

	(@{$frac_nodes}>0) or (return 1);
	my $max_depth = @{$frac_nodes} -1;

	for (my $k=$max_depth; $k>= 0; $k--) { # The outermost for-loop #
	    my $sb_nodes = $frac_nodes->[$k];

	    foreach my $node (@{$sb_nodes}) { # The middle foreach-loop #
		my $info_states = $node2stat_wt->{$node};
		unless (defined $info_states) {
		    print STDERR "[ERROR 'infer_stat_by_pars_bottomup'] NO INFORMATION on the STATES found for the node '$node'!\n";
		    return 0;
		}

			## First count the number of supporting child nodes ##
		my $children = $node2children->{$node};

		unless (defined $children) {
			# An external node #

		    if (@{$info_states}==1) {
			$info_states->[0][3] = 1;
			$reslv_node2stat->{$node} = $info_states->[0][0]; # Determine the state #
		    } else {
			foreach my $info_stat (@{$info_states}) { # The 1st inner foreach-loop #
			    $info_stat->[3] = $info_stat->[1];
			}			# End of the 1st inner foreach-loop #
		    }
		    next;
		}

		     # An internal node #

		my %stat2ct_support;
		foreach my $info_stat (@{$info_states}) { $stat2ct_support{$info_stat->[0]} = 0; }
		foreach my $child (@{$children}) { # The 3rd inner foreach-loop #
		    my $reslv_stat = $reslv_node2stat->{$child};
		    if (defined $reslv_stat) {
			$stat2ct_support{$reslv_stat}++; 
		    } else {
			my $info_ch_states = $node2stat_wt->{$child};
			unless (defined $info_ch_states) {
			    print STDERR "[ERROR 'infer_stat_by_pars_bottomup'] NO INFORMATION on the STATES found for the child '$child' of the node '$node'!\n";
			    return 0;
			}
			foreach my $info_stat (@{$info_ch_states}) { # The innermost foreach-loop #
			    $stat2ct_support{$info_stat->[0]} += $info_stat->[3];
			}				# End of the innermost foreach-loop #
		    }
		}			# End of the 3rd inner foreach-loop #
		foreach my $info_stat (@{$info_states}) { $info_stat->[3] = $stat2ct_support{$info_stat->[0]}; }

			## Then resolve the state for the node ##

		if (@{$info_states}==1) { # Trivial case #
		    $reslv_node2stat->{$node} = $info_states->[0][0];
		    next;
		}

			# Sort in terms of the number of changes #
		my @std_info_states = sort {$a->[2] <=> $b->[2] } @{$info_states};
		my ($min, $second) = @std_info_states[0,1];

			# Local parsimony rule #
		#($min->[2] >= $second->[2] +1) and ($reslv_node2stat->{$node} = $min->[0]);
		#($min->[2] <= $second->[2] -1) and ($reslv_node2stat->{$node} = $min->[0]);
		($min->[2] < $second->[2] -1) and ($reslv_node2stat->{$node} = $min->[0]);

	    }				# End of the middle foreach-loop #
	}			# End of the outermost for-loop #

	return 1;

}		# end of the subroutine 'infer_stat_by_pars_bottomup' #


=old version
# infer_stat_by_pars_topdown:
#	This subroutine determines the states of internal nodes in a TOP-DOWN manner
#	by applying a usual parsimony principle.
#	Namely, beginning with a state for the top-node, the subroutine
#	assigns to each descendant node the state that strictly minimizes the number of changes.
#	The subroutine stops descending the tree if it encounters a node with ambiguity.
#	
# INPUT: (\%out_reslv_node2stat, \%in_reslv_node2stat, \%node2stat_wt,
#		\%node2children, $top_node, $top_state), where
#	%out/in_reslv_node2stat = ($node_id => $state, ...) with
#	$state being the state assigned to the node with the local parsimony principle.
#	%node2stat_wt = ($node_id => \@status, ...), with 
#	    @{$status[$p]} = ($state, $weight, $changes, $number)
#	    is for the $p th state ($char_gap or $char_ng), with
#	    $number the number of supporting child (or grandchild) nodes (resolved),
#	    $weight the fraction of the total weights of supporting child nodes (this should sum up to 1),
#	    $changes is the minimum number of changes the subtree below the node must undergo if the node take that state.
#	    The status signs are arranged in the order of lowering priorities;
#	%node2children = ($node_id => [IDs of child nodes], ...);
#	%node2parent = ($node_id => $parent_id, ...);
#	$top_node and $top_state are the top node for the subtree in consideration and 
#	a state assigned to it.
#
# OUTPUT: 1 if the subroutine succeeded,
#	  0 if it failed.
#
sub infer_stat_by_pars_topdown (\%\%\%\%$$) {

	my ($out_reslv_node2stat, $in_reslv_node2stat, $node2stat_wt,
		$node2children, $top_node, $top_state) = @_;

	$out_reslv_node2stat->{$top_node} = $top_state;

	my @sb_nodes = ($top_node);

	while (@sb_nodes>0) { # The outermost while-loop #
	    my @next_gen = ();

	    foreach my $node (@sb_nodes) { # The middle foreach-loop #
		my $children = $node2children->{$node};
		(defined $children) or next;
		push @next_gen, @{$children};

		my $fl_par_reslv = 0; # =1 if the parent is already resolved,
				      # =0 otherwise.
		my $par_stat = $in_reslv_node2stat->{$node};
		(defined $par_stat) ? ($fl_par_reslv=1) : ($par_stat = $out_reslv_node2stat->{$node});
		(defined $par_stat) or next;
		my $reslv_node2stat = $fl_par_reslv ? $in_reslv_node2stat : $out_reslv_node2stat ;

		foreach my $child (@{$children}) { # The inner foreach-loop #
		    ((defined $in_reslv_node2stat->{$child}) or
			(defined $out_reslv_node2stat->{$child})) and next;

		    my $info_ch_states = $node2stat_wt->{$child};
		    unless (defined $info_ch_states) {
			print STDERR "[ERROR 'infer_stat_by_pars_topdown'] The child '$child' of the node '$node' has NO INFORMATION on the status!\n";
			return 0;
		    }
		    if (@{$info_ch_states}<2) {
			$reslv_node2stat->{$child} = $info_ch_states->[0][0];
			next;
		    }
		    my @list_ct_changes; # element = [state, #{changes}]
		    foreach my $info_stat (@{$info_ch_states}) { # the innermost foreach-loop #
			my ($stat, $changes) = @{$info_stat}[0, 2];
			($stat eq $par_stat) or ($changes++);
			push @list_ct_changes, [$stat, $changes];
		    }					# end of the innermost foreach-loop #

			# Parsimony principle #
		    my @std_list_changes = sort {$a->[1] <=> $b->[1]} @list_ct_changes;
		    my ($min, $second) = @std_list_changes[0,1];
		    ($min->[1] < $second->[1]) and ($reslv_node2stat->{$child} = $min->[0]);
		    
		}			# end of the inner foreach-loop #

	    }				# end of the middle foreach-loop #

	    @sb_nodes = @next_gen; # Renew the subset of nodes #
	}		# end of the outermost while-loop #

	return 1;

}		# end of the subroutine 'infer_stat_by_pars_topdown' #
=cut


# infer_stat_by_pars_topdown:
#	This subroutine determines the states of internal nodes in a TOP-DOWN manner
#	by applying a usual parsimony principle.
#	Namely, beginning with a state for the top-node, the subroutine
#	assigns to each descendant node the state that strictly minimizes the number of changes.
#	The subroutine stops descending the tree if it encounters a node with ambiguity.
#	
# INPUT: (\%in_alt_node2stat, \%node2stat_wt,
#		\%node2children, $top_node, $top_state), where
#	%{$in_alt_node2stat} = ($node_id => $state, ...),
#	with $state being the state assigned to the node with the local parsimony principle.
#	%node2stat_wt = ($node_id => \@status, ...), with 
#	    @{$status[$p]} = ($state, $weight, $changes, $number)
#	    is for the $p th state ($char_gap or $char_ng), with
#	    $number the number of supporting child (or grandchild) nodes (resolved),
#	    $weight the fraction of the total weights of supporting child nodes (this should sum up to 1),
#	    $changes is the minimum number of changes the subtree below the node must undergo if the node take that state.
#	    The status signs are arranged in the order of lowering priorities;
#	%node2children = ($node_id => [IDs of child nodes], ...);
#	%node2parent = ($node_id => $parent_id, ...);
#	$top_node and $top_state are the top node for the subtree in consideration and 
#	a state assigned to it.
#
# OUTPUT: \@outset_alt_node2stat,  where
#	%{$outset_alt_node2stat[$opt]} = ($node_id => $state, ...) is for the $opt th mapping of the gap states,
#	with $state being the state assigned to the node with the local parsimony principle.
#
sub infer_stat_by_pars_topdown (\%\%\%$$) {

	my ($in_alt_node2stat, $node2stat_wt,
		$node2children, $top_node, $top_state) = @_;


	my %cp_node2stat = %{$in_alt_node2stat};
	$cp_node2stat{$top_node} = $top_state;

	##$out_reslv_node2stat->{$top_node} = $top_state;
	my @sb_nodes = ($top_node);

	my @outset_alt_node2stat = (\%cp_node2stat);

    while (@sb_nodes>0) { # The outermost while-loop #
	my @next_gen = ();

	foreach my $node (@sb_nodes) { # The middle foreach-loop #
	    my $children = $node2children->{$node};
	    (defined $children) or next;
	    push @next_gen, @{$children};

	    my @newset_alt_node2stat = ();
	    foreach my $alt_node2stat (@outset_alt_node2stat) { # The inner-middle foreach-loop #
		my $par_stat = $alt_node2stat->{$node};
		(defined $par_stat) or next;
		##my $reslv_node2stat = $fl_par_reslv ? $in_reslv_node2stat : $out_reslv_node2stat ;

		my @sbset_alt_node2stat = ($alt_node2stat);
		foreach my $child (@{$children}) { # The inner foreach-loop #
		    (defined $alt_node2stat->{$child}) and next;

		    my $info_ch_states = $node2stat_wt->{$child};
		    unless (defined $info_ch_states) {
			print STDERR "[ERROR 'infer_stat_by_pars_topdown'] The child '$child' of the node '$node' has NO INFORMATION on the status!\n";
			return 0;
		    }
		    if (@{$info_ch_states}<2) {
			foreach my $alt_node2stat2 (@sbset_alt_node2stat) { # the 1st innermost foeach-loop #
			    $alt_node2stat2->{$child} = $info_ch_states->[0][0];
			}		# end of the 1st innermost foreach-loop #
			next;
		    }
		    my @list_ct_changes; # element = [state, #{changes}]
		    foreach my $info_stat (@{$info_ch_states}) { # the 2nd innermost foreach-loop #
			my ($stat, $changes) = @{$info_stat}[0, 2];
			($stat eq $par_stat) or ($changes++);
			push @list_ct_changes, [$stat, $changes];
		    }					# end of the 2nd innermost foreach-loop #

			# Parsimony principle #
		    my @std_list_changes = sort {$a->[1] <=> $b->[1]} @list_ct_changes;
		    my ($min, $second) = @std_list_changes[0,1];
		    if ($min->[1] < $second->[1]) {
				# When a state is uniquely determined #
			foreach my $alt_node2stat2 (@sbset_alt_node2stat) { # Tne 3rd innermost foreach-loop #
			    $alt_node2stat2->{$child} = $min->[0];
			}	 # end of the 3rd innermost foreach-loop #
			next;
		    }

			# Pick all tie situations #
		    my @new_sbset_alt_node2stat = ();

		    foreach my $stat_info (@std_list_changes) { # The 4th-innermost foreach-loop #
			($stat_info->[1] > $min->[1]) and last; 
			foreach my $alt_node2stat2 (@sbset_alt_node2stat) { # The exta innermost foreach-loop #
			    my %cp_node2stat2 = %{$alt_node2stat2};
			    $cp_node2stat2{$child} = $stat_info->[0];
			    push @new_sbset_alt_node2stat, \%cp_node2stat2;
			}			# end of the extra innermost foreach-loop #
		    }		# end of the 4th innermost foreach-loop #

		    @sbset_alt_node2stat = @new_sbset_alt_node2stat; 
		}			# end of the inner foreach-loop #

		push @newset_alt_node2stat, @sbset_alt_node2stat;

	    }				# end of the inner-middle foreach-loop #

	     @outset_alt_node2stat = @newset_alt_node2stat;
			# Renew the set of gap state mappings #

	}			# end of the middle foreach-loop #

	@sb_nodes = @next_gen; # Renew the subset of nodes #
    }		# end of the outermost while-loop #

	return \@outset_alt_node2stat;

}		# end of the subroutine 'infer_stat_by_pars_topdown' #


# infer_gapstat_by_pars:
#	This subroutine infers gap status of the internal nodes
#	by means of a parsimony principle.
#	If a tie situation is conceived, we prioritize the local parsimony.
#	This means we employ the node status that would minimize
#	the number of changes IN A LOCAL REGION (on the tree).
#	(e.g. majority rule among the child nodes --> children + sibling, etc...).
#
#	RULES FOR RESOLVING THE STATE OF AN INTERNAL NODE:
#	We employ a 'local parsimony principle'.
#	Namely, if there is a tie situation in terms of the global parsimony criterion,
#	we employ the state that would minimize the changes under the node in question.
#	We will implement this criterion via the following procedures:
#	(i) On each internal node, calculate the minimum number of required changes on the subtree below the node when it takes each state seen in the subtree, using a dynamic programming;
#	(ii) First determine the states locally in a bottom-up manner. Namely, if the minimum number of required changes on the subtree exceeds the second minimum BY ONE OR MORE, employ the minimum state for the node;
#	(iii) Then determine the remaining node states in a top-down manner.
#	 As for the top-node, if the minimum number of necessary changes on the whole tree is strictly less than the second minimum, employ the state;
#	(iii) Determine the states on the remaining nodes that would give the minimum changes under a give state of the top node.
#	If there is a tie situation, we will choose the state that gives the STRICTLY minimum number of changes on the subtree.
#	This rule effectively implements the criterion "If all children support the same state, employ the state";
#	(iv) If the above three procedures cannot determine the state, mark the node as 'indecisive'.
#	Then, we will see the number of children supporting the state, as well as the fraction of descendants supporting the state, as an aid to force the decision;
#
# INPUT: (\%node2stat_wt, \@frac_nodes, \%node2children, \%node2parent, \%name2id), where
#	%node2stat_wt = ($node_id => \@status, ...), with 
#	    @{$status[$p]} = ($state, $weight, $changes, $number)
#	    is for the $p th state ($char_gap or $char_ng), with
#	    $number the number of supporting child (or grandchild) nodes (resolved),
#	    $weight the fraction of the total weights of supporting child nodes (this should sum up to 1),
#	    $changes is the minimum number of changes the subtree below the node must undergo if the node take that state.
#	    The status signs are arranged in the order of lowering priorities;
#	@{$frac_nodes[$d]} = (IDs of the nodes with depth $d);
#	%node2children = ($node_id => [IDs of child nodes], ...);
#	%node2parent = ($node_id => $parent_id, ...);
#	%name2id = ($node_name => $node_id, ...) for the external and top nodes.
#
# REQUISITE: %node2stat_wt is properly initialized,
#	namely, multiple-choices of the status, their weight factors
#	and 'local' minimum numbers of required changes are already given for ALL nodes.
#
# OUTPUT: \@set_alt_node2stat, where
#	%{$set_alt_node2stat[$opt]} = ($node_id => $status, ...)  is for the $opt th alternative mapping of the gap states,
#	where $status is the status assigned to the node with the parsimony principle.
#
sub infer_gapstat_by_pars (\%\@\%\%\%) {

	my ($node2stat_wt, $frac_nodes, $node2children, $node2parent, $name2id) = @_;

	my $topnode_id = $name2id->{$TOP_NODE};
	unless (defined $topnode_id) {
	    print STDERR "[ERROR 'infer_gapstat_by_pars'] NO ID associated to '$TOP_NODE'!\n";
	    ##return (undef, undef);
	    return undef;
	}
	##(@{$frac_nodes}>0) or (return ({}, {}) );
	(@{$frac_nodes}>0) or (return []);
	my $max_depth = @{$frac_nodes} -1;
	my %reslv_node2stat;
	my @set_alt_node2stat;

		# First determine the state locally (in a bottom-up manner),
		# and fill in the number of supporting children.

	infer_stat_by_pars_bottomup (%reslv_node2stat, %{$node2stat_wt}, @{$frac_nodes}, %{$node2children});

		# Then determine the state in a top_down manner.

	my $info_top_states = $node2stat_wt->{$topnode_id};
	##my @inset = (\%reslv_node2stat);	
	if (@{$info_top_states}<2) {
	    my $top_state = $info_top_states->[0][0];

	    my $outset_alt_node2stat =
		infer_stat_by_pars_topdown (%reslv_node2stat,
		%{$node2stat_wt}, %{$node2children}, $topnode_id, $top_state);
		##infer_stat_by_pars_topdown (%reslv_node2stat, %reslv_node2stat,
		##%{$node2stat_wt}, %{$node2children}, $topnode_id, $top_state);
	    @set_alt_node2stat = @{$outset_alt_node2stat};

	} else {
	    my @std_info_top_states = sort { $a->[2] <=> $b->[2] } @{$info_top_states};
	    my ($min, $second) = @std_info_top_states[0,1];

	    if ($min->[2] < $second->[2]) {
			# When the top node has a uniquely determined state
			# (in terms of the parsimony principle) #

		my $top_state = $min->[0];
		my $outset_alt_node2stat =
		infer_stat_by_pars_topdown (%reslv_node2stat,
			%{$node2stat_wt}, %{$node2children}, $topnode_id, $top_state);
		##infer_stat_by_pars_topdown (%reslv_node2stat, %reslv_node2stat,
		##	%{$node2stat_wt}, %{$node2children}, $topnode_id, $top_state);
	        @set_alt_node2stat = @{$outset_alt_node2stat};

	    } else {
			# When the top node does NOT have a uniquely determined state #

		foreach my $info_stat (@std_info_top_states) { # The foreach-loop #
		    my $top_state = $info_stat->[0];
		    my $outset_alt_node2stat =	    
		    infer_stat_by_pars_topdown (%reslv_node2stat,
		    	%{$node2stat_wt}, %{$node2children}, $topnode_id, $top_state);
		    push @set_alt_node2stat, @{$outset_alt_node2stat};
		    ##my %tmp;
		    ##infer_stat_by_pars_topdown (%tmp, %reslv_node2stat,
		    ##	%{$node2stat_wt}, %{$node2children}, $topnode_id, $top_state);
		    ##$alt_node2stat{$top_state} = \%tmp;
		}				# End of the foreach-loop #
	    }
	}

	##return (\%reslv_node2stat, \%alt_node2stat);
	return \@set_alt_node2stat;
}		# end of the subroutine 'infer_gapstat_by_pars' #


=old version
# infer_gapstat_by_pars_OLD:
#	This subroutine infers gap status of the internal nodes
#	by means of a parsimony principle.
#	If a tie situation is conceived, we prioritize the local parsimony.
#	This means we employ the node status that would minimize
#	the number of changes IN A LOCAL REGION (on the tree).
#	(e.g. majority rule among the child nodes --> children + sibling, etc...).
#
#	RULES FOR RESOLVING THE STATE OF AN INTERNAL NODE:
#	We employ a 'local parsimony principle'.
#	Namely, if there is a tie situation in terms of the global parsimony criterion,
#	we employ the state that would minimize the changes under the node in question.
#	We will implement this criterion via the following procedures:
#	(i) On each internal node, calculate the minimum number of required changes on the subtree below the node when it takes each state seen in the subtree, using a dynamic programming;
#	(ii) First determine the states locally in a bottom-up manner. Namely, if the minimum number of required changes on the subtree exceeds the second minimum BY ONE OR MORE, employ the minimum state for the node;
#	(iii) Then determine the remaining node states in a top-down manner.
#	 As for the top-node, if the minimum number of necessary changes on the whole tree is strictly less than the second minimum, employ the state;
#	(iii) Determine the states on the remaining nodes that would give the minimum changes under a give state of the top node.
#	If there is a tie situation, we will choose the state that gives the STRICTLY minimum number of changes on the subtree.
#	This rule effectively implements the criterion "If all children support the same state, employ the state";
#	(iv) If the above three procedures cannot determine the state, mark the node as 'indecisive'.
#	Then, we will see the number of children supporting the state, as well as the fraction of descendants supporting the state, as an aid to force the decision;
#
# INPUT: (\%node2stat_wt, \@frac_nodes, \%node2children, \%node2parent, \%name2id), where
#	%node2stat_wt = ($node_id => \@status, ...), with 
#	    @{$status[$p]} = ($state, $weight, $changes, $number)
#	    is for the $p th state ($char_gap or $char_ng), with
#	    $number the number of supporting child (or grandchild) nodes (resolved),
#	    $weight the fraction of the total weights of supporting child nodes (this should sum up to 1),
#	    $changes is the minimum number of changes the subtree below the node must undergo if the node take that state.
#	    The status signs are arranged in the order of lowering priorities;
#	@{$frac_nodes[$d]} = (IDs of the nodes with depth $d);
#	%node2children = ($node_id => [IDs of child nodes], ...);
#	%node2parent = ($node_id => $parent_id, ...);
#	%name2id = ($node_name => $node_id, ...) for the external and top nodes.
#
# REQUISITE: %node2stat_wt is properly initialized,
#	namely, multiple-choices of the status, their weight factors
#	and 'local' minimum numbers of required changes are already given for ALL nodes.
#
# OUTPUT: (\%reslv_node2stat, \%alt_node2stat), where
#	%reslv_node2stat = ($node_id => $status, ...) where
#	$status is the status assigned to the node with the parsimony principle.
#	%alt_node2stat = ($topnode_state => {$node_id => $status, ...}, ...) if the top node does NOT have a fixed state,
#			= empty if it does.
#	
#
sub infer_gapstat_by_pars_OLD (\%\@\%\%\%) {

	my ($node2stat_wt, $frac_nodes, $node2children, $node2parent, $name2id) = @_;

	my $topnode_id = $name2id->{$TOP_NODE};
	unless (defined $topnode_id) {
	    print STDERR "[ERROR 'infer_gapstat_by_pars'] NO ID associated to '$TOP_NODE'!\n";
	    return (undef, undef);
	}
	(@{$frac_nodes}>0) or (return ({}, {}) );
	my $max_depth = @{$frac_nodes} -1;
	my %reslv_node2stat;
	my %alt_node2stat;

		# First determine the state locally (in a bottom-up manner),
		# and fill in the number of supporting children.

	infer_stat_by_pars_bottomup (%reslv_node2stat, %{$node2stat_wt}, @{$frac_nodes}, %{$node2children});

		# Then determine the state in a top_down manner.

	my $info_top_states = $node2stat_wt->{$topnode_id};
	if (@{$info_top_states}<2) {
	    my $top_state = $info_top_states->[0][0];
	
	    infer_stat_by_pars_topdown (%reslv_node2stat, %reslv_node2stat,
		%{$node2stat_wt}, %{$node2children}, $topnode_id, $top_state);
	} else {
	    my @std_info_top_states = sort { $a->[2] <=> $b->[2] } @{$info_top_states};
	    my ($min, $second) = @std_info_top_states[0,1];

	    if ($min->[2] < $second->[2]) {
			# When the top node has a uniquely determined state
			# (in terms of the parsimony principle) #

		my $top_state = $min->[0];
		infer_stat_by_pars_topdown (%reslv_node2stat, %reslv_node2stat,
			%{$node2stat_wt}, %{$node2children}, $topnode_id, $top_state);
	    } else {
			# When the top node does NOT have a uniquely determined state #

		foreach my $info_stat (@std_info_top_states) { # The foreach-loop #
		    my $top_state = $info_stat->[0];
		    my %tmp;
		    infer_stat_by_pars_topdown (%tmp, %reslv_node2stat,
			%{$node2stat_wt}, %{$node2children}, $topnode_id, $top_state);
		    $alt_node2stat{$top_state} = \%tmp;
		}				# End of the foreach-loop #
	    }
	}

	return (\%reslv_node2stat, \%alt_node2stat);

}		# end of the subroutine 'infer_gapstat_by_pars_OLD' #
=cut


# map_indels_on_tree:
#	This subroutine maps insertions/deletions onto the branches
#	based on the mapping of gap states on the nodes.
#
# INPUT: (\%reslv_node2stat \%alt_node2stat, \%node2stat_wt, \%node2children,
#		\%name2id,  $char_gap, $char_ng), where
#	%reslv_node2stat = ($node_id => $status, ...) for the nodes whose
#	status is UNIQUELY resolved with a parsimony principle;
#	%alt_node2stat = ($top_state => {$node_id => $status, ...}, ...) for the nodes
#	whose status is resolved with a parsimony principle GIVEN THE TOP NODE STATE;
#	%node2stat_wt = ($node_id => \@status, ...) is for the $k th indel block, with
#	@{$status[$p]} = ($state, $weight, $change, $number), where
#	$state = $char_gap or $char_ng, depending on whether the node was occupied by gaps or not,
#	$changes is the minimum number of changes the subtree below the node must undergo if the node take that state.
#	$number is the number of child nodes (or grandchildren) that support the status (recorded in %gapstat_on_nodes),
#	$weight is the total fraction of the weights supporting the status;
#	%node2children = ($node_id => [IDs of child nodes], ...);
#	%name2id = ($node_name => $node_id, ...) for the external and top nodes.
#
# OUTPUT: \@options_br2indels, where
#	%{$options_br2indels[$option]} = ($node_id => [[$inferred_change, $weight_up, $weight_down], ...], ...)
#	is for the $option th option, with
#	$node_id is the node immediately below the branch to which the change is attributed,
#	$inferred_change = I for insertion / D for deletion,
#	$weight_up/down = the fraction of weights that supports the state on the up/downstream node.
#
sub map_indels_on_tree (\%\%\%\%\%$$) {

	my ($reslv_node2stat, $alt_node2stat, $node2stat_wt, $node2children,
		 $name2id, $char_gap, $char_ng) = @_;

	my $topnode_id = $name2id->{$TOP_NODE};
	unless (defined $topnode_id) {
	    print STDERR "[ERROR 'map_indels_on_tree'] NO ID assigned to '$TOP_NODE'!\n";
	     return undef;
	}

	my @std_top_states = ();

	my $fl_reslv = (defined $reslv_node2stat->{$topnode_id}) ? 1 : 0;
	if ($fl_reslv) {
	    push @std_top_states, $reslv_node2stat->{$topnode_id};
	} else {
	    my $info_top_states = $node2stat_wt->{$topnode_id};
	    foreach my $stat_info (sort {$b->[1] <=> $a->[1]} @{$info_top_states}) {
		(defined $alt_node2stat->{$stat_info->[0]}) or next;
		push @std_top_states, $stat_info->[0];
	    }
	}

	my @options_br2indels = ();
	foreach my $top_stat (@std_top_states) { # The outermost foreach-loop #
	    my $aux_node2stat;
	    $fl_reslv  or ($aux_node2stat = $alt_node2stat->{$top_stat});

	    my %br2indels; # (downstream_node => [[change, weight_up, weight_down]], ...)
	    my @sb_nodes = ($topnode_id);
	    while (@sb_nodes>0) { # The outer while-loop #
		my @nextgen = ();

		foreach my $up_node (@sb_nodes) { # The middle foreach-loop #
		    my $children = $node2children->{$up_node};
		    (defined $children) or next; # NO branches are below an external node
		    push @nextgen, @{$children};

		    my %upstat2wt;
		    foreach my $stat_info (@{$node2stat_wt->{$up_node}}) { $upstat2wt{$stat_info->[0]} = $stat_info->[1]; }

		    my $up_stat = $reslv_node2stat->{$up_node};
		    ((defined $up_stat) or $fl_reslv) or ($up_stat = $aux_node2stat->{$up_node});
		    my @up_states = (defined $up_stat) ?  ($up_stat) :
				sort {$upstat2wt{$b} <=> $upstat2wt{$a}} keys %upstat2wt ;

		    foreach my $dw_node (@{$children}) { # The innermiddle foreach-loop #
			my %dwstat2wt;
			foreach my $stat_info (@{$node2stat_wt->{$dw_node}}) { $dwstat2wt{$stat_info->[0]} = $stat_info->[1]; }
			my $dw_stat = $reslv_node2stat->{$dw_node};
			((defined $dw_stat) or $fl_reslv) or ($dw_stat = $aux_node2stat->{$dw_node});
			my @dw_states = (defined $dw_stat) ?  ($dw_stat) :
				sort {$dwstat2wt{$b} <=> $dwstat2wt{$a}} keys %dwstat2wt ;

			my @list_indels = ();

			foreach my $upstat (@up_states) { # the inner foreach-loop #
			    my $up_weight = $upstat2wt{$upstat};
			    foreach my $dwstat (@dw_states) { # the innermost foreach-loop #
				($upstat eq $dwstat) and next; # All we are interested in are changes
				my $ch_label = ($upstat eq $char_gap) ? 'I' : 'D';
				my $dw_weight = $dwstat2wt{$dwstat};
				push @list_indels, [$ch_label, $up_weight, $dw_weight];
			    }				# end of the innermost foreach-loop #
			}			# end of the inner foreach-loop #

			(@list_indels>0) and ($br2indels{$dw_node} = \@list_indels);
		    }				# End of the innermiddle foreach-loop #

		}			# End of the middle foreach-loop #

		@sb_nodes = @nextgen; # Renew the subset #
	    }			# End of the outer while-loop #

	    push @options_br2indels, \%br2indels;

	}				# End of the outermost foreach-loop #

	return \@options_br2indels;

}		# end of the subroutine 'map_indels_on_tree' #


# br_map_indels_on_tree:
#	This subroutine maps insertions/deletions onto the branches
#	based on the mapping of gap states on the nodes.
#	We REQUIRE that the input mapping of gap states on the nodes
#	is completely resolved.
#
# INPUT: (\%reslv_node2stat, \%node2stat_wt, \%node2children,
#		\%name2id,  $char_gap, $char_ng), where
#	%reslv_node2stat = ($node_id => $status, ...) for the nodes whose
#	status is UNIQUELY resolved with a parsimony principle;
#	%node2stat_wt = ($node_id => \@status, ...) is for the $k th indel block, with
#	@{$status[$p]} = ($state, $weight, $change, $number), where
#	$state = $char_gap or $char_ng, depending on whether the node was occupied by gaps or not,
#	$changes is the minimum number of changes the subtree below the node must undergo if the node take that state.
#	$number is the number of child nodes (or grandchildren) that support the status (recorded in %gapstat_on_nodes),
#	$weight is the total fraction of the weights supporting the status;
#	%node2children = ($node_id => [IDs of child nodes], ...);
#	%name2id = ($node_name => $node_id, ...) for the external and top nodes.
#
# OUTPUT: \%br2indels, where
#	%br2indels = ($node_id => [$inferred_change, $weight_up, $weight_down], ...)
#	is the map of indels onto the branches, with
#	$node_id the node immediately below the branch to which the change is attributed,
#	$inferred_change = I for insertion / D for deletion,
#	$weight_up/down = the fraction of weights that supports the state on the up/downstream node.
#
sub br_map_indels_on_tree (\%\%\%\%$$) {

	my ($reslv_node2stat, $node2stat_wt, $node2children,
		 $name2id, $char_gap, $char_ng) = @_;

	my $topnode_id = $name2id->{$TOP_NODE};
	unless (defined $topnode_id) {
	    print STDERR "[ERROR 'br_map_indels_on_tree'] NO ID assigned to '$TOP_NODE'!\n";
	     return undef;
	}

	my @std_top_states = ();

	unless (defined $reslv_node2stat->{$topnode_id}) {
	    print STDERR "[ERROR 'br_map_indels_on_tree'] The gap state on '$TOP_NODE' is UNRESOLVED !\n";
	    return undef;
	}

	my %br2indels; # (downstream_node => [[change, weight_up, weight_down]], ...)
	my @sb_nodes = ($topnode_id);
	while (@sb_nodes>0) { # The outer while-loop #
		my @nextgen = ();

		foreach my $up_node (@sb_nodes) { # The middle foreach-loop #
		    my $children = $node2children->{$up_node};
		    (defined $children) or next; # NO branches are below an external node
		    push @nextgen, @{$children};

		    my %upstat2wt;
		    foreach my $stat_info (@{$node2stat_wt->{$up_node}}) { $upstat2wt{$stat_info->[0]} = $stat_info->[1]; }

		    my $up_stat = $reslv_node2stat->{$up_node};
		    unless (defined $up_stat) {
			print STDERR "[ERROR 'br_map_indels_on_tree'] The upstream node '$up_node' has NO RESOLVED gap state!\n";
			return undef;
		    }

		    foreach my $dw_node (@{$children}) { # The innermiddle foreach-loop #
			my %dwstat2wt;
			foreach my $stat_info (@{$node2stat_wt->{$dw_node}}) { $dwstat2wt{$stat_info->[0]} = $stat_info->[1]; }
			my $dw_stat = $reslv_node2stat->{$dw_node};
			unless (defined $dw_stat) {
			    print STDERR "[ERROR 'br_map_indels_on_tree'] The downstream node '$dw_node' has NO RESOLVED gap state!\n";
			    return undef;
			}

			   # We are only interested in changes #
			unless ($up_stat eq $dw_stat) {
			    my $ch_label = ($up_stat eq $char_gap) ? 'I' : 'D';
			    my $up_weight = $upstat2wt{$up_stat};
			    my $dw_weight = $dwstat2wt{$dw_stat};
			    $br2indels{$dw_node} = [$ch_label, $up_weight, $dw_weight];
			}
		    }		# End of the innermiddle foreach-loop #
		}		# End of the middle foreach-loop #

		@sb_nodes = @nextgen; # Renew the subset #

	}			# End of the outer while-loop #

	return \%br2indels;

}		# end of the subroutine 'br_map_indels_on_tree' #


# bch_map_indels_on_tree:
#	This subroutine maps a bunch of insertions/deletions onto branches of
#	a phylogenetic tree based on a parsimony principle.
#	It also outputs the associated gap status on the internal nodes
#	(as well as on the external ones).
#
# INPUT: (\@list_indels, \@seq_names, \%node2children, \%node2parent, \%name2id, $char_gap, $char_ng), where
#	@{$list_indels[$k]} = ($blstart_frame, $blend_frame, \@blstart_seq, \@blend_seq,
#	\@pattern, @sbalign) for the $k th indel unit, with
#	$blstart/end_frame is the starting/ending coordinate of the unit in terms of the alignment frame,
#	$blstart/blend_seq[$m] = the coordinate of the residue of the $m th sequence that starts/ends the block,
#	@pattern = (the sequence numbers to which the gap is assigned),
#	$sbalign[$m] = the subsequence of the $m th sequence embedded in the subalignment;
#	$seq_names[$m] is the name of the $m th sequence;
#	%node2children = ($node_id => [ a list of child IDs], ...);
#	%node2parent = ($node_id => $parent_id, ...);
#	%name2id = ($node_name => $node_id, ...)
#	for the external nodes (i.e. sequences) plus the top node;
#	$char_gap indicates that the sequence posesses the gap, and $char_ng indicates the opposite.
#
# OUTPUT: [ OLD: (\@mapped_indels, \@reslv_gapstat_on_nodes, \@alt_gapstat_on_nodes, \@gapstat_wt_on_nodes ), where]
# OUTPUT: (\@mapped_indels, \@alt_gapstat_on_nodes, \@gapstat_wt_on_nodes ), where]
# { OLD:
#	%{$mapped_indels[$k]->[$option]} = ($node_id => [[$inferred_change, $weight_up, $weight_down], ...], ...)
# }
#	%{$mapped_indels[$k]->[$option]} = ($node_id => [$inferred_change, $weight_up, $weight_down], ...)
#	is the $option th option for the $k th indel block, with
#	$node_id the node immediately below the branch to which the change is attributed,
#	$inferred_change = 'I' for insertion / 'D' for deletion,
#	$weight_up/down = the fraction of weights that supports the state on the up/downstream node;
# {OLD DESCRIPTIONS:
#	%{$reslv_gapstat_on_nodes[$k]} = ($node_id => $status, ...) for the nodes whose
#	status is UNIQUELY resolved with a parsimony principle;
#	%{$alt_gapstat_on_nodes[$k]} = ($top_state => {$node_id => $status, ...}, ...) for the nodes
#	whose status is resolved with a parsimony principle GIVEN THE TOP NODE STATE ;
#  }
#	%{$alt_gapstat_on_nodes[$k]->[$opt]} = ($node_id => $status, ...) for the $opt th alternative map for the $k th unit;
#	%{$gapstat_wt_on_nodes[$k]} = ($node_id => \@status, ...) is for the $k th indel block, with
#	@{$status[$p]} = ($state, $weight, $change, $number), where
#	$state = $char_gap or $char_ng, depending on whether the node was occupied by gaps or not,
#	$changes is the minimum number of changes the subtree below the node must undergo if the node take that state.
#	$number is the number of child nodes (or grandchildren) that support the status (recorded in %gapstat_on_nodes),
#	$weight is the total fraction of the weights supporting the status.
#
sub bch_map_indels_on_tree (\@\@\%\%\%$$) {

	my ($list_indels, $seq_names, $node2children, $node2parent, $name2id,
		$char_gap, $char_ng) = @_;

	my @states = ($char_gap, $char_ng);
	my $ct_indels = @{$list_indels};
	my $ct_seqs = @{$seq_names};
	(($ct_indels>0) and ($ct_seqs>0)) or (return ([], [], []));

	my @seqids_aln = (0..$ct_seqs-1);
	my @mapped_indels = my @reslv_gapstat_on_nodes = ();
	my @alt_gapstat_on_nodes = my @gapstat_wt_on_nodes = ();

	my $frac_nodes = fractionate_by_ndepth (%{$node2children}, %{$name2id});

	for (my $k=0; $k<$ct_indels; $k++) { # The outermost for-loop #

		# Initialize the phylogenetic map #

	    my %node2stat_wt; # (node_ID => \@status, ...) where
			   # @{$status[$p]} = ($state, $weight, $change, $number)

	    my $gapped = $list_indels->[$k][4];
	    (undef, undef, my $nongapped) = diff_nmarray (@{$gapped}, @seqids_aln);

	    foreach my $m (@{$gapped}) { # the 1st inner foreach-loop #
		my $seqname = $seq_names->[$m];
		my $nodeid = $name2id->{$seqname};
		$node2stat_wt{$nodeid} = [[$char_gap, 1, 0, 1]];
	    }				# end of the 1st inner foreach-loop #
	    foreach my $m (@{$nongapped}) { # the 2nd inner foreach-loop # 
		my $seqname = $seq_names->[$m];
		my $nodeid = $name2id->{$seqname};
		$node2stat_wt{$nodeid} = [[$char_ng, 1, 0, 1]];
	    }				# end of the 2nd inner foreach-loop #

	    assign_node2stat_weights (%node2stat_wt, @{$frac_nodes}, %{$node2children}, 1);
	    my @dummy_states = ();
	    assign_node2minimum_changes (%node2stat_wt, @{$frac_nodes}, %{$node2children}, @dummy_states, 1, 2);

	    ##my ($reslv_node2stat, $alt_node2stat)
	    my $set_alt_node2stat
		= infer_gapstat_by_pars (%node2stat_wt, @{$frac_nodes}, %{$node2children}, %{$node2parent}, %{$name2id});

	    my @options_br2indels = ();
	    foreach my $alt_node2stat (@{$set_alt_node2stat}) {
		my $br2indels = br_map_indels_on_tree (%{$alt_node2stat}, %node2stat_wt, %{$node2children}, %{$name2id}, $char_gap, $char_ng);
		push @options_br2indels, $br2indels;
	    }
	    ##my $options_br2indels
		##= map_indels_on_tree (%{$reslv_node2stat}, %{$alt_node2stat}, %node2stat_wt, %{$node2children}, %{$name2id}, $char_gap, $char_ng);

	    push @gapstat_wt_on_nodes, \%node2stat_wt;
	    ##push @reslv_gapstat_on_nodes, $reslv_node2stat;
	    ##push @alt_gapstat_on_nodes, $alt_node2stat;
	    push @alt_gapstat_on_nodes, $set_alt_node2stat;
	    ##push @mapped_indels, $options_br2indels;
	    push @mapped_indels, \@options_br2indels;

	}			# End of the outermost for-loop #

	##return (\@mapped_indels, \@reslv_gapstat_on_nodes,
	##	\@alt_gapstat_on_nodes, \@gapstat_wt_on_nodes);
	return (\@mapped_indels, \@alt_gapstat_on_nodes, \@gapstat_wt_on_nodes);

}		# end of the subroutine 'bch_map_indels_on_tree' #


# bch_infer_gapstat_on_nodes:
#	This subroutine infers the gap states on the internal nodes
#	(as well as on the external ones) of
#	a phylogenetic tree based on a parsimony principle.
#
# INPUT: (\@list_indels, \@seq_names, \%node2children, \%node2parent, \%name2id, $char_gap, $char_ng), where
#	@{$list_indels[$k]} = ($blstart_frame, $blend_frame, \@blstart_seq, \@blend_seq,
#	\@pattern, @sbalign) for the $k th indel unit, with
#	$blstart/end_frame is the starting/ending coordinate of the unit in terms of the alignment frame,
#	$blstart/blend_seq[$m] = the coordinate of the residue of the $m th sequence that starts/ends the block,
#	@pattern = (the sequence numbers to which the gap is assigned),
#	$sbalign[$m] = the subsequence of the $m th sequence embedded in the subalignment;
#	$seq_names[$m] is the name of the $m th sequence;
#	%node2children = ($node_id => [ a list of child IDs], ...);
#	%node2parent = ($node_id => $parent_id, ...);
#	%name2id = ($node_name => $node_id, ...)
#	for the external nodes (i.e. sequences) plus the top node;
#	$char_gap indicates that the sequence posesses the gap, and $char_ng indicates the opposite.
#
# OUTPUT: \@gapstat_wt_on_nodes, where
#	%{$gapstat_wt_on_nodes[$k]} = ($node_id => \@status, ...)
#	    is for the $k th indel block, with
#	@{$status[$p]} = ($state, $weight, $change, $number), where
#	$state = $char_gap or $char_ng, depending on whether the node was occupied by gaps or not,
#	$changes is the minimum number of changes the subtree below the node must undergo if the node take that state.
#	$number is the number of child nodes (or grandchildren) that support the status (recorded in %gapstat_on_nodes),
#	$weight is the total fraction of the weights supporting the status.
#
sub bch_infer_gapstat_on_nodes (\@\@\%\%\%$$) {

	my ($list_indels, $seq_names, $node2children, $node2parent, $name2id,
		$char_gap, $char_ng) = @_;

	my @states = ($char_gap, $char_ng);
	my $ct_indels = @{$list_indels};
	my $ct_seqs = @{$seq_names};
	(($ct_indels>0) and ($ct_seqs>0)) or (return []);

	my @seqids_aln = (0..$ct_seqs-1);
	my @gapstat_wt_on_nodes = ();

	my $frac_nodes = fractionate_by_ndepth (%{$node2children}, %{$name2id});

	for (my $k=0; $k<$ct_indels; $k++) { # The outermost for-loop #

		# Initialize the phylogenetic map #

	    my %node2stat_wt; # (node_ID => \@status, ...) where
			   # @{$status[$p]} = ($state, $weight, $change, $number)

	    my $gapped = $list_indels->[$k][4];
	    (undef, undef, my $nongapped) = diff_nmarray (@{$gapped}, @seqids_aln);

	    foreach my $m (@{$gapped}) { # the 1st inner foreach-loop #
		my $seqname = $seq_names->[$m];
		my $nodeid = $name2id->{$seqname};
		$node2stat_wt{$nodeid} = [[$char_gap, 1, 0, 1]];
	    }				# end of the 1st inner foreach-loop #
	    foreach my $m (@{$nongapped}) { # the 2nd inner foreach-loop # 
		my $seqname = $seq_names->[$m];
		my $nodeid = $name2id->{$seqname};
		$node2stat_wt{$nodeid} = [[$char_ng, 1, 0, 1]];
	    }				# end of the 2nd inner foreach-loop #

	    assign_node2stat_weights (%node2stat_wt, @{$frac_nodes}, %{$node2children}, 1);
	    my @dummy_states = ();
	    assign_node2minimum_changes (%node2stat_wt, @{$frac_nodes}, %{$node2children}, @dummy_states, 1, 2);

	    ## my ($reslv_node2stat, $alt_node2stat)
	    ## my $set_alt_node2stat
	    ##	= infer_gapstat_by_pars (%node2stat_wt, @{$frac_nodes}, %{$node2children}, %{$node2parent}, %{$name2id});

	    push @gapstat_wt_on_nodes, \%node2stat_wt;

	}			# End of the outermost for-loop #

	return \@gapstat_wt_on_nodes;

}		# End of the subroutine 'bch_infer_gapstat_on_nodes' #


# parsmap_binstatchg_on_tree:
#	This subroutine maps changes of binary states onto branches of
#	a phylogenetic tree based on a parsimony principle.
#	It also outputs the associated states on the internal nodes
#	(as well as on the external ones).
#
# INPUT: (\%name2stat, \%node2children, \%node2parent, \%name2id, $char_abs, $char_pres), where
#	%name2stat = ($node_name => $state, ...) for the external nodes;
#	%node2children = ($node_id => [ a list of child IDs], ...);
#	%node2parent = ($node_id => $parent_id, ...);
#	%name2id = ($node_name => $node_id, ...) for the external nodes plus the top node;
#	$char_abs/$char_pres represents the 'absence' and 'presence' of the character (trait)
#	(actually it is translatable to any binary characters).
#
# OUTPUT: (\@options_br2changes, \@set_alt_node2stat, \%node2stat_wt), where
#	%{$options_br2changes->[$option]} = ($node_id => [$inferred_change, $weight_up, $weight_down], ...)
#	is the $option th option for the $k th indel block, with
#	$node_id the node immediately below the branch to which the change is attributed,
#	$inferred_change = 'G'/'L' for gain/loss of the character in question,
#	$weight_up/down = the fraction of weights that supports the state on the up/downstream node;
#	%{$set_alt_node2stat[$opt]} = ($node_id => $status, ...) for the $opt th alternative map;
#	%node2stat_wt = ($node_id => \@status, ...) with
#	@{$status[$p]} = ($state, $weight, $change, $number) for the $p th state (on the node),
#	where
#	$state = $char_gap or $char_ng, depending on whether the node was occupied by gaps or not,
#	$changes is the minimum number of changes the subtree below the node must undergo if the node take that state.
#	$number is the number of child nodes (or grandchildren) that support the status (recorded in %gapstat_on_nodes),
#	$weight is the total fraction of the weights supporting the status.
#
sub parsmap_binstatchg_on_tree (\%\%\%\%$$) {

	my ($name2stat, $node2children, $node2parent, $name2id, $char_abs, $char_pres) = @_;

	my @states = ($char_abs, $char_pres);
	my $ct_extnodes = scalar keys %{$name2stat};
	unless ($ct_extnodes + 1 == scalar keys %{$name2id}) {
	    printf STDERR "[ERROR 'parsmap_binstatchg_on_tree'] ILLEGAL INPUT: The number of state-assigned external nodes ($ct_extnodes) CLASHES with that of ID-assigned one (%d) !\n\n", scalar( keys %{$name2id} ) - 1;
	    return (undef, undef, undef);
	}

	($ct_extnodes>0) or (return ([], [], []));

	my @mapped_indels = my @reslv_gapstat_on_nodes = ();
	my @alt_gapstat_on_nodes = my @gapstat_wt_on_nodes = ();

	my $frac_nodes = fractionate_by_ndepth (%{$node2children}, %{$name2id});

	##for (my $k=0; $k<$ct_indels; $k++) { # The outermost for-loop #

		# Initialize the phylogenetic map #

	my %node2stat_wt; # (node_ID => \@status, ...) where
			   # @{$status[$p]} = ($state, $weight, $change, $number)

	foreach my $node_name (keys %{$name2stat}) { # The 1st foreach-loop #
	    my $nodeid = $name2id->{$node_name};
	    unless (defined $nodeid) {
		print STDERR "[ERROR 'parsmap_binstatchg_on_tree'] ILLEGAL INPUT: NO ID is assigned for the node '$node_name' !\n";
		return (undef, undef, undef);
	    }
	    $node2stat_wt{$nodeid} = [ [$name2stat->{$node_name}, 1, 0, 1]];
	}			# End of the 1st foreach-loop #


		# Assign each internal node various stats,
		# including the number of minimum changes the subtree under it must undergo.

	assign_node2stat_weights (%node2stat_wt, @{$frac_nodes}, %{$node2children}, 1);
	my @dummy_states = ();
	assign_node2minimum_changes (%node2stat_wt, @{$frac_nodes}, %{$node2children}, @dummy_states, 1, 2);

		# Infer sets of states for internal nodes
		# that minimize the total number of changes.

	##my ($reslv_node2stat, $alt_node2stat)
	my $set_alt_node2stat
	   = infer_gapstat_by_pars (%node2stat_wt, @{$frac_nodes}, %{$node2children}, %{$node2parent}, %{$name2id});

		# map changes onto the branches for each set of node states #

	my %converter = ('I' => 'G', 'D' => 'L');
		# Convert the old representation scheme 'I(nsertion)'/'D(eletion)'
		# into the current one 'G(ain)'/'L(oss)'.

	my @options_br2changes = ();
	foreach my $alt_node2stat (@{$set_alt_node2stat}) { # The 2nd foreach-loop # 
	    ##my $br2indels = br_map_indels_on_tree (%{$alt_node2stat}, %node2stat_wt, %{$node2children}, %{$name2id}, $char_gap, $char_ng);
	    my $br2indels = br_map_indels_on_tree (%{$alt_node2stat}, %node2stat_wt, %{$node2children}, %{$name2id}, $char_abs, $char_pres);
	    my %br2changes; # ($node2id => [$inferred_change, $weight_up, $weight_down], ...).

		## Just convert 'I(nsertion)'/'D(eletion)' into 'G(ain)'/'L(oss)' ##

	    foreach my $nodeid (keys %{$br2indels}) {  # inner foreach-loop #
		my $change = $br2indels->{$nodeid};
		my @converted = @{$change};
		my $cvtd_change = $converter{$change->[0]};
		unless (defined $cvtd_change) {
		    print STDERR "[WARNING 'parsmap_binstatchg_on_tree'] The change on the node '$nodeid' is assigned an UNFAMILIAR NAME '$change->[0]' !\n";
		}
		$converted[0] = $cvtd_change;
		$br2changes{$nodeid} = \@converted;
	    }				# End of the inner foreach-loop #
	    push @options_br2changes, \%br2changes;
	}					# End of the 2nd foreach-loop #

	return (\@options_br2changes, $set_alt_node2stat, \%node2stat_wt);

}		# end of the subroutine 'parsmap_binstatchg_on_tree' #


1;	# a "spell" which makes the module "use"-able and/or "require"-able #
