# Supplementary material for: Detecting negative selection on recurrent mutations using gene genealogy
Source: BMC Genet. 2013 May 7;14:37. doi: 10.1186/1471-2156-14-37 (PMC3661350; doi:10.1186/1471-2156-14-37)
Supplement: Additional file 3 — A ZIP archive that contains the original versions of a Perl module implementing our new parsimony algorithm, as well as of Perl and Bourne shell scripts used for our simulation data analyses to examine the performances of various neutrality tests including our two new tests. It also contains a README file that describes how to use the modules and scripts. (The modules and scripts will run on a Mac OS X terminal. And they should probably run on other UNIX platforms as well, although we have not tested whether they indeed will.) The latest version of the modules and scripts, as well as some null-distributions, can be found in the DENSERM directory at the FTP repository of the Bioinformatics Organization [95]. [file 1471-2156-14-37-S3.zip › additional_file_3/DENSERM_P/MyPerlModules/MyTreeMap_II.pm]

package MyTreeMap_II;
#
###################################################################################
#	DENSERM_P: A package to DEtect Negative SElection on Recurrent Mutations
#			(almost exclusively via Perl modules and scripts).
#	Version 0.3: Copyright (C) 2012 Kiyoshi Ezawa
#
#    This package is free software: you can redistribute it and/or modify
#    it under the terms of the GNU General Public License as published by
#    the Free Software Foundation, either version 3 of the License, or
#    (at your option) any later version.
#
#    This package is distributed in the hope that it will be useful,
#    but WITHOUT ANY WARRANTY; without even the implied warranty of
#    MERCHANTABILITY or FITNESS FOR A PARTICULAR PURPOSE.  See the
#    GNU General Public License for more details.
#
#    You should have received a copy of the GNU General Public License, "GNU_GPL.txt",
#    along with this package.  If not, see <http://www.gnu.org/licenses/>.
#
#    The author can be contacted by e-mailing to <kezawa dot ezawa3 at gmail dot com>
#    (replace " dot " and " at " with "." and "@", respectively).
###################################################################################
#
# MyTreeMap_II.pm:
#	This package performs more refined algorithms than 'MyTreeMap.pm',
#	to map various properties, or their changes,
#	onto the nodes or the branches of a phylogenetic tree.
#	(CREATED on June 16 (Wed), 2010)
#	(REVISED on Nov 27 (Sun), 2011)
#	The subroutine 'min_penalties_sankoff_bo' now excludes from later consideration
#	the characters on each node that will NEVER be included in any parsiminious states.
#
#	Some subroutines in this module and "MyTreeMap.pm" are based on the algorithms or methods described in:
#	"Inferring Phylogenetics",
#	written by Felsenstein J (Sinauer Associates, Inc.; Sunderland, MA, USA; 2004).
#
# MyTreeMap.pm:
#	This package maps various properties, or their changes,
#	 onto the nodes or the branches
#	of a (molecular) phylogenetic tree.
#	It mainly uses the parsimony principle,
#	but sometimes uses other methods, such as the maximum likelihood.

use strict;
use warnings;
use MyArrayManipu qw( diff_array union_array nr_array);
use MyArrayManipu_num qw( diff_nmarray );

use MyTaxonomy qw(
	fetch_ancestry 
	fetch_last_common_ancestor_ov2
	fetch_common_ancestors
		);
	## fetch_ext_offsprings fetch_all_offsprings
	## fetch_ext_offsprings_br

use MyTreeManipu_II qw(
		);
	## input_tree_file read_tree_file br_output_tree
	##make_node2children
	## input_subtree copy_tree
	## output_tree draw_subtree topo_subtree
	## shift_topnode move_topnode segregate_subset_nodes
	## sum_branch_lengths intra_lineage_distance inter_node_distance
	## fetch_boot_series extract_hidden_bootstrap
	## resolve_multipartite

use MyTreeManipu_III qw(
	make_node2abs_depth
	);

use Exporter;

our @ISA = qw(Exporter);

our @EXPORT_OK = qw(
	min_penalties_sankoff_bo enum_node2parsstat_sankoff_td
	map_parsim_states_sankoff_clm
	map_parsim_states_sankoff_msa map_parsim_states_sankoff_1clm
	map_parsim_gapstates_sankoff locate_parsim_changes
	);
	## map_parsim_states_sankoff_clm

our $TOP_NODE = $MyTreeManipu_II::TOP_NODE;
our $INDX_LENGTH = $MyTreeManipu_II::INDX_LENGTH;
our $INDX_BOOT = $MyTreeManipu_II::INDX_BOOT;
##our $INDX_LENGTH = 0;
##our $INDX_BOOT = 1;
##our $START_GROUP = '(';	# the symbol marking the start of the grouping of nodes.
##our $END_GROUP = ')';  # the symbol marking the end of the grouping of nodes.

	## These two indices specify where the information is stored
	## in %nodee2pars_stats = ($node_id => \@stat_info, ...) #
our $INDX_STAT = 0; # The state (or the character) mapped onto the node.
our $INDX_SBTOT_PEN = 1; # The subtotal of penalties on the subtree under $node_id. 

	### 5 important hash tables that are used in this Module
	### in order to describe a tree
#
# %node2parent = (node_ID => parent_ID, ...)  # top_node_ID => undef
# %node2children = (node_ID => [a list of child ID's], ...) # external_node_ID => undef
# %name2id = (node_name => node_ID, ...) # including $TOP_NODE => top_node_ID
# %id2name = (node_ID => node_name, ...)  # NOT including top_node_ID => $TOP_NODE,
#					 # because we can always identify the top-node by
#					# checking if $node2parent{$node_id} is defined or not.
#
# %branch_attributes = (ID of the nearest downstream node => [length, bootstrap, ...], ...)
#	--- swapped when the top node is shifted.


	### DEFINITIONS of the SUBROUTINES ###

# min_penalties_sankoff_bo:
#	This satellite subroutine of 'map_parsim_states_sankoff_clm'
#	assigns minimum penalties on the subtree 
#	under the node in question under the condition that
#	the node  has particular characters.
#	(REVISED on Nov 27 (Sun), 2011)
#	A process is introduced to remove characters at each node that will NEVER be included
#	in any parsimonious states as soon as possible.
#
# INPUT: (\%node2children, \%node2depth, \%exnode2charindx, \@pen_mtrx), where
#	%node2children = ($node_id => \@children, ...) for the interior nodes;
#	%node2depth = ($node_id => $depth, ...) for ALL nodes, with
#	$depth defined as the number of nodes from the top node (inclusive) to themselves (inclusive);
#	%exnode2charindx = ($node_id => $indx of the character at the node, ...)
#	for the exterior nodes. The $indx conforms to @pen_mtrx;
#	$pen_mtrx[$i]->[$j] is the penalty imposed on the change
#	from the $i th character to the $j th character;
#
# OUTPUT: \%node2min_penalties, where
#	%node2min_penalties = ($node_id => \@min_penalties, ...) for ALL nodes,
#	with $min_penalties[$i] being the minimum summed penalty
#	on the subtree under $node_id under the condition that the node has
#	the $i th character in the matrix @pen_mtrx.
#
sub min_penalties_sankoff_bo (\%\%\%\@) {

	my ($node2ch, $node2depth, $exnode2charindx, $pen_mtrx) = @_;

	my $ct_chars = @{$pen_mtrx};

	my %node2min_penalties;

	my @nodes = sort {$node2depth->{$b} <=> $node2depth->{$a} } keys %{$node2depth};
	foreach my $node (@nodes) { # Main outer foreach-loop #

	    my $charindx = $exnode2charindx->{$node};
	    if (defined $charindx) { # An exterior node #
		my @min_penalties = ();
		$min_penalties[$charindx] = 0;
		$node2min_penalties{$node} = \@min_penalties;
		next;
	    }

	    my $children = $node2ch->{$node};
	    unless (defined $children) {
		print STDERR "[ERROR 'min_penalties_sankoff_bo'] The 'interior' node '$node'  has NO CHILDREN: $! !\n";
		return undef;
	    }

	    my @min_penalties = ();
	    my $minmin_penalty; # ADDED to simplify the downstream analyses on Nov 27 (Sun), 2011. #
	    for (my $i=0; $i<$ct_chars; $i++) { # Mid-outer for-loop (over the possible characters on the node) #
		my $min_penalty = 0;
		my $pen_row = $pen_mtrx->[$i];
		foreach my $ch (@{$children}) { # Mid-inner for-loop (over the children) #
		    my $min_pens_ch = $node2min_penalties{$ch};
		    unless (defined $min_pens_ch) {
			print STDERR "[ERROR 'min_penalties_sankoff_bo'] The child node '$ch' of the node '$node' has NO INFORMATION on the MINIMUM PENALTIES: $! !\n";
			return undef; 
		    }

		    my $sb_min_pen;
		    for (my $j=0; $j<$ct_chars; $j++) { # Inner for-loop (over the possible characters on the child) #
			my $pen = $min_pens_ch->[$j];
			(defined $pen) or next;
			$pen += $pen_row->[$j];

			((defined $sb_min_pen) and ($sb_min_pen <= $pen)) and next;
			$sb_min_pen = $pen;
		    }				# End of the inner for-loop (over the possible characters on the child) #
		    $min_penalty += $sb_min_pen;

		}		# End of the mid-inner for-loop (over the children) #

		$min_penalties[$i] = $min_penalty;
		(!(defined $minmin_penalty) or ($minmin_penalty > $min_penalty)) and ($minmin_penalty = $min_penalty); # ADDED to simplify the downstream analyses on Nov 27 (Sun), 2011. #

	    }			# End of the mid-outer for-loop (over the possible characters on the node) #

	    	# ADDED to simplify the downstream analyses
		# by removing characters that canNOT be included in any parsimonious states
		# (on Nov 27 (Sun), 2011). #
	    for (my $i=0; $i<$ct_chars; $i++) { # Trailing mid-outer for-loop (over possible characters on the node (switches to the parent node in the middle)) #
		my $cond_min_pen = $min_penalties[$i];
		((defined $cond_min_pen) and ($cond_min_pen> $minmin_penalty)) or next;
		my $pen_row = $pen_mtrx->[$i];
		my $if_ok = 1;
		for (my $j=0; $j<$ct_chars; $j++) { # Trailing inner for-loop (over possible characters on the node in question) #
		    my $alt_minpen = $min_penalties[$j];
		    (defined $alt_minpen) or next;
		    $alt_minpen += $pen_row->[$j];
		    if ($cond_min_pen > $alt_minpen) {
			$if_ok = 0;
			last;
		    }
		}		# End of the trailng inner for-loop (over possible characters on the node in question) #

		unless ($if_ok) { # Remove characters that will NEVER be included in parsiminious states #
		   $min_penalties[$i] = undef;
=for TESTING the new function
	print STDERR "[WARNING 'min_penalties_sankoff_bo'] The $i th character was removed on the node '$node' ... \n";
=cut
		}
	    }		# End of the trailing mid-outer for-loop (over possible characters on the node (switches to the parent node in the middle)) #

	    $node2min_penalties{$node} = \@min_penalties;

	}			# End of the main outer foreach-loop #

	return \%node2min_penalties;

}		# End of the subroutine 'min_penalties_sankoff_bo' #


# enum_node2parsstat_sankoff_td:
#	This satellite subroutine of 'map_parsim_states_sankoff_clm'
#	enumerates the maps from the nodes to the parsimonious states
#	in a top-down manner.
#
#	DEBUGGED on Oct 13 (Wed), 2010:
#	When there are multiple maps of parsimonious states,
#	the old way of copying a map just copied the references of arrays,
#	which could cause errors when the output is manipulated later.
#
# INPUT: (\%node2pa, \%node2depth, \%node2min_penalties, \@pen_mtrx, $fl_full_mode), where
#	%node2parent = ($node_id => $parent_id,...) for the non-top nodes;
#	%node2depth = ($node_id => $depth, ...) for ALL nodes, with
#	$depth defined as the number of nodes from the top node (inclusive) to themselves (inclusive);
#	%node2min_penalties = ($node_id => \@min_penalties, ...), with
#	$min_penalties[$i] being the minimum summed penalty on the subtree
#	under $node_id under the condition that  the node has the $i th character;
#	$pen_mtrx[$i]->[$j] is the penalty imposed on the change
#	from the $i th character to the $j th character;
#	$fl_full_mode = 1 if you want the full mode,
#			= 0 if the brief mode is enough.
#
# OUTPUT: \@set_node2parsstat, where
#
#	%{$set_node2parsstat[$opt]} = ($node_id => \@state_info, ...) for the $opt th
#	option of the parsimonious states of the site (or column) mapped onto the nodes,
#	with
#	@state_info = ($char_indx, $sum_penal), where
#	$char_indx is the index of a parsimonious character on the node,
#	$sum_penal is the minimum summation of the penalties across the subtree under the node.
#	If $fl_full_mode = 1, the information on ALL the nodes is given.
#	If $fl_full_mode = 0, ONLY the information on the TOP node  is given.
#
sub enum_node2parsstat_sankoff_td (\%\%\%\@$) {

	my ($node2pa, $node2depth, $node2min_penalties, $pen_mtrx, $fl_full_mode) = @_;
	my $ct_chars = @{$pen_mtrx};

	my @nodes = sort {$node2depth->{$a} <=> $node2depth->{$b}} keys %{$node2depth};

	my @set_node2parsstat = ();

	foreach my $node (@nodes) { # The main outermost foreach-loop (over all nodes) #
	    my $cond_min_penalties = $node2min_penalties->{$node}; 
	    unless (defined $cond_min_penalties) {
		print STDERR "[ERROR 'enum_node2parsstat_sankoff_td'] The node '$node' has NO CONDITIONAL MINIMUM PENALTIES: $! !\n";
		return undef;
	    }

	    my $parent = $node2pa->{$node};
	    unless (defined $parent) { # The Big unless #
		# The top node --> Initialize the @set_node2parsstat #

		my $min_penalty;
		my @pars_chars = ();
		for (my $j=0; $j<$ct_chars; $j++) { # The 1st middle for-loop #

		    my $cond_min_pen = $cond_min_penalties->[$j];

		    (defined $cond_min_pen) or next;

		    unless (defined $min_penalty) {
			$min_penalty = $cond_min_pen;
			@pars_chars = ($j);
			next;
		    }
		    ($min_penalty < $cond_min_pen) and next;

		    if ($min_penalty > $cond_min_pen) {
			$min_penalty = $cond_min_pen;
			@pars_chars = ($j);
		    } else {
			push @pars_chars, $j;
		    }
		}		# End of the 1st middle for-loop #

		foreach my $char (@pars_chars) { # THe 2nd middle for-loop #
		    my %node2parsstat = ($node => [$char, $min_penalty]);
		    push @set_node2parsstat, \%node2parsstat;
		}		# End of the 2nd middle for-loop #

		if ($fl_full_mode == 1) {
		    next;
		} else {
		    return \@set_node2parsstat; # Brief version #
		}
	    } 			# End of the Big unless #

	    my @new_set_node2parsstat = ();

		# Let the parent node determine the state of the node #

	    foreach my $node2parsstat (@set_node2parsstat) { # Outer for-loop #

		my $parsstat_pa = $node2parsstat->{$parent};
		unless (defined $parsstat_pa) {
		    print STDERR "[ERROR 'enum_node2parsstat_sankoff_td'] The parent node '$parent' of the node '$node' has NO INFORMATION on the PARSIMONIOUS STATE: $! !\n";
		    return undef;
		}
		my $pars_char_pa = $parsstat_pa->[0];
		my $pen_row = $pen_mtrx->[$pars_char_pa];
		my $min_penalty;
		my @pars_chars = ();
		for (my $j=0; $j<$ct_chars; $j++) { # The 3rd middle for-loop #

		    my $cond_min_pen = $cond_min_penalties->[$j];

		    (defined $cond_min_pen) or next;

		    $cond_min_pen += $pen_row->[$j];

		    unless (defined $min_penalty) {
			$min_penalty = $cond_min_pen;
			@pars_chars = ($j);
			next;
		    }
		    ($min_penalty < $cond_min_pen) and next;

		    if ($min_penalty > $cond_min_pen) {
			$min_penalty = $cond_min_pen;
			@pars_chars = ($j);
		    } else {
			push @pars_chars, $j;
		    }
		}			# End of the 3rd middle for-loop #

		my $counter = 0;
		foreach my $char (@pars_chars) { # The 4th middle for-loop #

			## Corrected a Potentially FATAL BUG on Oct 13 (Wed), 2010 ##
		    my %new_node2parsstat;
		    if ($counter>0) {
			foreach my $node (keys %{$node2parsstat}) {
			    my @parsstat = @{$node2parsstat->{$node}};
			    $new_node2parsstat{$node} = \@parsstat;
			}
		    } else {
			%new_node2parsstat = %{$node2parsstat};
		    }
		    ##my %new_node2parsstat = %{$node2parsstat};

			# A BUG fixed on June 16 (Wed), 2010 #
		    my $cond_min_pen = $cond_min_penalties->[$char];
		    $new_node2parsstat{$node} = [$char, $cond_min_pen];
		    ##$new_node2parsstat{$node} = [$char, $min_penalty];

		    push @new_set_node2parsstat, \%new_node2parsstat;
		    $counter++;
		}		# End of the 4th middle for-loop #

	    }			# End of the outer for-loop (over %node2parsstat) #

		# Update the set of parsimonious states #

	    @set_node2parsstat = @new_set_node2parsstat;

	}		# End of the main outermost foreach-loop (over all nodes) #

	return \@set_node2parsstat;

}	# End of the subroutine 'enum_node2parsstat_sankoff_td' #


# map_parsim_states_sankoff_clm:
#	This satellite subroutine of 'map_parsim_states_sankoff_msa'
#	performs Sankoff's parsimony algorithm on a column of MSA,
#	and find (a) map(s) of states onto nodes that are the most parsimonious
#	under the given penalty matrix.
#
# INPUT: (\%node2children, \%node2parent, \%node2depth, \%exnode2charindx, \@pen_mtrx, $fl_full_mode), where
#	%node2children = ($node_id => \@children, ...) for the interior nodes;
#	%node2parent = ($node_id => $parent_id,...) for the non-top nodes;
#	%node2depth = ($node_id => $depth, ...) for ALL nodes, with
#	$depth defined as the number of nodes from the top node (inclusive) to themselves (inclusive);
#	%exnode2charindx = ($node_id => $indx of the character at the node, ...)
#	for the exterior nodes. The $indx conforms to @pen_mtrx;
#	$pen_mtrx[$i]->[$j] is the penalty imposed on the change
#	from the $i th character to the $j th character;
#	$fl_full_mode = 1 if you want the full mode,
#			= 0 if the brief mode is enough.
#
# OUTPUT: \@set_node2parsstat, where
#
#	%{$set_node2parsstat[$opt]} = ($node_id => \@state_info, ...) for the $opt th
#	option of the parsimonious states of the site (or column) mapped onto the nodes,
#	with
#	@state_info = ($char, $sum_penal), where
#	$char is the character on the node,
#	$sum_penal is the minimum summation of the penalties across the subtree under the node.
#	If $fl_full_mode = 1, the information on ALL the nodes is given.
#	If $fl_full_mode = 0, ONLY the information on the TOP node  is given.
#
sub map_parsim_states_sankoff_clm (\%\%\%\%\@$) {

	my ($node2ch, $node2pa, $node2depth, $exnode2charindx, $pen_mtrx, $fl_full_mode) = @_;

=for DEBUGGING the subroutine
	print STDERR "\n< Subroutine 'map_parsim_states_sankoff_clm' >\n\n";
	print STDERR '%{$exnode2charindx} = (', "\n";
	foreach my $node (sort {$a <=> $b} keys %{$exnode2charindx}) {
	    print STDERR $node, '  =>  ', $exnode2charindx->{$node}, ",\n";
	}
	print STDERR ")\n\n";
	print STDERR '@{$pen_mtrx} = (', "\n";
	foreach my $row (@{$pen_mtrx}) { print STDERR "\t\[", join (', ', @{$row}), "\]\,\n"; }
	print STDERR "\t)\n\n";
=cut

		## Assign conditional minimum penalties to the nodes
		## in a bottom-up manner

	# %{$node2min_penalties} = ($node_id => \@min_penals, ...) for all nodes, where
	# $min_penals[$i] is the minimum summed penalty
	# imposed on the subtree under the node in question
	# under the condition that the node has the $i th character.
	#
	my $node2min_penalties = min_penalties_sankoff_bo (%{$node2ch}, %{$node2depth}, %{$exnode2charindx}, @{$pen_mtrx});
	unless (defined $node2min_penalties) {
	    print STDERR "[ERROR 'map_parsim_states_sankoff_clm'] The subroutine 'min_penalties_sankoff_bo' FAILED: $! !\n";
	    return undef;
	}

=for DEBUGGING the subroutine
	print STDERR "\n{ Output of 'min_penalties_sankoff_bo' }\n\n"; 
	print STDERR '%{$node2min_penalties} = ( # Node_ID => [minimin, penalties, conditional, on, the, state]', "\n";
	foreach my $node (sort {$a <=> $b} keys %{$node2min_penalties}) {
	    print STDERR "\t", $node, '  =>   [', join (', ', @{$node2min_penalties->{$node}}), '],', "\n";
	}
	print STDERR "\t)\n\n";
=cut

		## Enumerate the maps from the nodes to the parsimonious states
		## in a top-down manner

	my $set_node2parsstat = enum_node2parsstat_sankoff_td (%{$node2pa}, %{$node2depth}, %{$node2min_penalties}, @{$pen_mtrx}, $fl_full_mode);
	unless (defined $set_node2parsstat) {
	    print STDERR "[ERROR 'map_parsim_states_sankoff_clm'] The subroutine 'enum_node2parsstat_sankoff_td' FAILED: $! !\n";
	    return undef;
	}
=for DEBUGGING the subroutine
	my $ct_sets = @{$set_node2parsstat};
	print STDERR "\n{ Output of 'enum_node2parsstat_sankoff_td' ($ct_sets maps of states} }\n\n";
	for (my $m = 0; $m <$ct_sets; $m++) {
	    my $node2parsstat = $set_node2parsstat->[$m];
	    print STDERR "( The $m th map )\n\n";
	    print STDERR join ("\t", '#Node_ID', 'State', '#{changes}'), "\n\n";
	    foreach my $node (sort {$a <=> $b} keys %{$node2parsstat}) {
		print STDERR join ("\t", $node, @{$node2parsstat->{$node}}), "\n";
	    }
	    print STDERR "\n\n";
	}
=cut

=for DEBUGGING the subroutine
	print STDERR " --- 'map_parsim_states_sankoff_cml' ENDED ---\n\n";
=cut

	return $set_node2parsstat;

}	# End of the subroutine 'map_parsim_states_sankoff_clm' # 


# map_parsim_states_sankoff_msa:
#	This subroutine performs Sankoff's parsimony algorithm on a MSA,
#	and serially find a set of parsimonious maps of states onto nodes for
#	each of the columns in the input MSA.
#
#	NOTE that this subroutine eats up the input MSA.
#
# INPUT: ($topnode_id, \%node2children, \%node2parent, \%name2id, \@seqnames, \@msa, \@charlist, \@pen_mtrx, $fl_full_mode), where
#	%node2children = ($node_id => \@children, ...) for the interior nodes;
#	%node2parent = ($node_id => $parent_id, ...) for the non-top nodes;
#	%name2id = ($seqname => $node_id, ...) for the exterior nodes and the top node;
#	$seqnames[$k] is the name of the $k th sequence in the input MSA;
#	${$msa[$k]} is the $k th sequence embedded in the input MSA;
#	@charlist lists the possible characters;
#	$pen_mtrx[$i]->[$j] gives the penalty for the change from $charlist[$i] to $charlist[$j];
#	$fl_full_mode = 1 if you want the full mode,
#			= 0 if the brief mode is enough.
#
# OUTPUT: \@setset_node2parsstat, where
#	%{$setset_node2parsstat[$l]->[$opt]} = ($node_id => \@state_info, ...) for the $opt th
#	option of the parsimonious states of the $l th site mapped onto the nodes,
#	with
#	@state_info = ($char, $sum_penal), where
#	$char is the character on the node,
#	$sum_penal is the minimum summation of the penalties across the subtree under the node.
#	If $fl_full_mode = 1, the information on ALL the nodes is given.
#	If $fl_full_mode = 0, ONLY the information on the TOP node  is given.
#
sub map_parsim_states_sankoff_msa ($\%\%\%\@\@\@\@$) {

	my ($topnode_id, $node2ch, $node2pa, $name2id, $seqnames, $msa, $charlist, $pen_mtrx, $fl_full_mode) = @_;

	my $ct_seqs = @{$seqnames};
	unless ($ct_seqs>0) {
	    print STDERR "[ERROR 'map_parsim_states_sankoff_msa'] NO SEQUENCE in the input MSA: $! !\n";
	    return undef;
	}
	unless ($ct_seqs == @{$msa}) {
	    print STDERR "[ERROR 'map_parsim_states_sankoff_msa'] The number of sequences (", scalar (@{$msa}), ") in the MSA CLASHES with the number of sequence names ($ct_seqs): $! !\n";
	    return undef;
	}
	my $ct_clms = length ${$msa->[0]};
	($ct_clms>0) or (return []);

	my $ct_chars = @{$charlist};
	unless ($ct_chars == @{$pen_mtrx}) {
	    print STDERR "[ERROR 'map_parsim_states_sankoff_msa'] The number of rows in the penalty matrix (", scalar (@{$pen_mtrx}), ") CLASHES with the number of characters ($ct_chars): $! !\n";
	    return undef;
	}

		# Prepare auxiliary arrays/hashes #

	# %{$node2depth} = ($node_id => #{nodes from the top node to itself}, ...);
	my $node2depth = make_node2abs_depth ($topnode_id, %{$node2ch});
	unless (defined $node2depth) {
	    print STDERR "[ERROR 'map_parsim_states_sankoff_msa'] The subroutine 'make_node2abs_depth' FAILED : $! !\n";
	    return undef;
	}

	my %char2indx; # ($character => $index in @{$charlist}, ...)
	for (my $i = 0; $i<$ct_chars; $i++) { $char2indx{$charlist->[$i]} = $i; }

	my @node_ids; # $node_ids[$k] is the exterior node ID corresponding to the $k th sequence in @{$msa}
	for (my $k=0; $k<$ct_seqs; $k++) { # The 2nd preliminary for-loop #
	    my $name = $seqnames->[$k];
	    my $node_id = $name2id->{$name};
	    unless (defined $node_id) {
		print STDERR "[ERROR 'map_parsim_states_sankoff_msa'] NODE ID is UNDEFINED for the $k th sequence (name: $name): $! !\n";
		return undef;
	    }
	    $node_ids[$k] = $node_id;
	}			# End of the 2nd preliminary for-loop #

		## Main Process ##

	my @setset_node2parsstat = ();

	for (my $l=0; $l<$ct_clms; $l++) { # The main outer for-loop #

	    my %exnode2charindx; # ($node_id => $index of the character, ...) for the exterior nodes
	    my @char_in_clm = (); ## For a debugging purpose ##
	    for (my $k=0; $k<$ct_seqs; $k++) { # The 1st inner for-loop #

		my $node_id = $node_ids[$k];

		my $char = substr (${$msa->[$k]}, 0, 1, '');
		my $indx = $char2indx{$char};
		unless (defined $indx) {
		    print STDERR "[ERROR 'map_parsim_states_sankoff_msa'] INDEX is UNDEFINED for the character '$char' in the $l th site of the $k th sequence: $! !\n";
		    return undef;
		}
		$exnode2charindx{$node_id} = $indx;
		push @char_in_clm, $char; ## For debugging ##
	    }				# End of the 1st inner for-loop #

	    my $set_node2parsstat =  map_parsim_states_sankoff_clm (%{$node2ch}, %{$node2pa}, %{$node2depth}, %exnode2charindx, @{$pen_mtrx}, $fl_full_mode) ;
	    unless (defined $set_node2parsstat) {
		print STDERR "[ERROR 'map_parsim_states_sankoff_msa'] 'map_marsim_states_sankoff_msa' FAILED on the $l th site: $! !\n";
		return undef;
	    }

		## Translate the character index back to the character ##

	    foreach my $node2parsstat (@{$set_node2parsstat}) { # The 2nd inner foreach-loop #
		foreach my $nodeid (keys %{$node2parsstat}) { # The inner-most foreach-loop #
		    my $parsstat = $node2parsstat->{$nodeid};
		    my $charindx = $parsstat->[0];
		    my $char = $charlist->[$charindx];
		    unless (defined $char) {
			print STDERR "[ERROR 'map_parsim_states_sankoff_msa'] NO CHARACTER CORRESPONDING to the character index '$charindx' for the node ID $nodeid at the $l th column: $! !\n";
			return undef;
		    }
		    $parsstat->[0] = $char;
		}			# End of the inner-most foreach-loop #
	    }			# End of the 2nd inner foreach-loop #

	    push @setset_node2parsstat, $set_node2parsstat;

	}			# End of the main outer for-loop #

	return \@setset_node2parsstat;

}	# End of the subroutine 'map_parsim_states_sankoff_msa' #


# map_parsim_states_sankoff_1clm:
#	This variant of 'map_parsim_states_sankoff_msa' specializes in
#	handling just a single column in a MSA,
#	namely comparing just a single trait across taxa.
#
# map_parsim_states_sankoff_msa:
#	This subroutine performs Sankoff's parsimony algorithm on a MSA,
#	and serially find a set of parsimonious maps of states onto nodes for
#	each of the columns in the input MSA.
#
#	NOTE that this subroutine eats up the input MSA.
#
# INPUT: ($topnode_id, \%node2children, \%node2parent, \%name2id, \@seqnames, \@clm, \@charlist, \@pen_mtrx, $fl_full_mode), where
#	%node2children = ($node_id => \@children, ...) for the interior nodes;
#	%node2parent = ($node_id => $parent_id, ...) for the non-top nodes;
#	%name2id = ($seqname => $node_id, ...) for the exterior nodes and the top node;
#	$seqnames[$k] is the name of the $k th sequence in the input MSA;
#	$clm[$k] is the character of the $k th sequence (or taxon);
#	@charlist lists the possible characters;
#	$pen_mtrx[$i]->[$j] gives the penalty for the change from $charlist[$i] to $charlist[$j];
#	$fl_full_mode = 1 if you want the full mode,
#			= 0 if the brief mode is enough.
#
# OUTPUT: \@set_node2parsstat, where
#	%{$set_node2parsstat[$opt]} = ($node_id => \@state_info, ...) for the $opt th
#	option of the parsimonious states of the clumn mapped onto the nodes,
#	with
#	@state_info = ($char, $sum_penal), where
#	$char is the character on the node,
#	$sum_penal is the minimum summation of the penalties across the subtree under the node.
#	If $fl_full_mode = 1, the information on ALL the nodes is given.
#	If $fl_full_mode = 0, ONLY the information on the TOP node  is given.
#
sub map_parsim_states_sankoff_1clm ($\%\%\%\@\@\@\@$) {

	my ($topnode_id, $node2ch, $node2pa, $name2id, $seqnames, $clm, $charlist, $pen_mtrx, $fl_full_mode) = @_;

	my $ct_seqs = @{$seqnames};
	unless ($ct_seqs>0) {
	    print STDERR "[ERROR 'map_parsim_states_sankoff_1clm'] NO SEQUENCE in the input MSA: $! !\n";
	    return undef;
	}
	unless ($ct_seqs == @{$clm}) {
	    print STDERR "[ERROR 'map_parsim_states_sankoff_1clm'] The number of sequences (", scalar (@{$clm}), ") in the column CLASHES with the number of sequence names ($ct_seqs): $! !\n";
	    return undef;
	}
	my $len_char  = length $clm->[0];
	unless ($len_char>0) {
	    print STDERR "[ERROR 'map_parsim_states_sankoff_1clm'] We do NOT HANDLE NULL CHARACTERS: $! !\n";
	    return undef;
	}
	if ($len_char>1) {
	    print STDERR "[WARNING 'map_parsim_states_sankoff_1clm'] The character seems be of length $len_char, instead of one, but I will go on anyway ...\n\n";
	}

	my $ct_chars = @{$charlist};
	unless ($ct_chars == @{$pen_mtrx}) {
	    print STDERR "[ERROR 'map_parsim_states_sankoff_msa'] The number of rows in the penalty matrix (", scalar (@{$pen_mtrx}), ") CLASHES with the number of characters ($ct_chars): $! !\n";
	    return undef;
	}

		# Prepare auxiliary arrays/hashes #

	# %{$node2depth} = ($node_id => #{nodes from the top node to itself}, ...);
	my $node2depth = make_node2abs_depth ($topnode_id, %{$node2ch});
	unless (defined $node2depth) {
	    print STDERR "[ERROR 'map_parsim_states_sankoff_msa'] The subroutine 'make_node2abs_depth' FAILED : $! !\n";
	    return undef;
	}

	my %char2indx; # ($character => $index in @{$charlist}, ...)
	for (my $i = 0; $i<$ct_chars; $i++) { $char2indx{$charlist->[$i]} = $i; }

	my @node_ids; # $node_ids[$k] is the exterior node ID corresponding to the $k th sequence in @{$msa}
	for (my $k=0; $k<$ct_seqs; $k++) { # The 2nd preliminary for-loop #
	    my $name = $seqnames->[$k];
	    my $node_id = $name2id->{$name};
	    unless (defined $node_id) {
		print STDERR "[ERROR 'map_parsim_states_sankoff_msa'] NODE ID is UNDEFINED for the $k th sequence (name: $name): $! !\n";
		return undef;
	    }
	    $node_ids[$k] = $node_id;
	}			# End of the 2nd preliminary for-loop #

		## Main Process ##

	my %exnode2charindx; # ($node_id => $index of the character, ...) for the exterior nodes
	for (my $k=0; $k<$ct_seqs; $k++) { # The 1st main for-loop #

	    my $node_id = $node_ids[$k];

	    my $char = $clm->[$k];
	    my $indx = $char2indx{$char};
	    unless (defined $indx) {
	        print STDERR "[ERROR 'map_parsim_states_sankoff_1clm'] INDEX is UNDEFINED for the character '$char' of the $k th sequence: $! !\n";
	        return undef;
	    }
	    $exnode2charindx{$node_id} = $indx;
	}				# End of the 1st main for-loop #

	my $set_node2parsstat =  map_parsim_states_sankoff_clm (%{$node2ch}, %{$node2pa}, %{$node2depth}, %exnode2charindx, @{$pen_mtrx}, $fl_full_mode) ;
	unless (defined $set_node2parsstat) {
	    print STDERR "[ERROR 'map_parsim_states_sankoff_1clm'] 'map_marsim_states_sankoff_msa' FAILED: $! !\n";
	    return undef;
	}

		## Translate the character index back to the character ##

	foreach my $node2parsstat (@{$set_node2parsstat}) { # The 2nd main foreach-loop #
	    foreach my $nodeid (keys %{$node2parsstat}) { # The inner foreach-loop #
		my $parsstat = $node2parsstat->{$nodeid};
		my $charindx = $parsstat->[0];
		my $char = $charlist->[$charindx];
		unless (defined $char) {
		    print STDERR "[ERROR 'map_parsim_states_sankoff_1clm] NO CHARACTER CORRESPONDING to the character index '$charindx' for the node ID $nodeid: $! !\n";
		    return undef;
		}
		$parsstat->[0] = $char;
	    }			# End of the inner foreach-loop #
	}			# End of the 2nd main foreach-loop #


	return $set_node2parsstat;

}	# End of the subroutine 'map_parsim_states_sankoff_1clm' #


# map_parsim_gapstates_sankoff:
#	This subroutine maps parsimonious gap states on the tree
#	by first using Sankoff's parsimony on a set of dimorphic character states (present/absent),
#	then by excluding those character states containing more than one insertion, if you want.
#	We could regard @chars_in_clm as gap information on a block
#	(or a set of columns) of the same gap pattern, if desired.
#
#	NOTE that this could end up in NO parsimonious states.
#	In that case, it would be better to apply Farris's (1977) Dollo parsimony method.
#
#	REVISED on June 16 (Thu), 2010:
#	The subroutine now uses 'map_parsim_states_sankoff_1clm'
#	instead of 'map_parsim_states_sankoff_msa'.
#
# INPUT: ($topnode_id, \%node2children, \%node2parent, \%name2id, \@seqnames, \@chars_in_clm, $gap, $ngap, $fl_full_mode, $fl_rmv_dblins), where
#	%node2children = ($node_id => \@children, ...) for the interior nodes;
#	%node2parent = ($node_id => $parent_id, ...) for the non-top nodes;
#	%name2id = ($seqname => $node_id, ...) for the exterior nodes and the top node;
#	$seqnames[$k] is the name of the $k th sequence in the input MSA;
#	$chars_in_clm[$k] is the character that the $k th sequence has in the column in question;
#	$gap and $ngap are the codes to specify a gap and a non-gap residue, respectively.
#	NOTE that $gap must be used in @chars_in_clm as well;
#	$fl_full_mode = 1 if you want the full mode,
#			= 0 if the brief mode is enough;
#	$fl_rmv_dblins = 1 if you want to remove those states containing more than one insertion,
#	               = 0 if you don't mind retaining sub states.
#	NOTE that $fl_rmv_dblins = 1 takes effect only if $fl_full_mode = 1.
#
# OUTPUT: \@set_node2pars_gapstat, where
#	%{$set_node2pars_gapstat[$opt]} = ($node_id => [$gap/$ngap, $sbct_indels], ...)
#	 for the $opt th option of the parsimonious gap states mapped onto the nodes,
#	with $sbct_indels is the number of insertions/deletions in the subtree
#	under $node_id.
#	If $fl_full_mode = 1, the information on ALL the nodes is given.
#	If $fl_full_mode = 0, ONLY the information on the TOP node  is given.
#
sub map_parsim_gapstates_sankoff ($\%\%\%\@\@$$$$) {

	my ($topnode_id, $node2ch, $node2pa, $name2id, $seqnames,
	$chars_in_clm, $gap, $ngap, $fl_full_mode, $fl_rmv_dblins) = @_;

	my $ct_seqs = @{$seqnames};
	unless (@{$chars_in_clm}== $ct_seqs) {
	    print STDERR "[ERROR 'map_parsim_gapstates_sankoff'] ILLEGAL INPUT: THe number of characters in the column (", scalar (@{$chars_in_clm}), ") CLASHES with that of sequences ($ct_seqs): $! !\n";
	    return undef;
	}
		# Prepare additional input data #

	my @rdcd_clm = (); # REVISED on June 17 (Thu), 2010 #
	##my @rdcd_msa = ();
	foreach my $char (@{$chars_in_clm}) { # 1st preliminary foreach-loop #
	    my $code = ($char eq $gap) ? $gap : $ngap;

		# REVISED on June 17 (Thu), 2010 #
	    push @rdcd_clm, $code;
	    ##push @rdcd_msa, \$code;
	}			# End of the 1st preliminary foreach-loop #
	my @charlist = ($ngap, $gap);
	my @gap_pen = (
		[0, 1],
		[1, 0]
		);


		## REVISED on June 17 (Thu), 2010 ##
	my $set_node2pars_gapstat = map_parsim_states_sankoff_1clm ( $topnode_id, %{$node2ch}, %{$node2pa}, %{$name2id}, @{$seqnames}, @rdcd_clm, @charlist, @gap_pen, $fl_full_mode);
	unless (defined $set_node2pars_gapstat) {
	    print STDERR "[ERROR 'map_parsim_gapstates_sankoff'] 'map_parsim_states_sankoff_1clm' FAILED on the reduced MSA: $! !\n";
	    return undef;
	}
	##my $setset_node2pars_gapstat = map_parsim_states_sankoff_msa ( $topnode_id, %{$node2ch}, %{$node2pa}, %{$name2id}, @{$seqnames}, @rdcd_msa, @charlist, @gap_pen, $fl_full_mode);
	##unless (defined $setset_node2pars_gapstat) {
	##    print STDERR "[ERROR 'map_parsim_gapstates_sankoff'] 'map_parsim_states_sankoff_msa' FAILED on the reduced MSA: $! !\n";
	##    return undef;
	##}
	##unless (@{$setset_node2pars_gapstat}==1) {
	##    print STDERR "[ERROR 'map_parsim_gapstates_sankoff'] Somehow, 'map_parsim_states_sankoff_msa' has output parsimonious states on ", scalar (@{$setset_node2pars_gapstat}), " sites, instead of those on a single site: $! !\n";
	##    return undef;
	##}
	##my $set_node2pars_gapstat = $setset_node2pars_gapstat->[0];

		# If you want, return the raw output #

		# Revised on June 17 (Thu), 2010 # 
	($fl_full_mode and $fl_rmv_dblins) or (return $set_node2pars_gapstat);
	##($fl_rmv_dblins) or (return $set_node2pars_gapstat);

		# If you want,
		# remove states containing more than one insertion.

	my @rfnd_set_node2pars_gapstat = ();
	foreach my $node2gapstat (@{$set_node2pars_gapstat}) { # Finishing foreach-loop #
	    my $ct_ins = 0;
	    foreach my $node (keys %{$node2pa}) { # Inner foreach-loop #
		my $parent = $node2pa->{$node};
		(defined $parent) or next;

		    # An insertion is defined as:
		    # $gap at a parent -> $ngap at a child

		my $gapstat_ch = $node2gapstat->{$node};
		($gapstat_ch->[0] eq $ngap) or next;

		my $gapstat_pa = $node2gapstat->{$parent};
		($gapstat_pa->[0] eq $gap) and ($ct_ins++);
	    }				# End of the inner foreach-loop #
	    ($ct_ins>1) and next;

	     push @rfnd_set_node2pars_gapstat, $node2gapstat;

	}			# End of the finishing foreach-loop #

	return \@rfnd_set_node2pars_gapstat;

}	# End of the subroutine 'map_parsim_gapstates_sankoff' #


# locate_parsim_changes:
#	This subroutine receives a map of states (or characters) onto nodes,
#	and locates the branches that exhibit changes
#	under the assumption of parsimony.
#
# INPUT: (\%node2pa, \%node2stat, $indx_stat), where
#	%node2pa = ($node_id => $parent_id, ...) for all nodes except the top node;
#	%node2stat = ($node_id => $stat_info, ...) for all nodes, with
#	$stat_info->[$indx_stat] if $indx_stat is defined,
#	or $stat_info if $indx_stat = undef, being the state (character)
#	mapped onto the node $node_id.
#
# OUTPUT: (\%br2change, $ct_changes), where
#	%br2change = ($branch_id => [$stat_parent, $stat_node], ...), where
#	$branch_id is actually identical to the ID of the node immediately downstream of the branch.
#	$stat_node is the state (or character) of the node, and
#	$stat_parent is the state (or character) of the parent node.
#
sub locate_parsim_changes (\%\%$) {

	my ($node2pa, $node2stat, $indx_stat) = @_;

	my $ct_changes = 0;
	my %br2change;

	foreach my $node (keys %{$node2pa}) {
	    my $parent = $node2pa->{$node};
	    (defined $parent) or next;

	    my $stat_info = $node2stat->{$node};
	    unless (defined $stat_info) {
		print STDERR "[ERROR 'locate_parsim_changes'] NO STATE INFORMATION on the node '$node': $! !\n";
		return (undef, undef);
	    }
	    my $pa_stat_info = $node2stat->{$parent};
	    unless (defined $pa_stat_info) {
		print STDERR "[ERROR 'locate_parsim_changes'] NO STATE INFORMATION on the parent '$parent' of the node '$node': $! !\n";
		return (undef, undef);
	    }
	    my $stat_node = (defined $indx_stat) ? $stat_info->[$indx_stat] : $stat_info ;
	    my $stat_pa = (defined $indx_stat) ? $pa_stat_info->[$indx_stat] : $pa_stat_info ;
	    ($stat_node eq $stat_pa) and next;
	    $br2change{$node} = [$stat_pa, $stat_node];
	    $ct_changes++;
	}

	return (\%br2change, $ct_changes);

}	# End of the subroutine 'locate_parsim_changes' #


1;	# a "spell" which makes the module "use"-able and/or "require"-able #
