# Supplementary material for: Detecting negative selection on recurrent mutations using gene genealogy
Source: BMC Genet. 2013 May 7;14:37. doi: 10.1186/1471-2156-14-37 (PMC3661350; doi:10.1186/1471-2156-14-37)
Supplement: Additional file 3 — A ZIP archive that contains the original versions of a Perl module implementing our new parsimony algorithm, as well as of Perl and Bourne shell scripts used for our simulation data analyses to examine the performances of various neutrality tests including our two new tests. It also contains a README file that describes how to use the modules and scripts. (The modules and scripts will run on a Mac OS X terminal. And they should probably run on other UNIX platforms as well, although we have not tested whether they indeed will.) The latest version of the modules and scripts, as well as some null-distributions, can be found in the DENSERM directory at the FTP repository of the Bioinformatics Organization [95]. [file 1471-2156-14-37-S3.zip › additional_file_3/DENSERM_P/Parsing3/bch_hypser_br_pars_out_msms.sh]

#!/bin/sh
#
###################################################################################
#	DENSERM_P: A package to DEtect Negative SElection on Recurrent Mutations
#			(almost exclusively via Perl modules and scripts).
#	Version 0.3: Copyright (C) 2012 Kiyoshi Ezawa
#
#    This package is free software: you can redistribute it and/or modify
#    it under the terms of the GNU General Public License as published by
#    the Free Software Foundation, either version 3 of the License, or
#    (at your option) any later version.
#
#    This package is distributed in the hope that it will be useful,
#    but WITHOUT ANY WARRANTY; without even the implied warranty of
#    MERCHANTABILITY or FITNESS FOR A PARTICULAR PURPOSE.  See the
#    GNU General Public License for more details.
#
#    You should have received a copy of the GNU General Public License, "GNU_GPL.txt",
#    along with this package.  If not, see <http://www.gnu.org/licenses/>.
#
#    The author can be contacted by e-mailing to <kezawa dot ezawa3 at gmail dot com>
#    (replace " dot " and " at " with "." and "@", respectively).
###################################################################################
#

##plscript='hyperser_br_pars_out_msms.5b_bch.pl'
plscript='hyperser_br_pars_out_msms.3b_bch.pl'

echo "Start:"
date
echo ''

##for snu in '2Smu' 'hfSmu'
##for snu in '0' 'hfSmu' 'Smu' '2Smu' '3Smu' '10Smu'
for snu in 'Smu' '3Smu'
do
    ##if (time perl $plscript $snu) > "log_hypser.Snu_$snu.sAA0.txt" 2>&1
    if (time perl $plscript $snu) > "log_hypser.Snu_$snu.txt" 2>&1
    then
	echo "'$plscript $snu' Ended ..."
	echo ''
	date
	echo ''
    else
	echo "'$plscript $snu' FAILED !!"
	echo ''
	date
	echo
	exit 1
    fi
done

echo "End:"
date
echo ''

exit 0
