# Supplementary material for: Detecting negative selection on recurrent mutations using gene genealogy
Source: BMC Genet. 2013 May 7;14:37. doi: 10.1186/1471-2156-14-37 (PMC3661350; doi:10.1186/1471-2156-14-37)
Supplement: Additional file 3 — A ZIP archive that contains the original versions of a Perl module implementing our new parsimony algorithm, as well as of Perl and Bourne shell scripts used for our simulation data analyses to examine the performances of various neutrality tests including our two new tests. It also contains a README file that describes how to use the modules and scripts. (The modules and scripts will run on a Mac OS X terminal. And they should probably run on other UNIX platforms as well, although we have not tested whether they indeed will.) The latest version of the modules and scripts, as well as some null-distributions, can be found in the DENSERM directory at the FTP repository of the Bioinformatics Organization [95]. [file 1471-2156-14-37-S3.zip › additional_file_3/DENSERM_P/Parsing3/hyperser_br_pars_out_msms.3b_bch.pl]

#!/usr/bin/perl
#
###################################################################################
#	DENSERM_P: A package to DEtect Negative SElection on Recurrent Mutations
#			(almost exclusively via Perl modules and scripts).
#	Version 0.3: Copyright (C) 2012 Kiyoshi Ezawa
#
#    This package is free software: you can redistribute it and/or modify
#    it under the terms of the GNU General Public License as published by
#    the Free Software Foundation, either version 3 of the License, or
#    (at your option) any later version.
#
#    This package is distributed in the hope that it will be useful,
#    but WITHOUT ANY WARRANTY; without even the implied warranty of
#    MERCHANTABILITY or FITNESS FOR A PARTICULAR PURPOSE.  See the
#    GNU General Public License for more details.
#
#    You should have received a copy of the GNU General Public License, "GNU_GPL.txt",
#    along with this package.  If not, see <http://www.gnu.org/licenses/>.
#
#    The author can be contacted by e-mailing to <kezawa dot ezawa3 at gmail dot com>
#    (replace " dot " and " at " with "." and "@", respectively).
###################################################################################
#
# hyperser_br_pars_out_msms.3b_bch.pl:
#	This slightly revised version of 'hyperser_br_pars_out_msms.3b.pl'
#	is cut out for batch processing of sessions with multiple Snu/Smu's.
#	(CREATED on Jan 31 (Tue), 2012)
#
# hyperser_br_pars_out_msms.3b.pl:
#	This revised version of 'hyperser_br_pars_out_msms.3.pl'
#	keeps only $CT_SSITES (neutral) segregating-sites from the 5'-end,
#	and uses them for the main analyses. 
#	(CREATED on Jan 23 (Mon), 2012)
#
# hyperser_br_pars_out_msms.3.pl:
#	This revised version of 'ser_br_pars_out_msms.3.pl'
#	can handle multiple SMU's, instead of just a single SMU as the predecessor did.
#	(CREATED on Jan 13 (Fri), 2012)
#
# ser_br_pars_out_msms.3.pl:
#	This revised version of 'ser_br_pars_out_msms.2.pl' does basically the same thing as the predecessor,
#	but using a genealogy that was inferred from the putatively neutral SNPs
#	flanking the selected site.
#	Thus the genealogy may not be completely resolved,
#	in which case the number and locations of the selected mutations
#	are inferred via a parsimony principle.
#	TO summarize, the two major modifications are:
#	(i) inferring a genealogy via a maximum consistency principle (actually via NJ + partition consistency).
#	For this purpose, a subroutine 'incompl_neut_genealogy_via_nj' in the new package 'MyPopgenGenealogy.pm' was introduced;
#	(ii) switching the algorithm to mapping the selected mutations onto the genealogy
#	from a simple Sankoff parsimony algorithm on a fixed genealogy
#	to an algorithm that maps mutations while resolving unresolved genealogical relationships.
#	For this purpose, a subroutine 'map_parsim_changes_sankoff_ptrslv_1clm' in the new package 'MyTreeMap_IImlt' replaced the subroutine 'enumerate_parsim_changes_1site' in the package 'MyPopgenGenealogy'.
#	(iii) Pre-screening the simulated replicates with a single state at the selected site,
#	in order to save computational time.
#
#	(CREATION STARTED on Nov 12 (Sat), 2011, ENDED on Jan 13 (Fri), 2011)
#
# ser_br_pars_out_msms.2.pl:
#	This revised version of 'ser_br_pars_out_msms.pl' consider the situation
#	that the mutants of different origins are actually indistinguishable,
#	and that we don't even know which is mutant and which is wild type.
#	However, it still uses a completely resolved genealogy (output by the simulator).
#	(CREATED on Nov 10 (Thu), 2011)
#
# ser_br_pars_out_msms.pl:
#	This Perl script briefly parses the outputs of the program 'msms' in a serial manner.
#	This script takes advantage of the behavoir of 'msms' that
#	(i) it distinguishes the mutants of different origins, and that
#	(ii) even if a branch appear to experience a change from a mutant from another mutant,
#	(CREATION STARTED on Oct 30 (Sun), ENDED on Nov 8 (Tue), 2011)
#

use strict;
use warnings;

use MyFile_manipu qw( open_input_file2 open_output_file list_sessions_ext );
use MyArrayManipu_num qw( binsearch_num );
use MyTaxonomy qw( fetch_ext_offsprings_nr );
use MyTreeManipu_II qw( input_tree_file output_tree );
=moved to 'MyPopgengenealogy.pm
use MyTreeMap_II qw( map_parsim_states_sankoff_1clm locate_parsim_changes );
=cut
use MyTreeMap_IImlt qw( map_parsim_changes_sankoff_ptrslv_1clm );
use MyPopgenGenealogy qw(
	incompl_neut_genealogy_via_nj
	);
	## enumerate_parsim_changes_1site


##sub parse_sgl_replicate_msms (\$$);
sub parse_sgl_replicate_msms (\*$$);
=moved to 'MyPopgengenealogy.pm
sub enumerate_parsim_changes_1site ($\@\@\@\@\@);
=cut
sub fetch_ibd_curr_descendants ($\%\%$\%);

$| = 1; # Flush the buffer for the standard output everytime data flows into it. #
##our $IN_REC_SEP = join ('', "\n", '//', "\n"); # Input record separator #
our $IN_REC_SEP = join ('', '//', "\n"); # Input record separator #

my $plscript_path = $0;
my ($plscript_name)  = ($plscript_path =~ m!([^/]+)$!);
unless ((defined $plscript_name) and ($plscript_name =~ m/\S/)) {
     print STDERR "[ERROR] FAILED to EXTRACT a SCRIPT NAME from the path '$plscript_path' !\n";
	print STDERR "[ERROR '$plscript_path'] $!\n";
	die ;
}

	## Parameters to be specified ##

	# ADDED in creation of 'hyperser_br_pars_out_msms.3b.pl' (on Jan 23 (Mon), 2012) #
our $CT_SSITES = 50; # The number of (neutral) segregating sites that are to be kept (from the 5'-end).

##our $SMU = 0.316;
##our $SMU = 1;
##our $SMU = 3.16;
	# = Smu (= the rate of mutation from WT to mutant, per 4*Ne generations)

##our $SNU = 0;
##our $SNU = 'hfSmu';
##our $SNU = 'Smu';
##our $SNU = '2Smu';
##our $SNU = '3Smu';
##our $SNU = '10Smu';
	# = Snu (= the rate of mutation from mutant to WT, per 4*Ne generations)

	## ADDED in creation of 'hyperser_br_pars_out_msms.3b_bch.pl' on Jan 31 (Tue), 2012. ##
unless (@ARGV>0) {
	print STDOUT "\nUsage: $plscript_name {label_Snu}\n\n";
	print STDERR "[ERROR '$plscript_name'] $!\n";
	die ;
}
our $SNU = $ARGV[0];


our $TOP_NODE = $MyTreeManipu_II::TOP_NODE;
our $INDX_LENGTH = $MyTreeManipu_II::INDX_LENGTH;

	# List of characters and penalty matrix for neutral segregating sites #
our @CHARLIST_N = qw(0 1);
our @PEN_MTRX_N = ();
foreach my $char1 (@CHARLIST_N) {
	my @row = ();
	foreach my $char2 (@CHARLIST_N) { push @row, ($char1 eq $char2) ? 0 : 1; }
	push @PEN_MTRX_N, \@row;
}

	## Input/Output directories/files ##

	# $infile = "$indir/$pref_ifile$ssize$suff_ifile", with
	# $indir = "$intop_dir/$pref_indir$label_sAA", with
	# $intop_dir = "$intoptop_dir/$pref_intopdir$label_smu/$middir_name";
	# [$indir = "$intop_dir/$pref_indir$label_sAA". ] --- for the predecessor 'ser_br_pars_out_msms.3.pl'
	#
=for the predecessor 'ser_br_pars_out_msms.3.pl'
my $intop_dir = "../Simulations/Snu_$SNU/Smu_$SMU/TESTs/Test1"; # For TESTING the script #
=cut
##my $intoptop_dir = "../Simulations/Snu_$SNU/TESTs/Test1"; # For TESTING the script #
my $intoptop_dir = "../Simulations/Snu_$SNU"; # For full-scale analyses #
##my $intoptop_dir = "../Simulations.6/Snu_$SNU"; # For full-scale analyses #

my $pref_intopdir = 'Smu_';
##my $middir_name = 'Test'; # For TESTING the script #
my $middir_name = 'FullScale'; # for full-scale analyses #
my $pref_indir = 'SAA_';
my $pref_ifile = 'out_size';
my $suff_ifile = '.txt.gz';

	# $outfile = "$outdir/$pref_ofile$ssize$suff_ofile", with
	# $outdir = "$outtop_dir/$pref_outdir$label_sAA", with
	# $outtop_dir = "$outtoptop_dir/$pref_outtopdir$label_smu".
	#
=for the predecessor 'ser_br_pars_out_msms.3.pl'
my $outtop_dir = "TESTs/Test1cp/Snu_$SNU/Smu_$SMU";
=cut
##my $outtoptop_dir = "TESTs_hp/Test1a/Snu_$SNU"; # For TESTING the script #
my $outtoptop_dir = "FullScale/Snu_$SNU"; # For full-scale analyses #

my $pref_outtopdir = $pref_intopdir;
my $pref_outdir = $pref_indir;
my $pref_ofile = 'br_parsed_size';
my $suff_ofile = $suff_ifile;

	# (ADDED on Nov 8 (Tue), 2011)
	# $outfile2 = "$outdir/$pref_ofile2$ssize$suff_ofile2".
my $pref_ofile2 = 'tbl_summ_size';
my $suff_ofile2 = '.txt.gz';

	## Check input/output directories/files ##

unless ((-d $intoptop_dir) and ( -r $intoptop_dir) ) {
##unless ((-d $intop_dir) and ( -r $intop_dir) ) {
	print STDOUT "[ERROR '$plscript_name'] CanNOT FIND a readable TOP-TOP INPUT DIRECTORY '$intoptop_dir' !\n";
	print STDERR "[ERROR '$plscript_name'] $! !\n\n";
	die ;
}

my $labels_smu = list_sessions_ext ($intoptop_dir, $pref_intopdir, '', 'dr');
unless ((defined $labels_smu) and (@{$labels_smu}>0)) {
	print STDOUT "[ERROR '$plscript_name'] Found NO DIRECTORIES named '${pref_intopdir}xxx' in the directory '$intoptop_dir' !\n";
	print STDERR "[ERROR '$plscript_name'] $! !\n\n";
	die ;
}
=for the predecessor 'ser_br_pars_out_msms.3.pl'
my $labels_sAA = list_sessions_ext ($intop_dir, $pref_indir, '', 'dr');
unless ((defined $labels_sAA) and (@{$labels_sAA}>0)) {
	print STDOUT "[ERROR '$plscript_name'] Found NO DIRECTORIES named '${pref_indir}xxx' in the directory '$intop_dir' !\n";
	print STDERR "[ERROR '$plscript_name'] $! !\n\n";
	die ;
}
@{$labels_sAA} = ($labels_sAA->[0]); ### For TESTING the script ###
=cut


unless (-d $outtoptop_dir) {
    unless (0 == system ("mkdir -p $outtoptop_dir") ) {
##unless (-d $outtop_dir) {
##    unless (0 == system ("mkdir -p $outtop_dir") ) {
	print STDOUT "[ERROR '$plscript_name'] FAILED to CREATE the TOP-TOP OUTPUT DIRECTORY '$outtoptop_dir': $? !\n";
	print STDERR "[ERROR '$plscript_name'] $! !\n\n";
	die ;
    }
}
unless ((-r $outtoptop_dir) and (-w $outtoptop_dir)) {
    unless (0 == system ("chmod -R u+rw $outtoptop_dir") ) {
##unless ((-r $outtop_dir) and (-w $outtop_dir)) {
##    unless (0 == system ("chmod -R u+rw $outtop_dir") ) {
	print STDOUT "[ERROR '$plscript_name'] FAILED to CHANGE the permission MODES of the directory '$outtoptop_dir': $? !\n";
	print STDERR "[ERROR '$plscript_name'] $! !\n";
	die ;
    }
}

	## Declare the Beginning of the Program ##

print STDOUT "\n<<< Program name: $plscript_name (path: $plscript_path) >>>\n\n";

	# ADDED in creation of 'hyperser_br_pars_out_msms.3b.pl' on Jan 23 (Mon) 2012. #
print STDOUT "In this analysis, $CT_SSITES segregating sites from the 5'-end are kept for the analyses.\n\n";

print STDOUT "Mutation rates (per 2 generations per diploid population) :\n";

	# REVISED in creation of 'hyperser_br_pars_out_msms.3.pl' (on Jan 13 (Fri), 2012) #
print STDOUT '        (WT -> mutant) $SMU = ', join (', ',  @{$labels_smu}), ",\n";
##print STDOUT "        (WT -> mutant) $SNU,\n"; # CORRECTED on Jan 12 (Thu), 2012 #
####print STDOUT "        (WT -> mutant) $SNU,\n";
print STDOUT "        (mutant -> WT) $SNU .\n\n";
print STDOUT "Input files: {intop_dir}/$pref_indir\{label_sAA\}/$pref_ifile\{ssize\}$suff_ifile,\n";

	# REVISED in creation of 'hyperser_br_pars_out_msms.3.pl' (on Jan 13 (Fri), 2012) #
print STDOUT "       where {intop_dir} = {intoptop_dir}/$pref_intopdir\{label_smu\}/$middir_name,\n";
print STDOUT "       with {intoptop_dir} = $intoptop_dir ,\n";
print STDOUT "          ({label_sAA} and {ssize} will be examined later) .\n\n";
##print STDOUT "       where {intop_dir} = $intop_dir ,\n";
##print STDOUT "        and  {label_sAA} = ", join (', ', @{$labels_sAA}), ",\n";
print STDOUT "          ({ssize} will be examined later) .\n\n";

	# REVISED on Nov 8 (Tue), 2011 #
print STDOUT "Output files:\n";
print STDOUT "  (result of parsing)  {outtop_dir}/$pref_outdir\{labels_sAA\}/$pref_ofile\{ssize\}$suff_ofile,\n";
print STDOUT "  (summary table)     {outtop_dir}/$pref_outdir\{labels_sAA\}/$pref_ofile2\{ssize\}$suff_ofile2,\n";
##print STDOUT "Output files: {outtop_dir}/$pref_outdir\{labels_sAA\}/$pref_ofile\{ssize\}$suff_ofile,\n";

	# REVISED in creation of 'hyperser_br_pars_out_msms.3.pl' (on Jan 13 (Fri), 2012) #
print STDOUT "      where {outtop_dir} = {outtoptop_dir}/$pref_outtopdir\{label_smu\},\n";
print STDOUT "      with {outtoptop_dir} = $outtoptop_dir ,\n";
print STDOUT "      and {label_smu}, {label_sAA} and {ssize} are the same as for the input files.\n\n";
##print STDOUT "      where {outtop_dir} = $outtop_dir ,\n";
##print STDOUT "      and {label_sAA} and {ssize} are the same as for the input files.\n\n";

print STDOUT "Characters in the neutral segregatins sites: ", join (', ', @CHARLIST_N), ".\n\n";
print STDOUT "Penalty matrix used for Sankoff's parsimony on the neutral segregating sites:\n\n";
print STDOUT join ("'\t'", "'From'\'To", @CHARLIST_N), "'\n";
for (my $i=0; $i<@CHARLIST_N; $i++) { print STDOUT join ("\t", "'$CHARLIST_N[$i]'", @{$PEN_MTRX_N[$i]}), "\n"; }
print STDOUT "\n\n";


	## Quadruple-loop for Main Processes ##
	## [Triple-loop for Main Processes] --- for the predecessor 'ser_br_pars_out_msms.3.pl'

print STDOUT "\n === Now, the Main Processes will BEGIN !! ===\n\n";


	# ADDED in creation of  'hyperser_br_pars_out_msms.3.pl' (on Jan 13 (Fri), 2012) #
foreach my $label_smu (@{$labels_smu}) { # Main outermost foreach-loop (over SMUs) #

  print STDOUT "\n<<< SMU:  $label_smu >>>\n\n";

	# $intop_dir = "$intoptop_dir/$pref_intopdir$label_smu/$middir_name";
	# $outtop_dir = "$outtoptop_dir/$pref_outtopdir$label_smu".
  my $intop_dir = "$intoptop_dir/$pref_intopdir$label_smu/$middir_name";
  my $outtop_dir = "$outtoptop_dir/$pref_outtopdir$label_smu";

  unless (( -d $intop_dir ) and ( -r $intop_dir )) {
    print STDOUT "[ERROR '$plscript_name'] CanNOT FIND a readable TOP-INPUT DIRECTORY '$intop_dir' !\n";
    print STDERR "[ERROR '$plscript_name'] $! !\n";
    die ;
  }

  print STDOUT "TOP-input directory:  $intop_dir ,\n\n";
  print STDOUT "TOP-output directory: $outtop_dir .\n\n";

  my $labels_sAA = list_sessions_ext ($intop_dir, $pref_indir, '', 'dr');
  unless ((defined $labels_sAA) and (@{$labels_sAA}>0)) {
    print STDOUT "[ERROR '$plscript_name'] Found NO DIRECTORIES named '${pref_indir}xxx' in the directory '$intop_dir' !\n";
    print STDERR "[ERROR '$plscript_name'] $! !\n\n";
    die ;
  }

  print STDOUT "{Labels for sAA} = ", join (', ', @{$labels_sAA}), " .\n\n";

	# End of "ADDED in creation of  'hyperser_br_pars_out_msms.3.pl' (on Jan 13 (Fri), 2012)" #

  foreach my $label_sAA (@{$labels_sAA}) { # Main outer foreach-loop (over sAAs) #

    (my $sAA = $label_sAA) =~ s/neg$/\-/;
    print STDOUT "\n<< SAA:   $sAA >>\n\n";

    my $indir = "$intop_dir/$pref_indir$label_sAA";
    unless (( -d $indir ) and ( -r $indir )) {
	print STDOUT "[ERROR '$plscript_name'] CanNOT FIND a readable INPUT DIRECTORY '$indir' !\n";
	print STDERR "[ERROR '$plscript_name'] $! !\n";
	die ;
    }
    print STDOUT "Input directory: $indir .\n\n";

    my $list_ssizes = list_sessions_ext ($indir, $pref_ifile, $suff_ifile, '-r') ;
    unless ((defined $list_ssizes) and (@{$list_ssizes}>0)) {
	print STDOUT "[ERROR '$plscript_name'] Found NO INPUT FILES named as '${pref_ifile}xxx$suff_ifile' !\n";
	print STDERR "[ERROR '$plscript_name'] $! !\n";
	die ;
    }
    my $ct_ssizes = @{$list_ssizes};
    print STDOUT "\n --- fetched $ct_ssizes sample sizes: ", join (', ', @{$list_ssizes}), " ...\n\n";

    my $outdir = "$outtop_dir/$pref_outdir$label_sAA";
    unless ( -d $outdir ) {
	unless (0 == system ("mkdir -p $outdir") ) {
	    print STDOUT "[ERROR '$plscript_name'] FAILED to CREATE an output directory '$outdir' !\n";
	    print STDERR "[ERROR '$plscript_name'] $! \n";
	    die ;
	}
    }
    unless (( -r $outdir ) and ( -w $outdir )) {
	unless (0 == system ("chmod -R u+rw $outdir" ) ) {
	    print STDOUT "[ERROR '$plscript_name'] FAILED to CHANGE permission MODES of the OUTPUT DIRECTORY '$outdir' !\n";
	    print STDERR "[ERROR '$plscript_name'] $! !\n";
	    die ;
	}
    }
    print STDOUT " --- The Output directory '$outdir' is now ready ...\n\n";

    foreach my $ssize (@{$list_ssizes}) { # Main middle foreach-loop (over sample sizes) #
	local $/ = "\n" . $IN_REC_SEP; # A non-default input record separator #

	print STDOUT "< Sample size = $ssize >\n\n";

	my $infile_name = "$pref_ifile$ssize$suff_ifile";
	my $infile = "$indir/$infile_name";
	unless (( -f $infile ) and ( -r $infile )) {
	    print STDOUT "[ERROR '$plscript_name'] CanNOT FIND a readable INPUT FILE '$infile' !\n";
	    print STDERR "[ERROR '$plscript_name'] $! !\n";
	    die ;
	}

	print STDOUT "Input file: $infile .\n";

	my $fh_in = open_input_file2 ($infile); 
	unless (defined $fh_in) {
	    print STDOUT "[ERROR '$plscript_name'] FAILED the subroutine 'open_input_file2' on the input file '$infile' !\n";
	    print STDOUT "[ERROR '$plscript_name'] $! !\n";
	    die ;
	}

	my $outfile_name = "$pref_ofile$ssize$suff_ofile";
	my $outfile = "$outdir/$outfile_name";
	print STDOUT "Output file 1: $outfile .\n";

	my $fh_out = open_output_file ($outfile, 1);
	unless (defined $fh_out) {
	    print STDOUT "[ERROR '$plscript_name'] FAILED the subroutine 'open_output_file' on the output file '$outfile' !\n";
	    print STDOUT "[ERROR '$plscript_name'] $! !\n";
	    die ;
	}

		# ADDED on Nov 8 (Tue), 2011 #
	my $outfile2_name = "$pref_ofile2$ssize$suff_ofile2";
	my $outfile2 = "$outdir/$outfile2_name";
	print STDOUT "Output file 2: $outfile2.\n\n";

	my $fh_out2 = open_output_file ($outfile2, 1);
	unless (defined $fh_out2) {
	    print STDOUT "[ERROR '$plscript_name'] FAILED the subroutine 'open_output_file' on the output file '$outfile2' !\n";
	    print STDOUT "[ERROR '$plscript_name'] $! !\n";
	    die ;
	}

	my $in_header = <$fh_in>;
	print $fh_out $in_header, "\n";

	my ($sel_position) = ($in_header =~ m/\-Sp\s+(\S+)/);
	(defined $sel_position) or ($sel_position = 0); # Specify the default value (in any case, selected site should be included in the input file for this script!!) #
	print STDOUT "Position of the selected site: $sel_position .\n\n";

		## IMPORTED from 'ser_br_pars_out_msms.1.pl' and REVISED
		## in creation of 'ser_br_pars_out_msms.3.pl' (on Jan 12 (Thu), 2012) ##
	print $fh_out2 join ("\t", '#Rep_ID', '#{chromosomes}', '#{neut_seg_sites}', 'fin_time', 'fin_freq', 'OriginCount', 'char,list', '#{parsim_scenarios}'), "\n";
	print $fh_out2 join ("\t", 'Psm_scn_no.', 'indx_as;indx_bps;indices,of,finer,psm,scns', 'ancestral_state', "#{WT(ancestral)}", "#{Mutants(derived)}", '#{parsim_chgs}', '#{muts_fwd}', '#{muts_bwd}', '#IBD,descendants,of,fw,mutants', '#IBD,descendants,of,bw,mutants'), "\n\n";
	##print $fh_out2 join ("\t", 'Pars_scen_ID', 'ancestral_state', "#{WT(eq'0')}", "#{mutants(ne'0')}", '#{parsim_chgs}', '#{muts(0->others)}', '#{muts(others->0)}', '#IBD,descendants,of,fw,mutants', '#IBD,descendants,of,bw,mutants'), "\n\n";

=for the predecessor 'ser_br_pars_out_msms.3_pre.pl'
		# ADDED on Nov 8 (Tue), 2011 => REVISED on the same day #
		# RESSURECTED in creation of 'ser_br_pars_out_msms.2.pl' (on Nov 10 (Thu), 2011) #
	##print $fh_out2 join ("\t", '#Rep_ID', '#{chromosomes}', '#{neut_seg_sites}', 'fin_time', 'fin_freq', 'OriginCount', 'char,list', '#{parsim_scenarios}', 'ancestral,states', "Av#{WT(eq'0')}", "Av#{mutants(ne'0')}", 'Av#{parsim_chgs}', 'Av#{muts(0->others)}', 'Av#{muts(others->0)}'), "\n\n";
		# RESSURECTED in creation of 'ser_br_pars_out_msms.2.pl' (on Nov 10 (Thu), 2011) #
	print $fh_out2 join ("\t", '#Rep_ID', '#{chromosomes}', '#{neut_seg_sites}', 'fin_time', 'fin_freq', 'OriginCount', 'char,list', '#{parsim_scenarios}', 'ancestral,states', 'Av#{IBS_with_MRCA}', 'Av#{mutants}', 'Av#{parsim_chgs}', 'Av#{muts(anc->derived)}', 'Av#{muts(derived->anc)}'), "\n\n";
=cut

	my $rep_no = 0; # Simulated replicate number #

	$/ = "\n"; # Recover the default input record separator #

	while (1) { # Inner while-loop (over simulated replicates) #
	##while (my $in_chunk = <$fh_in>) {  # Main inner while-loop (over simulated replicates) #

	    $rep_no++;

	    # $fl_eof = 1 if the subroutine reached the end of input file, = 0 otherwise;
	    # $fin_time and $fin_freq are the time (backward from present) and the selected allele freqeuency, respectively, at the end of the frequency trace;
	    # @genealogy = (\%node2pa, \%node2ch, \%name2id, \%id2name, \%br_attr),
	    # with the elements following the conventions in MyTreeManipu_II.pm;
	    # 
	    # @positions lists the positions of the segregating sites, EXCLUDING the selected site;
	    # $selsite_state[$s] is the state of the $s th sequence at the selected sites;
	    # ${$haplotypes[$s]} is the haplotype of the $s th sequence defined by the segregating sites, EXCLUDING the selected sites;
	    #
		# REVISED in creation of 'ser_br_pars_out_msms.3.pl' on Nov 12 (Sat), 2011 #
	    my ($fl_eof, $fin_time, $fin_freq, $true_genealogy, $positions, $selsite_state_full, $haplotypes, $orig_ct) = parse_sgl_replicate_msms (*${$fh_in}, $sel_position, $IN_REC_SEP);
	    ##my ($fl_eof, $fin_time, $fin_freq, $genealogy, $positions, $selsite_state_full, $haplotypes, $orig_ct) = parse_sgl_replicate_msms (*${$fh_in}, $sel_position, $IN_REC_SEP);
	    ##my ($fl_eof, $fin_time, $fin_freq, $genealogy, $positions, $selsite_state, $haplotypes, $orig_ct) = parse_sgl_replicate_msms ($in_chunk, $sel_position); ## Before bug-fixation (memory problem) #
	    unless (defined $orig_ct) {
		if ($fl_eof ==1) {
		    print STDOUT "[WARNING '$plscript_name'] The $rep_no th entry does NOT have a complete set of information: $! !\n\n";
		    last;
		}
		print STDOUT "[ERROR '$plscript_name'] FAILED the subroutine 'parse_sgl_replicates_msms' on the $rep_no th replicate !\n";
		print STDERR "[ERROR '$plscript_name'] $! !\n";
		die ;
	    }

	    print STDOUT " --- finished parsing the $rep_no th replicate ...\n\n";

		# REVISED in creation of 'ser_br_pars_out_msms.3.pl' on Nov 12 (Sat), 2011 #
	    my ($tr_node2pa, $tr_node2ch, $tr_name2id, $tr_id2name, $tr_br_attr) = @{$true_genealogy};
	    my $tr_id_topnode = $tr_name2id->{$TOP_NODE};
	    ##my ($node2pa, $node2ch, $name2id, $id2name, $br_attr) = @{$genealogy};
	    ##my $id_topnode = $name2id->{$TOP_NODE};

	    my $ct_haplos = @{$haplotypes};
	    my $size_ss_state = @{$selsite_state_full};
	    my $ct_neut_ssites = @{$positions};

	    unless ($ct_haplos == $size_ss_state) {
		print STDOUT "[ERROR '$plscript_name'] #{haplotypes} (= $ct_haplos) CLASHES the size of selected site state (= $size_ss_state) !\n";
		print STDERR "[ERROR '$plscript_name'] $! !\n";
		die ;
	    }

		# MOVED from below in creation of 'ser_br_pars_out_msms.3.pl' on Nov 12 (Sat), 2011 #
	    my @seqnames = (0 .. $#{$selsite_state_full}); # Assume that each haplotype is named an integer starting from 0. #

	    ##print STDOUT "{ Output of 'parse_sgl_replicate_msms' }\n\n";
	    print $fh_out "<< The $rep_no th replicate >>\n\n";

	    print $fh_out "Final time: $fin_time\n";
	    print $fh_out "Final frequency: $fin_freq\n";
	    print $fh_out "#{Sampled sequences} = $ct_haplos\n\n";

=for TESTING the revised version 'hyperser_br_pars_out_msms.3b.pl'
	print STDOUT "Haplotypes:\n\n";
	foreach my $haplo (@{$haplotypes}) { print STDOUT "'", ${$haplo}, "'\n"; }
	print STDOUT "\n\n";
=cut

		## Check the Selected site to judge whether to go ahead or not.
		## (MOVED FROM BELOW as a time-saving measure (on Jan 12 (Thu), 2012))

	    print $fh_out "#{Neutral segregating sites} = $ct_neut_ssites\n";
	    ##print $fh_out "#{Neutral segregating sites} = ", scalar (@{$positions}), "\n";

=for TESTING the revised version 'hyperser_br_pars_out_msms.3b.pl'
	print STDOUT "\nPositions of the segregating sites:\n";
	print STDOUT join (', ', @{$positions}), "\n\n";
=cut

		# REVISED in creation of 'ser_br_pars_out_msms.2.pl' (on Nov 10 (Thu), 2011) #
	    print $fh_out "State of the selected site (size = $size_ss_state, with mutation events differentiated):\n";
	    print $fh_out join ('', @{$selsite_state_full}), "\n\n";
	    ## print $fh_out "State of the selected site (size = $size_ss_state):\n";
	    ## print $fh_out join ('', @{$selsite_state}), "\n\n";

	    	# ADDED in creation of 'ser_br_pars_out_msms.2.pl' (on Nov 10 (Thu), 2011) #
	    my @selsite_state_degen = (); # element = 0 for WT, = 1 for mutant #
	    foreach my $char (@{$selsite_state_full}) { push @selsite_state_degen, ($char eq '0') ? 0 : 1; }
	    print $fh_out "State of the selected site (size = $size_ss_state, with mutants indistinguishable from each other):\n";
	    print $fh_out join ('', @selsite_state_degen), "\n\n";

	    ##print STDOUT "There are $ct_haplos haplotypes:\n\n";
	    ##foreach my $haplo (@{$haplotypes}) { print STDOUT "'${$haplo}'\n"; }
	    print $fh_out "#{ACTUAL Origins of the sampled mutants} = $orig_ct\n\n";
	    ##print $fh_out "#{Origins of the sampled mutants} = $orig_ct\n\n";


		# Make a penalty matrix #
	    my %char2ct; # ($character => $count, ...)
		# REVISED in creation of 'ser_br_pars_out_msms.2.pl' (on Nov 10 (Thu), 2011) #
	    foreach my $char (@selsite_state_degen) { # Auxiliary inner foreach-loop #
	    ##foreach my $char (@{$selsite_state}) { # Auxiliary inner foreach-loop #
		(defined $char2ct{$char}) or ($char2ct{$char} = 0);
		$char2ct{$char}++;
	    }			# End of the auxiliary inner foreach-loop #
	    my @charlist = sort keys %char2ct;

		# DISABLED in creation of 'ser_br_pars_out_msms.2.pl' (on Nov 10 (Thu), 2011) #
	    ##	# ADDED to take advantage of the interior of msms (on Nov 8 (Tue), 2011) #
	    ##unless (defined $char2ct{0}) {
	    ##	unshift @charlist, 0;
	    ##	$char2ct{0} = 0;
	    ##}

	    my $ct_chars = @charlist;

		## END of "MOVED FROM BELOW as a time-saving measure (on Jan 12 (Thu), 2012)" ##

		## ADDED as a time-saving measure (on Jan 12 (Thu), 2012 ##
	    print $fh_out "There are $ct_chars characters in the selected site: ", join (', ', @charlist), ".\n\n";
	    unless ($ct_chars>1) {
		print STDOUT "\nThe selected site is NOT SEGREGATING [\@charlist = (", join (', ', @charlist), ")]... I will skip this replicate...\n\n";
		print $fh_out "\n=== NON-SEGREGATING SELECTED SITE ===\n\n";
	        print $fh_out "\n", $IN_REC_SEP, "\n";

		my $ct_parsim_scns = 1;
		print $fh_out2 '#', join ("\t", $rep_no, $ct_haplos, $ct_neut_ssites, $fin_time, $fin_freq, $orig_ct,  join (',', @charlist), $ct_parsim_scns), "\n";

		## print $fh_out2 join ("\t", '#Rep_ID', '#{chromosomes}', '#{neut_seg_sites}', 'fin_time', 'fin_freq', 'OriginCount', 'char,list', '#{parsim_scenarios}'), "\n";

		my ($s, $id_psm_scn) = (1, '0;0;');
		my $anc_state = $charlist[0];
		my ($ct_ibs_anc, $ct_mut_seqs) = ($ct_haplos, 0);
		my $ct_parsim_chgs = my $ct_fw_muts = my $ct_bw_muts = 0;
		my $cnct_cts_ibd_fw_descs = my $cnct_cts_ibd_bw_descs = 'None';

		print $fh_out2 join ("\t", $s, $id_psm_scn, $anc_state, $ct_ibs_anc, $ct_mut_seqs, $ct_parsim_chgs, $ct_fw_muts, $ct_bw_muts, $cnct_cts_ibd_fw_descs, $cnct_cts_ibd_bw_descs ), "\n";

		## print $fh_out2 join ("\t", 'Pars_scen_no', 'indx_as;indx_bps;indices,of,finer,psm,scns', 'ancestral_state', "#{WT(ancestral)}", "#{Mutants(derived)}", '#{parsim_chgs}', '#{muts_fwd}', '#{muts_bwd}', '#IBD,descendants,of,fw,mutants', '#IBD,descendants,of,bw,mutants'), "\n\n";

		print $fh_out2 "\n";

		$fl_eof and last; # A BUG fixation measure on Jan 13 (Fri), 2012 #
		next;
			### RESTART FROM HERE ###
	    }

		# REVISED in creation of 'ser_br_pars_out_msms.3.pl' on Nov 12 (Sat), 2011 #
	    print $fh_out "True Genealogy (topnode_id = $tr_id_topnode):\n";
	    ##print $fh_out "Genealogy (topnode_id = $id_topnode):\n";

	    my $option_bootlabel = 1;
	    my $option_nodeid = 1;
		# REVISED in creation of 'ser_br_pars_out_msms.3.pl' on Nov 12 (Sat), 2011 #
	    unless ( output_tree ($tr_id_topnode, %{$tr_node2ch}, %{$tr_id2name}, %{$tr_br_attr}, *${$fh_out}, $option_bootlabel, $option_nodeid) ) {
	    ##unless ( output_tree ($id_topnode, %{$node2ch}, %{$id2name}, %{$br_attr}, *${$fh_out}, $option_bootlabel, $option_nodeid) ) {
	        print STDOUT "[ERROR '$plscript_name'] 'output_tree' FAILED to output the true genealogy !\n";
	        print STDERR "[ERROR '$plscript_name'] $!\n";
	        die ;
	    }
	    print $fh_out "\n";

		# Infer the genealogy using neutral segregating sites, and print it out #
		# (ADDED in creation of 'ser_br_pars_out_msms.3.pl' on Nov 12 (Sat), 2011) #


	    # @{$consist_partitions->[$c]} = (\$partition, \@rlv_positions, \@pars_scenarios)
	    # is for the $c th partition that is consistent with the inferred genealogy;
	    # @{$inconsist_partitions->[$i]} = (\$partition, \@rlv_positions, \@pars_scenarios)
	    # is for the $i th partition that is NOT consistent with the inferred genealogy (namely that cannot be represented by a single change along the genealogy), with
	    # $partition being a string representing the partition, with
	    # @rlv_positions storing all the positions showing the partition, and with
	    # %{$pars_scenarios[$s]} = ($br_id => [$stat_upper, $stat_lower]), where $stat_upper/lower gives the state at the upper/lower end of the branch, describing the $s th parsimonious scenario;
	    # @{$anc_inconsist_partitions->[$i]} = (\$partition, \@rlv_positions, \@anc_states, \@pars_scenarios)
	    # is  for the $i th partition that is consistent with the inferred genealogy, but none of whose inferred ancestral states is $putat_anc_state, with
	    # $partition being a string representing the partiton, with
	    # @rlv_positions storing all the positions with the partition, and with
	    # @anc_states storing all the possible ancestral states;
	    # $pw_div_mtrx->[$i][$j] (0 <= $j < $i < #chromosomes) gives the pairwise divergence (, which is simply the number of state differences) between the $i th and $j th chromosomes;
	    # @{$unsupp_branches->[$u]} = ($br_id, \@br_attr_nj, \@ext_descendants)
	    # is for the $u th branch removed either because it had non-positive branch length
	    # or because it was NOT supported by the partitions (and therefore removed),
	    # with @br_attr_nj describing the branch attribute of the NJ tree,
	    # and with @ext_descendants listing the branch's descendants that are exterior nodes.
	    #
	    my $putat_anc_state = undef; # Reflect the common situation #
	    ##my $putat_anc_state = '0';
	    my ($genealogy0, $consist_partitions, $inconsist_partitions, $anc_inconsist_partitions, $pw_div_mtrx, $unsupp_branches) = incompl_neut_genealogy_via_nj (@{$haplotypes}, @seqnames, @{$positions}, $putat_anc_state, @CHARLIST_N, @PEN_MTRX_N);
	    unless ($genealogy0) {
		print STDOUT "[ERROR '$plscript_name'] The subroutine 'incompl_neut_genealogy_via_nj' FAILED to process the set of neutral segregating sites !\n";
		print STDERR "[ERROR '$plscript_name'] $!\n";
		die ;
	    }


	    my ($node2pa0, $node2ch0, $name2id0, $id2name0, $br_attr0) = @{$genealogy0};
	    my $id_topnode0 = $name2id0->{$TOP_NODE};

	    print $fh_out "Genealogy Inferred from Neutral Segregating Sites (topnode_id = $id_topnode0):\n";
	    unless ( output_tree ($id_topnode0, %{$node2ch0}, %{$id2name0}, %{$br_attr0}, *${$fh_out}, $option_bootlabel, $option_nodeid) ) {
	        print STDOUT "[ERROR '$plscript_name'] 'output_tree' FAILED to output the true genealogy !\n";
	        print STDERR "[ERROR '$plscript_name'] $!\n";
	        die ;
	    }
	    print $fh_out "\n\n";

	    my $ct_cns_ptits = @{$consist_partitions};
	    my $ct_cns_sgsites = 0;
	    my $ct_cns_ptits_int = my $ct_cns_ptits_ext = 0; # ADDED on Nov 15 (Tue), 2011 #
	    my $ct_cns_sgsites_int = my $ct_cns_sgsites_ext = 0; # ADDED on Nov 15 (Tue), 2011 #
		# REVISED on Nov 15 (Tue), 2011 #
	    foreach my $ptit (@{$consist_partitions}) {
		my $fl_ext = 0;
		foreach my $scenario (@{$ptit->[2]}) {
		    my ($br_id) = keys %{$scenario}; # There should be only one state-changing branch. #
		    (defined $node2ch0->{$br_id}) and next; # The branch is interior # 
		    $fl_ext = 1;
		    last;
		}
		my $ct_rlv_sgsites = @{$ptit->[1]};
		$ct_cns_sgsites += $ct_rlv_sgsites;
		my ($rf_ct_ptits, $rf_ct_sgsites) = $fl_ext ?
		   (\$ct_cns_ptits_ext, \$ct_cns_sgsites_ext) :
		   (\$ct_cns_ptits_int, \$ct_cns_sgsites_int);
		${$rf_ct_ptits}++;
		${$rf_ct_sgsites} += $ct_rlv_sgsites;
	    }
	    print $fh_out "#{Partitions consistent with the genealogy} = $ct_cns_ptits  (interior: $ct_cns_ptits_int, exterior: $ct_cns_ptits_ext)\n";
	    print $fh_out "#{Segregating sites consistent with the genealogy} = $ct_cns_sgsites  (interior: $ct_cns_sgsites_int,  exterior: $ct_cns_sgsites_ext)\n\n";
	    ##foreach my $ptit (@{$consist_partitions}) { $ct_cns_sgsites += @{$ptit->[1]}; }
	    ##print $fh_out "#{Partitions consistent with the genealogy} = $ct_cns_ptits\n";
	    ##print $fh_out "#{Segregating sites consistent with the genealogy} = $ct_cns_sgsites\n";

	    my $ct_incns_ptits = @{$inconsist_partitions};
	    my $ct_incns_sgsites = 0;
	    foreach my $ptit (@{$inconsist_partitions}) { $ct_incns_sgsites += @{$ptit->[1]}; }
	    print $fh_out "#{Partitions NOT consistent with the genealogy} = $ct_incns_ptits\n";
	    print $fh_out "#{Segregating sites NOT consistent with the genealogy} = $ct_incns_sgsites\n\n";

	    my $ct_anc_incns_ptits = @{$anc_inconsist_partitions};
	    my $ct_anc_incns_sgsites = 0;
	    foreach my $ptit (@{$anc_inconsist_partitions}) { $ct_anc_incns_sgsites += @{$ptit->[1]}; }
	    print $fh_out "#{Partitions consistent with the genealogy BUT with wrong ancestral states} = $ct_anc_incns_ptits\n";
	    print $fh_out "#{Segregating sites consistent with the genealogy BUT with wrong ancestral states} = $ct_anc_incns_sgsites\n\n";

	    my $ct_unsupp_branches = @{$unsupp_branches};
	    print $fh_out "#{Interior NJ Branches supported by NO consistent segregating sites (and that were thus removed)} = $ct_unsupp_branches\n";

		# ADDED on Nov 15 (Tue), 2011 #
	    my $ct_null_ext_branches = 0;
	    foreach my $node (keys %{$id2name0}) {
		($br_attr0->{$node}[$INDX_LENGTH]>0) or ($ct_null_ext_branches++);
	    }
	    print $fh_out "#{Exterior NJ Branches with ZERO LENGTHS} = $ct_null_ext_branches\n\n";
	    

	    ##print STDOUT "\n( Node_ID -> parent ID )\n\n";
	    ##foreach my $nodeid (sort { $a <=> $b } keys %{$node2pa} ) {
	    ##    print STDOUT join ("\t", $nodeid, '->', $node2pa->{$nodeid}), "\n";
	    ##}
	    ##print STDOUT "\n( Node_name -> node_ID )\n\n";
	    ##foreach my $name (sort { $name2id->{$a} <=> $name2id->{$b} } keys %{$name2id} ) {
	    ##    print STDOUT join ("\t", $name, '->', $name2id->{$name}), "\n";
	    ##}
	    ##print STDOUT "\n\n";

=MOVED UPWARDS as a time-saving measure on Jan 12 (Thu), 2012
	    print $fh_out "#{Neutral segregating sites} = $ct_neut_ssites\n";
	    ##print $fh_out "#{Neutral segregating sites} = ", scalar (@{$positions}), "\n";
	    ####print STDOUT "Positions of the segregating sites:\n";
	    ####print STDOUT join (', ', @{$positions}), "\n\n";

		# REVISED in creation of 'ser_br_pars_out_msms.2.pl' (on Nov 10 (Thu), 2011) #
	    print $fh_out "State of the selected site (size = $size_ss_state, with mutation events differentiated):\n";
	    print $fh_out join ('', @{$selsite_state_full}), "\n\n";
	    ## print $fh_out "State of the selected site (size = $size_ss_state):\n";
	    ## print $fh_out join ('', @{$selsite_state}), "\n\n";

	    	# ADDED in creation of 'ser_br_pars_out_msms.2.pl' (on Nov 10 (Thu), 2011) #
	    my @selsite_state_degen = (); # element = 0 for WT, = 1 for mutant #
	    foreach my $char (@{$selsite_state_full}) { push @selsite_state_degen, ($char eq '0') ? 0 : 1; }
	    print $fh_out "State of the selected site (size = $size_ss_state, with mutants indistinguishable from each other):\n";
	    print $fh_out join ('', @selsite_state_degen), "\n\n";

	    ##print STDOUT "There are $ct_haplos haplotypes:\n\n";
	    ##foreach my $haplo (@{$haplotypes}) { print STDOUT "'${$haplo}'\n"; }
	    print $fh_out "#{ACTUAL Origins of the sampled mutants} = $orig_ct\n\n";
	    ##print $fh_out "#{Origins of the sampled mutants} = $orig_ct\n\n";


		# Make a penalty matrix #
	    my %char2ct; # ($character => $count, ...)
		# REVISED in creation of 'ser_br_pars_out_msms.2.pl' (on Nov 10 (Thu), 2011) #
	    foreach my $char (@selsite_state_degen) { # Auxiliary inner foreach-loop #
	    ##foreach my $char (@{$selsite_state}) { # Auxiliary inner foreach-loop #
		(defined $char2ct{$char}) or ($char2ct{$char} = 0);
		$char2ct{$char}++;
	    }			# End of the auxiliary inner foreach-loop #
	    my @charlist = sort keys %char2ct;

		# DISABLED in creation of 'ser_br_pars_out_msms.2.pl' (on Nov 10 (Thu), 2011) #
	    ##	# ADDED to take advantage of the interior of msms (on Nov 8 (Tue), 2011) #
	    ##unless (defined $char2ct{0}) {
	    ##	unshift @charlist, 0;
	    ##	$char2ct{0} = 0;
	    ##}

	    my $ct_chars = @charlist;
=cut

	    print $fh_out "\n< Parsimonious scenarios of the state history at the selected site >\n\n";
	    print $fh_out "Characters (# = $ct_chars): ", join (' ', @charlist), "\n\n";

	    print $fh_out "Penalty matrix:\n\n";
	    print $fh_out join ("\]\t\[", '[Fm\To', @charlist), "\]\n";
	    my @pen_mtrx = ();
	    for (my $i = 0; $i <$ct_chars; $i++) { # Inner-loop of the auxiliary double for-loop #
		my $char1 = $charlist[$i];
		my @row = ();
		for (my $j=0; $j<$ct_chars; $j++) { # Outer-loop of the auxiliary double for-loop #
		    my $char2 = $charlist[$j];

			# RESURRECTED in creation of 'ser_br_pars_out_msms.2.pl' (on Nov 10 (Thu), 2011) #
		    $row[$j] = ($i == $j) ? 0  : 1;
			# DISABLED in creation of 'ser_br_pars_out_msms.2.pl' (on Nov 10 (Thu), 2011) #
		    ##	# REVISED to take advantage of the interior of msms (on Nov 8 (Tue), 2011) #
		    ##if ($i == $j) {
		    ##	$row[$j] = 0;
		    ##} elsif (($char1 eq '0') or ($char2 eq '0')) {
		    ##	$row[$j] = 1;
		    ##} else {
		    ##	$row[$j] = 2;
		    ##}
		}  # End of the outer-loop of the auxiliary double for-loop #
		$pen_mtrx[$i] = \@row;
		print $fh_out join ("\t", "\[$charlist[$i]\]", @row), "\n";
	    }	# End of the inner-loop of the auxiliary double for-loop #
	    print $fh_out "\n";

		### Count the changes inferred by a parsimony principle ###

		    # MODIFIED in creation of 'ser_br_pars_out_msms.3.pl' (on Jan 10 (Tue), 2012) #
	    # $psm_anc_states_ssite->[$as] is the $as th possible ancestral state;
	    # @{$set_lists_psm_scns_ssite->[$as][$bps]} = (\%trunc_char_chngs, \%mfnode2psm_scn_w_chpattern)
	    # describes the $bps th 'broad' parsimonious scenario with the ancestral state of $psm_anc_states_ssite->[$as], where
	    # %trunc_char_chngs = ($br_id => [$char_up, $char_lw, $pen], ...) lists actual changes from completely resolved nodes to their children;
	    # %mfnode2psm_scn_w_chpattern = ($mfnode_id => \@finer_psm_scns_on_mfnode, ...)
	    # records the finer parsimonious scenarios unfolded from multi-furcated nodes ($mfnode_id) to their children, with
	    # @{$finer_psm_scns_on_mfnode[$fps]} = (\%add_node2ch, \%add_char_chngs), with
	    # %add_node2ch = ($add_node_id => \@new_children, ...) for additional nodes including $mfnode_id itself, and
	    # %add_char_chngs = ($add_br_id => [$char_up, $char_lw, $pen], ...) for changes occurred from $mfnode_id to its own children (in the input tree).
	    #
	    my $fl_full_mode = 1; # = 1 if you want information on all the parsimonious scenarios.
	    my ($psm_penalty_ssite, $psm_anc_states_ssite, $set_lists_psm_scns_ssite)
		= map_parsim_changes_sankoff_ptrslv_1clm ($id_topnode0, %{$node2ch0}, %{$name2id0}, @seqnames, @selsite_state_degen, @charlist, @pen_mtrx, $fl_full_mode);

	    ##my ($node2pa0, $node2ch0, $name2id0, $id2name0, $br_attr0) = @{$genealogy0};
	    ##my $id_topnode0 = $name2id0->{$TOP_NODE};
	    
=for the predecessor 'ser_br_pars_out_msms.3_pre.pl'
		# Moved upwards in creation of 'ser_br_pars_out_msms.3.pl' on Nov 12 (Sat), 2011 #
	    ## my @seqnames = (0 .. $#{$selsite_state_full}); # Assume that each haplotype is named an integer starting from 0. #

	    # $anc_states->[$s] is the ancestral state under the $s th scenario of the most parsimonous changes;
	    # %{$sets_parsim_chgs_ssite->[$s]} = ($br_id => [$stat_parent, $stat_node], ...), where $br_id is actually the ID of the node immediately below the branch in question,
	    # gives the $s th scenario of the most parsimonious changes at the selected site;
	    # $cts_parsim_chgs_ssite->[$s] gives the number of changes in the $s th scenario of the most parsimonious changes;
	    # $parsim_penalties_ssite->[$s] gives the total penalty on the $s th scenario of the most parsimonious changes;
	    #
			# REVISED in creation of 'ser_br_pars_out_msms.2.pl' (on Nov 10 (Thu), 2011) #
	    my ($anc_states, $sets_parsim_chgs_ssite, $cts_parsim_chgs_ssite, $parsim_penalties_ssite) = enumerate_parsim_changes_1site ($TOP_NODE, @{$genealogy0}, @seqnames, @selsite_state_degen, @charlist, @pen_mtrx);
	    ##my ($anc_states, $sets_parsim_chgs_ssite, $cts_parsim_chgs_ssite, $parsim_penalties_ssite) = enumerate_parsim_changes_1site ($TOP_NODE, @{$genealogy}, @seqnames, @{$selsite_state}, @charlist, @pen_mtrx);
	    unless (defined $sets_parsim_chgs_ssite) {
		print STDOUT "[ERROR '$plscript_name'] The subroutine 'enumerate_parsim_changes_1site' FAILED on the $rep_no th replicate !\n";
		print STDERR "[ERROR '$plscript_name'] $!\n\n";
		die ;
	    }
=cut

	    #my ($psm_penalty_ssite, $psm_anc_states_ssite, $set_lists_psm_scns_ssite)
	    #	= map_parsim_changes_sankoff_ptrslv_1clm ($id_topnode0, %{$node2ch0}, %{$name2id0}, @seqnames, @selsite_state_degen, @charlist, @pen_mtrx, $fl_full_mode);

		# Modified in creation of 'ser_br_pars_out_msms.3.pl' (on Jan 10 (Tue), 2012) #
	    my $ct_psm_anc_states = @{$psm_anc_states_ssite};
	    my $ct_parsim_scns = 0; # The total number of parsimonious scenarios.
	    my @sbcts_psm_scns = (); # The $as th element = total number of parsiminous scenarios with the ancestral state $psm_anc_states_ssites->[$as].
	    my $ct_brd_psm_scns = 0; # The total number of 'broad' parsinonious scenarios.
	    my @sbcts_brd_psm_scns = ();  # The $as th element = total number of 'broad' parsimonious scenarios.
	    for (my $as = 0; $as<$ct_psm_anc_states; $as++) { # Secondary inner-inner-outer for-loop (over ancestral states) #
		my $list_psm_scns_w_anc = $set_lists_psm_scns_ssite->[$as];

		my $sbct_brd_psm_scns = @{$list_psm_scns_w_anc};
		push @sbcts_brd_psm_scns, $sbct_brd_psm_scns;
		$ct_brd_psm_scns += $sbct_brd_psm_scns;

		my $sbct_psm_scns = 0;
		for (my $bps=0; $bps<$sbct_brd_psm_scns; $bps++) { # Secondary inner-inner-middle for-loop (over broad parsimonious scenarios) #
		    my ($trunc_char_chngs, $mfnode2psm_scn_w_chpattern) = @{$list_psm_scns_w_anc->[$bps]};
		    my $ct_finer_scns = 1;
		    foreach my $mfnode (keys %{$mfnode2psm_scn_w_chpattern}) { # Secondary inner-inner-inner foreach-loop (over multi-furcated nodes) #
			my $mlt_finer_scns = @{$mfnode2psm_scn_w_chpattern->{$mfnode}};

			  # A BUG fixed on Jan 13 (Fri), 2012 #
			$ct_finer_scns *= $mlt_finer_scns;
			##$ct_finer_scns += $mlt_finer_scns;

		    }	# End of the secondary inner-inner-inner foreach-loop (over multi-furcated nodes) #
		    $sbct_psm_scns += $ct_finer_scns;
		} 	# End of the secondary inner-inner-middle for-loop (over broad parsimonious scenarios) #

		push @sbcts_psm_scns, $sbct_psm_scns;
		$ct_parsim_scns += $sbct_psm_scns;

	    }	# End of the secondary inner-inner-outer for-loop (over ancestral states) #

		# A BUG fixed on Jan 13 (Fri), 2012 #
	    print $fh_out "#{Parsimonious ancestral states} = $ct_psm_anc_states\n";
	    print STDOUT "#{Parsimonious ancestral states} = $ct_psm_anc_states\n";
	    ##print $fh_out #{Parsimonious ancestral states} = $ct_psm_anc_states\n";
	    ##print STDOUT #{Parsimonious ancestral states} = $ct_psm_anc_states\n";

	    print $fh_out "#{'Broad' parsimonious scenarios} = $ct_brd_psm_scns\n";
	    print STDOUT "#{'Broad' parsimonious scenarios} = $ct_brd_psm_scns\n";

	    ##my $ct_parsim_scns = @{$sets_parsim_chgs_ssite};

	    print $fh_out "#{Parsimonious scenarios} = $ct_parsim_scns\n\n";
	    print STDOUT "#{Parsimonious scenarios} = $ct_parsim_scns\n\n";

		# ADEED in creation of 'ser_br_pars_out_msms.3.pl' (on Jan 10 (Tue), 2012) #
	    print $fh_out '{ Sub-counts per ancestral state }', "\n\n";
	    print $fh_out join ("\t", '#Indx_psm_anc_state', 'psm_anc_state', '#{broad_psm_scns}', '#{psm_scns}'), "\n\n";
	    for (my $as=0; $as<$ct_psm_anc_states; $as++) { print $fh_out join ("\t", $as, $psm_anc_states_ssite->[$as], $sbcts_brd_psm_scns[$as], $sbcts_psm_scns[$as]), "\n"; }
	    print $fh_out "\n";

			### RESTART FROM HERE ###

		## IMPORTED from 'ser_br_pars_out_msms.1.pl'
		## in creation of 'ser_br_pars_out_msms.3.pl' (on Jan 12 (Thu), 2012).
	    print $fh_out2 '#', join ("\t", $rep_no, $ct_haplos, $ct_neut_ssites, $fin_time, $fin_freq, $orig_ct,  join (',', @charlist), $ct_parsim_scns), "\n";

		    # DISABLED in creation of 'ser_br_pars_out_msms.2.pl' (on Nov 10 (Thu), 2011) #
	    ##my $avct_wt_seqs = my $avct_mut_seqs = 0;
		 # RESURRECTED in creation of 'ser_br_pars_out_msms.2.pl' (on Nov 10 (Thu), 2011) #
	    my $avct_ibs_anc = my $avct_mut_seqs = 0;

	    my $avct_parsim_chgs = my $avct_fw_muts = my $avct_bw_muts = 0;

	    my $psm_scn_no =0; # The number of parsimonious scenario. 

	    ## REVISESD in creation of 'ser_br_pars_out_msms.3.pl' (on Jan 12 (Thu), 2012) ##
	    for (my $as = 0; $as<$ct_psm_anc_states; $as++) { # Primary inner-inner-outer for-loop (over ancestral states) #
		my $anc_state = $psm_anc_states_ssite->[$as];
		my $list_psm_scns_w_anc = $set_lists_psm_scns_ssite->[$as];

		my $sbct_brd_psm_scns = @{$list_psm_scns_w_anc};

		print STDOUT "\n[[[ The $as th ancestral state: $anc_state (#{'broad' parsimonious scenarios} = $sbct_brd_psm_scns) ]]]\n\n";
		print $fh_out "\n[[[ The $as th ancestral state: $anc_state (#{'broad' parsimonious scenarios} = $sbct_brd_psm_scns) ]]]\n\n";
		##print STDOUT "\n[[[ Ancestral state: $anc_state (#{'broad' parsimonious scenarios} = $sbct_brd_psm_scns) ]]]\n\n";
		##print $fh_out "\n[[[ Ancestral state: $anc_state (#{'broad' parsimonious scenarios} = $sbct_brd_psm_scns) ]]]\n\n";

		for (my $bps=0; $bps<$sbct_brd_psm_scns; $bps++) { # Primary inner-inner-middle for-loop (over broad parsimonious scenarios) #
		    my ($trunc_char_chngs, $mfnode2psm_scn_w_chpattern) = @{$list_psm_scns_w_anc->[$bps]};
		    my @mfnodes = sort {$a <=> $b} keys %{$mfnode2psm_scn_w_chpattern};
		    my $ct_mfnodes = @mfnodes;

		    print STDOUT "[[ The $bps th 'broad' parsimonious scenario (#{multi-furcated nodes} = $ct_mfnodes) ]]\n\n";
		    print $fh_out "[[ The $bps th 'broad' parsimonious scenario (#{multi-furcated nodes} = $ct_mfnodes) ]]\n\n";

		    my @sets_indices_finer_scns = ([]); # final element = [indices,of,finer,scenarios,for,multi-furcated,nodes].
		    foreach my $mfnode (@mfnodes) { # Primary preliminary inner-inner-inner-outer foreach-loop (over multi-furcated nodes) #
			my $ct_finer_scns_node = @{$mfnode2psm_scn_w_chpattern->{$mfnode}};
			my @newsets_indices_finer_scns = ();
			while (my $indices_finer_scns = shift @sets_indices_finer_scns) { # Primary preliminary inner-inner-inner-middle while-loop (over current sets of finer scenarios) #
			    for (my $fs=0; $fs<$ct_finer_scns_node; $fs++) { # Primary preliminary inner-inner-inner-inner for-loop (over finer scenarios assigned to the $mfnode) #
				my @cp_indices_finer_scns = @{$indices_finer_scns};
				push @cp_indices_finer_scns, $fs;
				push @newsets_indices_finer_scns, \@cp_indices_finer_scns;
			    }	# End of the primary preliminary inner-inner-inner-inner for-loop (over finer scenarios assigned to the $mfnode) #
			}	# End of the primary preliminary inner-inner-inner-middle while-loop (over current sets of finer scenarios) #
				# Update the sets of finer scenarios #
			@sets_indices_finer_scns = @newsets_indices_finer_scns;
		    }	# End of the primary preliminary inner-inner-inner-outer foreach-loop (over multi-furcated nodes) #

		    my $sbct_finer_psm_scns = @sets_indices_finer_scns;
		    print $fh_out "#{Finer parsimonious scenarios} = $sbct_finer_psm_scns\n\n";

		    for (my $fps=0; $fps<$sbct_finer_psm_scns; $fps++) { # Primary inner-inner-inner for-loop (over the sets of finer parsimonious scenarios) #

			my $set_indices_finer_scns = $sets_indices_finer_scns[$fps];
			my $cnct_indices_finer_scns = join (',', @{$set_indices_finer_scns});

			$psm_scn_no++;
			my $s = $psm_scn_no;

			my $parsim_penalty = $psm_penalty_ssite;
=for the predecessor 'ser_br_pars_out_msms.3_pre.pl'
	    for (my $s = 0; $s < $ct_parsim_scns; $s++) { # Inner-inner for-loop (over parsimonious scenarios) #
		# %{$br2parsim_chgs} = ($br_id => [$state_upper_end, $state_lower_end], ...) for all the branches that experience state changes under the scenario in question.
		#
		my $br2parsim_chg = $sets_parsim_chgs_ssite->[$s];
		my $anc_state = $anc_states->[$s];

			# REVISED to take advantage of the interoir of msms (on Nov 8 (Tue), 2011) #
		##my $ct_parsim_chgs = $cts_parsim_chgs_ssite->[$s];
		my $parsim_penalty = $parsim_penalties_ssite->[$s];
		my $ct_parsim_chgs = $parsim_penalty;
=cut
	
			    # DISABLED in creation of 'ser_br_pars_out_msms.2.pl' (on Nov 10 (Thu), 2011) #
			##my $ct_wt_seqs = $char2ct{0};
			##my $ct_mut_seqs = $ct_haplos - $ct_wt_seqs;
			    # RESURRECTED in creation of 'ser_br_pars_out_msms.2.pl' (on Nov 10 (Thu), 2011) #
			my $ct_ibs_anc = $char2ct{$anc_state};
			my $ct_mut_seqs = $ct_haplos - $ct_ibs_anc;
	
	
				# Slightly modified in creation of 'ser_br_pars_out_msms.3.pl' (on Jan 12 (Thu), 2012) #
			print STDOUT "[ The $s th scenario (Ancestral state no.: $as\; Broad scenario no: $bps\; Finer scenario no.: $fps) ]\n";
			print $fh_out "[ The $s th scenario (Ancestral state no.: $as\; Broad scenario no: $bps\; Finer scenario no.: $fps\; Finer,scenario,indices: $cnct_indices_finer_scns) ]\n";
			print $fh_out "\nTotal_penalty = $parsim_penalty\n";
			print $fh_out "Ancestral state = $anc_state\n";
			print $fh_out "Finer,scenario,indices: $cnct_indices_finer_scns\n\n";
			##print STDOUT "[ The $s th scenario ]\n";
			##print $fh_out "[ The $s th scenario (#{changes} = $ct_parsim_chgs, total_penalty = $parsim_penalty, ancestral state = $anc_state) ]\n\n";

				# Construct the map of changes onto the (further resolved) tree, #
				# while recording the additional parent - child relationships.
				# (ADDED in creation of 'ser_br_pars_out_msms.3.pl' (on Jan 12 (Thu), 2012) #

			print $fh_out "\n( List of new parent node -> child node relationships )\n\n";
			print $fh_out '#Parent_node_ID  -> [new, child, node, IDs]', "\n\n"; 

			my %finer_node2ch = %{$node2ch0};
			my %br2parsim_chg = %{$trunc_char_chngs}; # = ($branch_id => [$char_bf, $char_af, $pen], ...)
			for (my $mfn=0; $mfn<$ct_mfnodes; $mfn++) { # Primary 1st innermost for-loop (over multi-furcated nodes) #
			   my $mfnode = $mfnodes[$mfn];
			   my $finer_scns_on_mfnode = $mfnode2psm_scn_w_chpattern->{$mfnode};
			   my $indx_fn_scn = $set_indices_finer_scns->[$mfn];
			   my ($add_node2ch, $add_char_chngs) = @{$finer_scns_on_mfnode->[$indx_fn_scn]};
			   (0 < scalar keys %{$add_char_chngs}) or next; # Skip if there is no change. (Then, there should be no additional nodes, either.) #
			   foreach my $addnode (keys %{$add_node2ch}) { # Inner-innermost foreach-loop (over additional nodes) #
				my $new_children = $add_node2ch->{$addnode};
				$finer_node2ch{$addnode} = $new_children;
				print $fh_out $addnode, ' ->  [', join (', ', @{$new_children}), ']', "\n";
			   }			# End of the inner-innermost foreach-loop (over additional nodes) #
			   foreach my $addbr (keys %{$add_char_chngs}) { $br2parsim_chg{$addbr} = $add_char_chngs->{$addbr}; }
			}			# End of the primary 1st innermost for-loop (over multi-furcated nodes) #
			print $fh_out "\n\n";

				# Set aside for later use #
			##for (my $mfn=0; $mfn<$ct_mfnodes; $mfn++) { # Primary 2nd innermost for-loop (over multi-furcated nodes) #
			##   my $mfnode = $mfnodes[$mfn];
			##   my $finer_scns_on_mfnode = $mfnode2psm_scn_w_chpattern->{$mfnode};
			##   my $indx_fn_scn = $set_indices_finer_scns->[$mfn];
			##   my ($add_node2ch, $add_char_chngs) = @{$finer_scns_on_mfnode->[$indx_fn_scn]};
			##}			# End of the primary 2nd innermost for-loop (over multi-furcated nodes) #

				### RESTART FROM HERE ###

			my $ct_parsim_chgs = scalar keys %br2parsim_chg;

			print $fh_out "#{changes} = $ct_parsim_chgs\n\n";
	
			    # DISABLED in creation of 'ser_br_pars_out_msms.2.pl' (on Nov 10 (Thu), 2011) #
			##print $fh_out "#{Sequences with wild type state} = $ct_wt_seqs\n";
	
			    # RESURRECTED in creation of 'ser_br_pars_out_msms.2.pl' (on Nov 10 (Thu), 2011) #
			print $fh_out "#{Sequences identical by state with the MRCA} = $ct_ibs_anc\n";
	
			print $fh_out "#{Sequences with mutant states} = $ct_mut_seqs\n\n";
	
				# DISABLED in creation of 'ser_br_pars_out_msms.2.pl' (on Nov 10 (Thu), 2011) #
			##$avct_wt_seqs += $ct_wt_seqs;
				# RESURRECTED in creation of 'ser_br_pars_out_msms.2.pl' (on Nov 10 (Thu), 2011) #
			$avct_ibs_anc += $ct_ibs_anc;
			$avct_mut_seqs += $ct_mut_seqs;
			$avct_parsim_chgs += $ct_parsim_chgs;
	
			my $ct_fw_muts = my $ct_bw_muts = 0;

			   # IMPORTED from 'ser_br_pars_out_msms.1.pl'
			   # in creation of 'ser_br_pars_out_msms.3.pl' (on Jan 12 (Thu), 2012).
			my @cts_ibd_fw_descs = my @cts_ibd_bw_descs = ();
	
			my $br2parsim_chg = \%br2parsim_chg; ## ADDED in creation of 'ser_br_pars_out_msms.3.pl' (on Jan 12 (Thu), 2012) #

			print $fh_out "(List of branches undergoing changes)\n\n";

				# Modified in creation of 'ser_br_pars_out_msms.3.pl' (on Jan 12 (Thu), 2012) #
			print $fh_out join ("\t", 'Branch_ID', 'state_upper_end', 'state_lower_end', '#{IBD_descendants}', '#{Other_descendants}', 'IBD,descendants', 'Other,descendants'), "\n\n";
			##print $fh_out join ("\t", 'Branch_ID', 'state_upper_end', 'state_lower_end', 'IBD,descendants', 'Other,descendants'), "\n\n";
			foreach my $br_id (sort {$a <=> $b} keys %{$br2parsim_chg}) { # Innermost foreach-loop (over character-changing branches) #
			    my $br_end_states = $br2parsim_chg->{$br_id};
			    my ($state_up, $state_lw) = @{$br_end_states};
	
			    # @{$ibd_descendants} list all the current descendants whose states are identical by  descent with the lower end of the branch;
			    # @{$other_descendants} list all other current descendants.
			    #
			    my $fl_cnvt2name = 1; # = 1 if you want to convert the node IDs into node names in the output.

				# MODIFIED in creation of 'ser_br_pars_out_msms.3.pl' (on Jan 12 (Thu), 2012) #
			    my ($ibd_descendants, $other_descendants) = fetch_ibd_curr_descendants ($br_id, %finer_node2ch, %br2parsim_chg, $fl_cnvt2name, %{$id2name0});
			    ##my ($ibd_descendants, $other_descendants) = fetch_ibd_curr_descendants ($br_id, %{$node2ch0}, %{$br2parsim_chg}, $fl_cnvt2name, %{$id2name0});
			    unless (defined $ibd_descendants) {
			    	print STDOUT "[ERROR '$plscript_name'] 'fetch_ibd_curr_descendants' FAILED on the branch ID '$br_id' !\n";
			    	print STDERR "[ERROR '$plscript_name'] $!\n\n";
			    	die ;
			    }
	
				# MODIFIED in creation of 'ser_br_pars_out_msms.3.pl' (on Jan 12 (Thu), 2012) #
			    my $ct_ibd_descs = @{$ibd_descendants};
			    my $ct_other_descs = @{$other_descendants};
			    my $cnct_ibd_descs = ($ct_ibd_descs>0) ? join (',', sort {$a <=> $b} @{$ibd_descendants}) : '---';
			    my $cnct_other_descs = ($ct_other_descs>0) ? join (',', sort {$a <=> $b} @{$other_descendants}) : '---';
			    print $fh_out join ("\t", $br_id, $state_up, $state_lw, $ct_ibd_descs, $ct_other_descs, $cnct_ibd_descs, $cnct_other_descs), "\n";

			    ##my $cnct_ibd_descs = (@{$ibd_descendants}>0) ? join (',', sort {$a <=> $b} @{$ibd_descendants}) : '---';
			    ##my $cnct_other_descs = (@{$other_descendants}>0) ? join (',', sort {$a <=> $b} @{$other_descendants}) : '---';
			    ##print $fh_out join ("\t", $br_id, $state_up, $state_lw, $cnct_ibd_descs, $cnct_other_descs), "\n";
	
			    ##	# REVISED to take advantage of the interior of msms (on Nov 8 (Tue), 2011) #
			    ##if ($state_up eq '0') { $ct_fw_muts++;
		    	    ##} elsif ($state_lw eq '0') { $ct_bw_muts++;
			    ##} else { $ct_fw_muts++; $ct_bw_muts++;
			    ##}
			    ($state_up eq $anc_state) and ($ct_fw_muts++);
			    ($state_lw eq $anc_state) and ($ct_bw_muts++);

				# IMPORTED from 'ser_br_pars_out_msms.1.pl' with MODIFICATION
				# in creation of 'ser_br_pars_out_msms.3.pl' (on Jan 12 (Thu), 2012).

			    ## my $ct_ibd_descs = scalar @{$ibd_descendants};
			    if ($state_lw eq $anc_state) {
			    ##if ($state_lw eq '0') {
				push @cts_ibd_bw_descs, $ct_ibd_descs;
			    }
			    ##} else {
			    if ($state_up eq $anc_state) {
				push @cts_ibd_fw_descs, $ct_ibd_descs;
			    }
			    
			}	# End of the innermost foreach-loop (over character-changing branches) #
	
			print $fh_out "\n#{Forward mutations} = $ct_fw_muts\n";
			print $fh_out "#{Backward mutations} = $ct_bw_muts\n";
			print $fh_out "\n";
	
			   # IMPORTED from 'ser_br_pars_out_msms.1.pl' with MODIFICATION
			   # in creation of 'ser_br_pars_out_msms.3.pl' (on Jan 12 (Thu), 2012).
			my $cnct_cts_ibd_fw_descs = (@cts_ibd_fw_descs>0) ? join (',', sort {$b <=> $a} @cts_ibd_fw_descs) : 'None';
			my $cnct_cts_ibd_bw_descs = (@cts_ibd_bw_descs>0) ? join (',', sort {$b <=> $a} @cts_ibd_bw_descs) : 'None';
			my $id_psm_scn = join (';', $as, $bps, $cnct_indices_finer_scns);
			print $fh_out2 join ("\t", $s, $id_psm_scn, $anc_state, $ct_ibs_anc, $ct_mut_seqs, $ct_parsim_chgs, $ct_fw_muts, $ct_bw_muts, $cnct_cts_ibd_fw_descs, $cnct_cts_ibd_bw_descs ), "\n";
			##print $fh_out2 join ("\t", $s, $anc_state, $ct_wt_seqs, $ct_mut_seqs, $ct_parsim_chgs, $ct_fw_muts, $ct_bw_muts, $cnct_cts_ibd_fw_descs, $cnct_cts_ibd_bw_descs ), "\n";

			$avct_fw_muts += $ct_fw_muts;
			$avct_bw_muts += $ct_bw_muts;


	    ## REVISESD in creation of 'ser_br_pars_out_msms.3.pl' (on Jan 12 (Thu), 2012) ##
		    } # End of the primary inner-inner-inner for-loop (over the sets of finer parsimonious scenarios) #
		} 	# End of the primary inner-inner-middle for-loop (over broad parsimonious scenarios) #
	    }	# End of the primary inner-inner-outer for-loop (over ancestral states) #

=for the predecessor 'ser_br_pars_out_msms.3_pre.pl'
	    }		# End of the inner-inner for-loop (over parsiminous scenarios) #
=cut

	    print STDOUT "\n";
	    print $fh_out "\n\n[ Average statistics ]\n\n";

		# DISABLED in creation of 'ser_br_pars_out_msms.2.pl' (on Nov 10 (Thu), 2011) #
	    ##foreach my $avct (\$avct_wt_seqs, \$avct_mut_seqs, \$avct_parsim_chgs, \$avct_fw_muts, \$avct_bw_muts) { # Trailong inner-inner foreach-loop (over average counts) #
		# RESSURECTED in creation of 'ser_br_pars_out_msms.2.pl' (on Nov 10 (Thu), 2011) #
	    foreach my $avct (\$avct_ibs_anc, \$avct_mut_seqs, \$avct_parsim_chgs, \$avct_fw_muts, \$avct_bw_muts) { # Trailong inner-inner foreach-loop (over average counts) #
		${$avct} /= $ct_parsim_scns;
		(${$avct} eq int (${$avct})) or ((${$avct} = sprintf ("%5.3f", ${$avct})) =~ s/0+$//);
	    } # End of the trailing inner-inner foreach-loop (over average counts) #

		# DISABLED in creation of 'ser_br_pars_out_msms.2.pl' (on Nov 10 (Thu), 2011) #
	    ##print $fh_out "Av#{Sequences with wild-type states} = $avct_wt_seqs\n";
		# RESSURECTED in creation of 'ser_br_pars_out_msms.2.pl' (on Nov 10 (Thu), 2011) #
	    print $fh_out "Av#{Sequences identical-by-state with the MRCA} = $avct_ibs_anc\n";

	    print $fh_out "Av#{Sequences with mutant states} = $avct_mut_seqs\n";
	    print $fh_out "Av#{Observable changes of the states} = $avct_parsim_chgs\n";
	    print $fh_out "Av#{Observable forward mutations} = $avct_fw_muts\n";
	    print $fh_out "Av#{Observable backward mutations} = $avct_bw_muts\n\n";


	    print $fh_out2 "\n"; # IMPORTED from 'ser_br_pars_out_msms.1.pl' in creation of 'ser_br_pars_out_msms.3.pl' (on Jan 12 (Thu), 2012) #

=for the predecessor 'ser_br_pars_out_msms.3_pre.pl'
	    	# ADDED on Nov 8 (Tue), 2011 #
		# DISABLED in creation of 'ser_br_pars_out_msms.2.pl' (on Nov 10 (Thu), 2011) #
	    ##print $fh_out2 join ("\t", $rep_no, $ct_haplos, $ct_neut_ssites, $fin_time, $fin_freq, $orig_ct,  join (',', @charlist), $ct_parsim_scns, join (',', @{$anc_states}), $avct_wt_seqs, $avct_mut_seqs, $avct_parsim_chgs, $avct_fw_muts, $avct_bw_muts), "\n";
		# RESSURECTED in creation of 'ser_br_pars_out_msms.2.pl' (on Nov 10 (Thu), 2011) #
	    print $fh_out2 join ("\t", $rep_no, $ct_haplos, $ct_neut_ssites, $fin_time, $fin_freq, $orig_ct,  join (',', @charlist), $ct_parsim_scns, join (',', @{$anc_states}), $avct_ibs_anc, $avct_mut_seqs, $avct_parsim_chgs, $avct_fw_muts, $avct_bw_muts), "\n";
=cut

	    print STDOUT "\n --- finished processing the $rep_no th replicate //\n\n";

	    print $fh_out "\n", $IN_REC_SEP, "\n";

	    $fl_eof and last;

	}			# End of the main inner while-loop (over simulated replicates) #
	close ($fh_in);
	close ($fh_out);
	close ($fh_out2); # ADDED on Nov 8 (Tue), 2011 #

	print STDOUT "\n < Ended the subsession with {sample size} = $ssize //// >\n\n";

    }				# End of the main middle foreach-loop (over sample sizes) #

    print STDOUT "\n\n << The session for sAA = $sAA ENDED ! >>\n\n";

  }				# End of the main outer foreach-loop (over sAAs) #

	# ADDED in creation of 'hyperser_br_pars_out_msms.3.pl' (on Jan 13 (Fri), 2012) #
}		# End of the main outermost foreach-loop (over SMUs) #
	# End of "ADDED in creation of 'hyperser_br_pars_out_msms.3.pl' (on Jan 13 (Fri), 2012)" #


print STDOUT "\n\n=== ALL THE PROCESSES ENDED !! ===\n\n";


	### DEFINITIONS of the SUBROUTINES ###

# parse_sgl_replicate_msms:
#	This subroutine parses a single replicate session
#	of the output of the 'msms' program.
#	(CREATED on Nov 3 (Thu), 2011)
#	DEBUGGED on Nov 5 (Sat), 2011:
#	The subroutine now reads in the input file line by line,
#	instead of receiving the chunk of information for each iteration.
#
#	MINOR REVISION (originally made on Dec 23 (Fri), 2011),
#	IMPORTED FROM 'ser_br_pars_out_msms.1.pl' (on Jan 12 (Thu), 2012):
#	The subroutine now copes with BOTH old and new versions.
#	Specifically, new versions record the frequency traces of both ancestral and derived alleles,
#	whereas old versions only record the trace of the derived allele frequency.
#
#	REVISED in creation of 'hyperser_br_pars_out_msms.3b.pl' (on Jan 23 (Mon), 2012):
#	The subroutine now keeps only the specified number of neutral segregating sites (from the 5'-end).
#
# [ INPUT: (\$in_chunk, $sel_position), where
#	$in_chunk is the input chunk to be processed; ] --- Before debugging on Nov 5 (Sat), 2011
# INPUT: (\*${$fh_in}, $sel_position, $in_rec_sep), where
#	$fh_in is the filehandle for the input file;
#	$sel_position is the position of the selected site
#	( = undef if there is no selected site);
#	$in_rec_sep is the line that separates input records.
#
# OUTPUT: ($fl_eof, $fin_time, $fin_freq, \@genealogy, \@positions, \@selsite_state, \@haplotypes, $orig_ct), where
#	$fl_eof = 1 if the subroutine reached the end of input file, = 0 otherwise; # ADDED for debugging on Nov 5 (Sat), 2011 #
#	$fin_time and $fin_freq are the time (backward from present) and the selected allele freqeuency, respectively, at the end of the frequency trace;
#	@genealogy = (\%node2pa, \%node2ch, \%name2id, \%id2name, \%br_attr), with
#	%node2pa = ($node_id => $parent_id, ...),
#	%node2ch = ($node_id => \@children, ...),
#	%id2name = ($node_id => $node_name, ...) for the exterior nodes,
#	%name2id = ($node_name => $node_id, ...) for the exterior node & $TOP_NODE,
#	%br_attr = ($br_id => \@attr, ...) with $br_id being the ID of the node immediately downstream of the branch, and $attr[$INDX_LENGTH] being the branch length;
#	@positions lists the positions of the segregating sites, EXCLUDING the selected site;
#	$selsite_state[$s] is the state of the $s th sequence at the selected sites;
#	${$haplotypes[$s]} is the haplotype of the $s th sequence defined by the segregating sites, EXCLUDING the selected sites;
#
##sub parse_sgl_replicate_msms (\$$) { # Before debugging on Nov 5 (Sat), 2011 #
	##my ($in_chunk, $sel_position) = @_; # Before debugging on Nov 5 (Sat), 2011 #
sub parse_sgl_replicate_msms (\*$$) {

	my ($fh_in, $sel_position, $in_rec_sep) = @_;
	local $/ = "\n"; # ADDED for debugging on Nov 5 (Sat), 2011 #

	##my @in_lines = split /\n+/, ${$in_chunk}; # Before debugging on Nov 5 (Sat), 2011 #

		# First main process #

	my ($line, $line_bk, $last_line);

	##while ($line = shift @in_lines) { # First main while-loop (over input lines) # Before debugging on Nov 5 (Sat), 2011 #
	while ($line = <$fh_in>) { # First main while-loop (over input lines) #
	   $line_bk = $line;
	   ($line eq $in_rec_sep) and (return (0, undef, undef, undef, undef, undef, undef, undef));
	   ($line =~ s/^\[[^\]]+\]\s*//) and last;
	   $last_line = $line;
	}			# End of the 1st main while-loop (over input lines) #

		# A Precaution against an input file NOT ending with $in_rec_sep
		# (ADDED on Jan 13 (Fri), 2012) #
	unless (defined $line) {
	    return (1, undef, undef, undef, undef, undef, undef, undef);
	}

		# REVISED to cope with the new versions (on Dec 23 (Fri), 2011)
		# => Exported from 'ser_br_pars_out_msms.1.pl' to 'ser_br_pars_out_msms.3.pl' (on Jan 12 (Thu), 2012).
	my ($fin_time) = ($last_line =~ m/^(\S+)/);
	my ($fin_freq) = ($last_line =~ m/(\S+)\s*$/);
	##my ($fin_time, $fin_freq) = ($last_line =~ m/^(\S+)\s+(\S+)/);
	unless (defined $fin_freq) {
	    $last_line =~ s/\s+$//;
	    print STDOUT "[ERROR 'parse_sgl_replicate_msms'] FAILED to extract the final mutant frequency from the track line:\n";
	    print STDOUT "'$last_line' $! !\n\n";
	    return undef;
	}

		# Extract genealogy #

	my %node2pa; my %node2ch; my %name2id; my %id2name; my %br_attr;
	unless (input_tree_file ($line, %node2pa, %node2ch, %name2id, %id2name, %br_attr) ) {
	    $line_bk =~ s/\s+$//;
	    print STDOUT "[ERROR 'parse_sgl_replicate_msms'] Subroutine 'input_tree_file' FAILED on the input line:\n";
	    print STDOUT "$line_bk'\n";
	    print STDOUT "$! !\n\n";
	    return undef;
	}
	## my $id_topnode = $name2id->{$TOP_NODE};
	## my @genealogy = ($id_topnode, \%node2pa, \%node2ch, \%name2id, \%id2name, \%br_attr);
	my @genealogy = (\%node2pa, \%node2ch, \%name2id, \%id2name, \%br_attr);

		# Second main process #

	my $indx_num = my $indx_sel = undef;
	my @positions = my @selsite_state = my @haplotypes = ();
	my ($orig_ct, $ct_segsites) ;

	my $fl_eof = 1;
	##while ($line = shift @in_lines) { # Second main while-loop (over input lines) # Before debugging on Nov 5 (Sat), 2011 #
	SECOND:
	while ($line = <$fh_in>) { # Second main while-loop (over input lines) #

	   if ($line eq $in_rec_sep) {
		$fl_eof = 0;
		last;
	   }
	   (my $line_bk = $line) =~ s/\s+$// ;
	   if ($line =~ s/^segsites\:\s*//) {
		($ct_segsites) = ($line =~ m/^(\S+)/);
		unless (defined $ct_segsites) {
		    print STDOUT "[ERROR 'parse_sgl_replicate_msms'] FAILED to extract the number of segregating sites from the line:\n";
		    print STDOUT "'$line_bk' $! !\n\n";
		    return undef;
		}

	   } elsif ($line =~ s/^positions\:\s*//) {
		@positions = split /\s+/, $line;

		if (defined $sel_position) {
		    my @relv_indices = (0..$#positions);
		    (my $fl_exist, my $indx_sel2, $indx_sel) = binsearch_num ($sel_position, @positions, $indx_num, @relv_indices);
		    unless ($fl_exist ==1) {
			print STDOUT "[ERROR 'parse_sgl_replicate_msms'] FAILED to search '$sel_position' in the set of positions via 'binsearch_num': $! !\n\n";
			return undef;
		    }
		    @positions = @positions[0..$indx_sel-1, $indx_sel+1..$#positions];
		}

		##while (my $haplo = shift @in_lines) { # Inner while-loop (over input lines (= haplotypes)) # Before debugging on Nov 5 (Sat), 2011 #
		while (my $haplo = <$fh_in>) { # Inner while-loop (over input lines (= haplotypes)) #

		    if ($haplo eq $in_rec_sep) {
			$fl_eof = 0;
			last SECOND;
		    } 
			# REVISED to handle more general situations, such as '*' at the selected site (on Dec 23 (Fri), 2011).
			# => Exported from 'ser_br_pars_out_msms.1.pl' to 'ser_br_pars_out_msms.3.pl' (on Jan 12 (Thu), 2012).
		    ($haplo =~ m/^\S/) or last;
		    ##($haplo =~ m/^[0-9a-zA-Z]/) or last;
		    $haplo =~ s/\s+$//;

		    if (defined $sel_position) {
			my $char_sel = substr ($haplo, $indx_sel, 1, '');
			push @selsite_state, $char_sel;
		    }
		    push @haplotypes, \$haplo;
		}			# End of the inner while-loop (over input lines (= haplotypes)) #

		undef $indx_sel;

	   } elsif ($line =~ s/^OriginCount\:\s*//) {
		($orig_ct) = ($line =~ m/^(\S+)/);
		unless (defined $orig_ct) {
		    print STDOUT "[ERROR 'parse_sgl_replicate_msms'] FAILED to extract the number of mutant origins from the line:\n";
		    print STDOUT "'$line_bk' $! !\n\n";
		    return undef;
		}
	   }

	}			# End of the 2nd main while-loop (over input lines) #


		# Post-processing: Keep only the specified number of sites from the 5'-end. 
		# (ADDED in creation of 'hyperser_br_pars_out_msms.3b.pl' on Jan 23 (Mon), 2013) #
	my $ct_sample_ssites = @positions;
	if ($ct_sample_ssites>$CT_SSITES) {
	    @positions = @positions[0 .. $CT_SSITES-1];

	    my $diff = $ct_sample_ssites - $CT_SSITES;
	    my $ct_seqs = @haplotypes;
	    for (my $k=0; $k<$ct_seqs; $k++) { # Trailing for-loop (over sampled sequences) #
		substr (${$haplotypes[$k]}, - $diff, $diff, '');
	    }			# End of the trailing for-loop (over sampled sequences) #
	}
    	## our $CT_SSITES = 50; # The number of (neutral) segregating sites that are to be kept (from the 5'-end).

	return ($fl_eof, $fin_time, $fin_freq, \@genealogy, \@positions, \@selsite_state, \@haplotypes, $orig_ct);

}		# End of the subroutine 'parse_sgl_replicate_msms' #


=MOVED to MyPopgenGenealogy.pm on Nov 12 (Sat), 2011
# enumerate_parsim_changes_1site:
#	This subroutine receives a genealogy of sequences and a set of charactersthat the sequences take at a site (or locus),
#	and returns ALL the sets of changes that most parsimoniously explain the current state.
#
# INPUT: ($name_topnode, \@genealogy, \@seqnames, \@site_state, \@charlist, \@pen_mtrx), where
#	$name2id{$name_topnode} = $id_topnode is the ID of the top node;
#	@genealogy = (\%node2pa, \%node2ch, \%name2id, \%id2name, \%br_attr),
#	whose elements follow the format specified in 'MyTreeManipu_II.pm';
#	$seqnames[$k] is the name of the $k th sequence in an entry;
#	$site_state[$k] is the character (trait) of the $k th sequence;
#	@charlist list the possible characters;
#	$pen_mtrx[$i]->[$j] gives the penalty for the change from $charlist[$i] to $charlist[$j].
#
# OUTPUT: (\@anc_states, \@sets_parsim_chgs, \@cts_parsim_chgs, \@parsim_penalties), where
#	$anc_states[$s] is the ancestral state for the $s th scenario of the most parsimonious changes at the site;
#	%{$sets_parsim_chgs[$s]} = ($br_id => [$stat_parent, $stat_node], ...), where $br_id is actually the ID of the node immediately below the branch in question,
#	gives the $s th scenario of the most parsimonious changes at the site;
#	$cts_parsim_chgs[$s] gives the number of changes in the $s th scenario of the most parsimonious changes;
#	$parsim_penalties[$s] gives the total penalty on the $s th scenario of the most parsimonious changes;
#
#
#
sub enumerate_parsim_changes_1site ($\@\@\@\@\@) {

	my ($name_topnode, $genealogy, $seqnames, $site_state, $charlist, $pen_mtrx) = @_;

	my ($node2pa, $node2ch, $name2id, $id2name, $br_attr) = @{$genealogy};
	my $id_topnode = $name2id->{$name_topnode};
	unless (defined $id_topnode) {
	    print STDOUT "[ERROR 'enumerate_parsim_changes_1site'] CanNOT FIND an ID for the top node (name: $name_topnode): $! !\n";
	    return (undef, undef, undef, undef);
	}

	my $fl_full_mode = 1; # This has to be 1, because information on ALL nodes is needed.
	# %{$set_node2parsstat->[$s]} = ($node_id => [$char, $sum_penal], ...) for the $s th scenario of maximum parsimonious changes;
	#
	my $set_node2parsstat = map_parsim_states_sankoff_1clm ($id_topnode, %{$node2ch}, %{$node2pa}, %{$name2id}, @{$seqnames}, @{$site_state}, @{$charlist}, @{$pen_mtrx}, $fl_full_mode);
	unless (defined $set_node2parsstat) {
	    print STDOUT "[ERROR 'enumerate_parsim_changes_1site'] The subroutine 'map_parsim_states_sankoff_1clm' FAILED: $! !\n";
	    return (undef, undef, undef);
	}
	my $ct_pars_scenarios = @{$set_node2parsstat};

	my $indx_stat = 0; # The index specifying where the state is stored in @{$set_node2parsstat->[$i]{$node_id}}.
	my $indx_penal = 1; # The index specifying where the sub-total penalty is stored in @{$set_node2parsstat->[$i]{$node_id}}.

	my @anc_states = ();
	my @sets_parsim_chgs = ();
	my @counts_parsim_chgs = ();
	my @parsim_penalties = ();

	for (my $i = 0; $i<$ct_pars_scenarios; $i++) { # The main for-loop #

	    my $node2parsstat = $set_node2parsstat->[$i];

	    my $topnode_parsstat = $node2parsstat->{$id_topnode};
	    my $anc_state = $topnode_parsstat->[$indx_stat]; # ADDED afterwards on Nov 6 (Sun), 2011 #
	    my $total_penalty = $topnode_parsstat->[$indx_penal];

	    my ($br2change, $ct_changes) = locate_parsim_changes (%{$node2pa}, %{$node2parsstat}, $indx_stat);
	    unless (defined $br2change) {
		print STDOUT "[ERROR 'enumerate_parsim_changes_1site'] The subroutine 'locate_parsim_changes' FAILED on the $i th out of the $ct_pars_scenarios scenario of the most parsimonious changes: $! !\n";
		return (undef, undef, undef, undef);
	    }

	    push @anc_states, $anc_state;
	    push @sets_parsim_chgs, $br2change;
	    push @counts_parsim_chgs, $ct_changes;
	    push @parsim_penalties, $total_penalty;

	}			# End of the main for-loop #

	return (\@anc_states, \@sets_parsim_chgs, \@counts_parsim_chgs, \@parsim_penalties);

}	# End of the subroutine 'enumerate_parsim_changes_1site' #
=cut


# fetch_ibd_curr_descendants:
#	This subroutine lists current descendants of a node into two sets,
#	one consists of exterior nodes that are identical by descent with the input node,
#	the other consists of all other current descendants.
#	(CREATED on Nov 6 (Sun), 2011)
#
# INPUT: ($node_id, \%node2ch, \%br2parsim_chg, $fl_nodename, \%id2name), where
#	%node2ch = ($nodeid => \@children, ...) for interior nodes;
#	%br2parsim_chg = ($br_id => [$state_upper, $state_lower], ...) for branches (actually, nodes immediately below the branches) that experienced state changes;
#	$fl_nodename = 1 if you want to convert the exterior node IDs in the output to node names;
#	%id2name = ($nodeid =>  $node_name, ...) for exterior nodes;
#
# OUTPUT: (\@ibd_descendants, \@other_descendants), where
#	@ibd_descendants list all the current descendants that are identical-by-descent with $node_id;
#	@other_descendants list all other current descendants;
#
#	Both lists contain node names if $fl_nodename = 1,
#			  node IDs otherwise.
#
sub fetch_ibd_curr_descendants ($\%\%$\%) {

	my ($node_id, $node2ch, $br2parsim_chg, $fl_nodename, $id2name) = @_;

	my @ibd_descs = my @others = ();

	my @subjects = ($node_id);

	while (1) { # Outer while-loop #

	    my @new_sbjcts = ();
	    while (my $nodeid = shift @subjects) { # Middle while-loop #
		my $children = $node2ch->{$nodeid};
		if (defined $children) {
		    foreach my $ch (@{$children}) { # Inner foreach-loop #
			if (defined $br2parsim_chg->{$ch}) { # NOT identical-by-descent => all its descendants should be put into @others #
			    my $descs2 = fetch_ext_offsprings_nr ($ch, %{$node2ch});
			    push @others, @{$descs2};

			} else { # Identical-by-descent => further examine the descendants #
			    push @new_sbjcts, $ch;
			}
		    }			# End of the inner foreach-loop #
		} else {
		    push @ibd_descs, $nodeid; # determined to be identical-by-descent #
		}
	    }			# End of the middle while-loop #

	    (@new_sbjcts>0) or last; # No interior nodes to be examined further #

	    @subjects = @new_sbjcts;

	}		# End of the outer while-loop #

	($fl_nodename == 1) or (return (\@ibd_descs, \@others));

	my @name_ibd_descs = my @name_others = ();
	foreach my $id (@ibd_descs) { # 1st trailing foreach-loop #
	    my $name = $id2name->{$id};
	    push @name_ibd_descs, $name;
	}		# End of the 1st trailing foreach-loop #

	foreach my $id (@others) { # 2nd trailing foreach-loop #
	    my $name = $id2name->{$id};
	    push @name_others, $name;
	}		# End of the 2nd trailing foreach-loop #

	return (\@name_ibd_descs, \@name_others);

}		# End of the subroutine 'fetch_ibd_curr_descendants' #
