# Supplementary material for: Detecting negative selection on recurrent mutations using gene genealogy
Source: BMC Genet. 2013 May 7;14:37. doi: 10.1186/1471-2156-14-37 (PMC3661350; doi:10.1186/1471-2156-14-37)
Supplement: Additional file 3 — A ZIP archive that contains the original versions of a Perl module implementing our new parsimony algorithm, as well as of Perl and Bourne shell scripts used for our simulation data analyses to examine the performances of various neutrality tests including our two new tests. It also contains a README file that describes how to use the modules and scripts. (The modules and scripts will run on a Mac OS X terminal. And they should probably run on other UNIX platforms as well, although we have not tested whether they indeed will.) The latest version of the modules and scripts, as well as some null-distributions, can be found in the DENSERM directory at the FTP repository of the Bioinformatics Organization [95]. [file 1471-2156-14-37-S3.zip › additional_file_3/DENSERM_P/Parsing3/merge_br_pars_msms.3.pl]

#!/usr/bin/perl
#
###################################################################################
#	DENSERM_P: A package to DEtect Negative SElection on Recurrent Mutations
#			(almost exclusively via Perl modules and scripts).
#	Version 0.3: Copyright (C) 2012 Kiyoshi Ezawa
#
#    This package is free software: you can redistribute it and/or modify
#    it under the terms of the GNU General Public License as published by
#    the Free Software Foundation, either version 3 of the License, or
#    (at your option) any later version.
#
#    This package is distributed in the hope that it will be useful,
#    but WITHOUT ANY WARRANTY; without even the implied warranty of
#    MERCHANTABILITY or FITNESS FOR A PARTICULAR PURPOSE.  See the
#    GNU General Public License for more details.
#
#    You should have received a copy of the GNU General Public License, "GNU_GPL.txt",
#    along with this package.  If not, see <http://www.gnu.org/licenses/>.
#
#    The author can be contacted by e-mailing to <kezawa dot ezawa3 at gmail dot com>
#    (replace " dot " and " at " with "." and "@", respectively).
###################################################################################
#
# merge_br_pars_msms.3.pl:
#	This Perl script merges the outputs of the scripts
#	'ser_br_pars_out_msms.3.pl' and/or 'hyperser_br_pars_out_msms.3.pl'.
#	The script was made by using the framework of 'summarize_br_pars_msms.1.3.pl'.
#	(CREATED on Feb 4 (Sat), 2012)
#
# summarize_br_pars_msms.1.3.pl:
#	This revised version of 'summarize_br_pars_msms.1.pl'
#	summarizes the outputs of 'ser_br_pars_out_msms.3.pl' and of 'hyperser_br_pars_out_msms.3.pl'.
#	(CREATED on Jan 19 (Thu), 2012)
#
# summarize_br_pars_msms.1.pl:
#	This Perl script summarizes the outputs of 'ser_br_pars_out_msms.1.pl'
#	and of 'hyperser_br_pars_out_msms.1.pl'.
#	(CREATION BEGAN on Dec 29 (Thu), 2011, ENDED on Dec 30 (Fri), 2011)
#
#	REVISESD on Dec 31 (Sat), 2011:
#	The script now increments #{forward mutations} by 1 if the ancestral state is NOT WT (i.e. '0'),
#	AND if the total number of mutant descendants is LESS THAN the total number of mutant sequences.
#

use strict;
use warnings;

use MyFile_manipu qw( open_input_file2 open_output_file list_sessions_ext tfm_labels2indices );
use MyArrayManipu qw( multiple_sort );
##use MyArrayManipu_num qw( binsearch_num );

$| = 1; # Flush the buffer for the standard output everytime data flows into it. #

my $plscript_path = $0;
my ($plscript_name)  = ($plscript_path =~ m!([^/]+)$!);
unless ((defined $plscript_name) and ($plscript_name =~ m/\S/)) {
     print STDERR "[ERROR] FAILED to EXTRACT a SCRIPT NAME from the path '$plscript_path' !\n";
	print STDERR "[ERROR '$plscript_path'] $!\n";
	die ;
}

=for the predecessor 'summarize_br_pars_msms.1.3.pl'
our @FLD_LABELS1 = ('#Rep_ID', '#{chromosomes}', '#{neut_seg_sites}', 'fin_freq', '#{parsim_scenarios}');
	# MODIFIED in creation of 'summarize_br_pars_msms.3.pl' (on Jan 19 (Thu), 2012) #
our @FLD_LABELS2 = ('Psm_scn_no.',  'ancestral_state', '#{WT(ancestral)}', '#{Mutants(derived)}', '#{parsim_chgs}', '#{muts_fwd}', '#{muts_bwd}', '#IBD,descendants,of,fw,mutants', '#IBD,descendants,of,bw,mutants');
=cut
=for the predecessor 'summarize_br_pars_msms.1.pl'
our @FLD_LABELS2 = ('Pars_scen_ID',  'ancestral_state', "#{WT(eq'0')}", "#{mutants(ne'0')}", '#{parsim_chgs}', '#{muts(0->others)}', '#{muts(others->0)}', '#IBD,descendants,of,fw,mutants', '#IBD,descendants,of,bw,mutants');
=cut

	# Labels of classes to be processed #
	# (ADDED on Feb 4 (Sat), 2012) #

##=for Selectively Neutral Cases
our @LABELS_SNU = qw( 0 hfSmu Smu 2Smu 3Smu 10Smu );
our @LABELS_SAA = qw( 0 );
##=cut
=for Negatively Selected Cases
our @LABELS_SNU = qw( 0 Smu 3Smu );
our @LABELS_SAA = qw(neg10 neg31.6 neg100 neg316); ## We exclude $label_sAA = 'neg3.16'. #
=cut

our @SMUs = (0.1, 0.316, 1, 3.16, 10); ## We exclude $smu = 0.0316. #
our @SSIZES = ( 20, 50, 100, 200);

	### Input/OUtput directories/files ###

	# $infile = "$indir/$infile_pref$size$infile_suff", with
	# $indir = "$intopdir[$t]/$indir_pref1$label_snu/$indir_pref2$label_smu/$indir_pref3$label_sAA".
	#
=for the predecessor 'summarize_br_pars_msms.1.pl'
##my $intopdir = "../TESTs/Test1d2"; # For TESTING (1)
##my $intopdir = "../TESTs/Test1c1"; # For TESTING (2)
=cut
=for the predecessor 'summarize_br_pars_msms.1.3.pl'
##my $intopdir = "../TESTs_hp/Test1a"; #  For TESTING #
my $intopdir = "../FullScale"; # For full-scale analyses. 
=cut
=for TESTING the script
my @intopdirs = (
	"../Parsing3.1/TESTs/Test1c",
	"../Parsing3.s50.1/TESTs_hp/Test1a",
	"../Parsing3.s50.2/TESTs_hp/Test1a",
	##"../Parsing3.s50.3/TESTs_hp/Test1a",
	);
=cut
##=for Full-scale processing. (Selectively Neutral Cases)
my @intopdirs = (
	"../Parsing3.s50.1/FullScale",
	"../Parsing3.s50.2/FullScale",
	"../Parsing3.s50.3/FullScale",
	"../Parsing3.s50.5/FullScale",
	"../Parsing3.s50.6/FullScale",
	);
##=cut
=for Full-scale processing. (Negatively Selected Cases)
my @intopdirs = (
	"../Parsing3.s50.1/FullScale",
	);
=cut

my $indir_pref1 = 'Snu_';
my $indir_pref2 = 'Smu_';
my $indir_pref3 = 'SAA_';
my $infile_pref = 'tbl_summ_size';
my $infile_suff = '.txt.gz';

	# $outfile1 = "$outdir/$outfile1_pref$size$outfile_suff", and
	# $outfile2 = "$outdir/$outfile2_pref$size$outfile_suff", with
	# $outdir = "$outtopdir/$outdir_pref1$label_snu/$outdir_pref2$label_smu/$outdir_pref3$label_sAA".
	#
=for the predecessor 'summarize_br_pars_msms.1.pl'
##my $outtopdir = "TESTs/Test1d2c"; # For TESTING (1)
##my $outtopdir = "TESTs/Test1c1a"; # For TESTING (2)
=cut
##my $outtopdir = "TESTs/Test1a2"; # For TESTING #
my $outtopdir = "FullScale"; # For full-scale analyses.
my $outdir_pref1 = $indir_pref1;
my $outdir_pref2 = $indir_pref2;
my $outdir_pref3 = $indir_pref3;

=for the predecessor 'summarize_br_pars_msms.1.3.pl'
my $outfile1_pref = 'stat_totmutcts_size';
my $outfile2_pref = 'stat_maxmutcts_size';
=cut

my $outfile_pref = $infile_pref;
my $outfile_suff = '.txt.gz';


	### Check input/output directories/files ###

foreach my $intopdir (@intopdirs) { # The first preliminary foreach-loop #
    unless ((-d $intopdir) and ( -r $intopdir) ) {
	print STDOUT "[ERROR '$plscript_name'] CanNOT FIND a readable TOP-TOP INPUT DIRECTORY '$intopdir' !\n";
	print STDERR "[ERROR '$plscript_name'] $! !\n\n";
	die ;
    }
}	# End of the first preliminary foreach-loop #

=for the predecessor 'summarize_br_pars_msms.1.3.pl'
my $labels_snu = list_sessions_ext ($intopdir, $indir_pref1, '', 'dr');
unless ((defined $labels_snu) and (@{$labels_snu}>0)) {
	print STDOUT "[ERROR '$plscript_name'] Found NO DIRECTORIES named '${indir_pref1}xxx' in the directory '$intopdir' !\n";
	print STDERR "[ERROR '$plscript_name'] $! !\n\n";
	die ;
}
=cut

unless (-d $outtopdir) {
    unless (0 == system ("mkdir -p $outtopdir") ) {
	print STDOUT "[ERROR '$plscript_name'] FAILED to CREATE the TOP-TOP OUTPUT DIRECTORY '$outtopdir': $? !\n";
	print STDERR "[ERROR '$plscript_name'] $! !\n\n";
	die ;
    }
}
unless ((-r $outtopdir) and (-w $outtopdir)) {
    unless (0 == system ("chmod -R u+rw $outtopdir") ) {
	print STDOUT "[ERROR '$plscript_name'] FAILED to CHANGE the permission MODES of the directory '$outtopdir': $? !\n";
	print STDERR "[ERROR '$plscript_name'] $! !\n";
	die ;
    }
}


	## Declare the Beginning of the Program ##

print STDOUT "\n<<<<< Program name: $plscript_name (path: $plscript_path) >>>>>\n\n";

print STDOUT "Input files: {in_dir}/$infile_pref\{ssize\}$infile_suff,\n";
print STDOUT "        where {in_dir} = {intop_dir}/$indir_pref1\{label_snu\}/$indir_pref2\{label_smu\}/$indir_pref3\{label_sAA\} ,\n";

	# REVISESD in creation of 'merge_br_pars_msms.3.pl' (on Feb 4 (Sat), 2012) #
print STDOUT "        with {intop_dir} = ", join (', ', @intopdirs), " ,\n";
print STDOUT "             {label_snu} = ", join (', ', @LABELS_SNU), " ,\n";
print STDOUT "             {label_smu} = ", join (', ', @SMUs), " ,\n";
print STDOUT "             {label_sAA} = ", join (', ', @LABELS_SNU), " ,\n";
print STDOUT "         and   {ssize}   = ", join (', ', @SSIZES), " ,\n";
=for the predecessor 'summarize_br_pars_msms.1.3.pl'
print STDOUT "        with {intop_dir} = $intopdir ,\n";
print STDOUT "             {label_snu} = ", join (', ', @{$labels_snu}), " ,\n";
print STDOUT "        ({label_smu}, {label_sAA}, and {ssize} will be searched for later).\n\n";
=cut

	# REVISESD in creation of 'merge_br_pars_msms.3.pl' (on Feb 4 (Sat), 2012) #
print STDOUT "Output files: {out_dir}/$outfile_pref\{ssize\}$outfile_suff ,\n";
=for the predecessor 'summarize_br_pars_msms.1.3.pl'
print STDOUT "Output files:\n";
print STDOUT "  (for total mutant counts)    {out_dir}/$outfile1_pref\{ssize\}$outfile_suff,\n";
print STDOUT "  (for maxumum mutant counts)  {out_dir}/$outfile2_pref\{ssize\}$outfile_suff,\n";
=cut

print STDOUT "        where {out_dir} = {outtop_dir}/$outdir_pref1\{label_snu\}/$outdir_pref2\{label_smu\}/$outdir_pref3\{label_sAA\} ,\n";
print STDOUT "        with {outtop_dir} = $outtopdir ,\n";
print STDOUT "        ({label_snu}, {label_smu}, {label_sAA}, and {ssize} will be the same as those for the input files).\n\n";


print STDOUT "\n<<<<< Now, the Main Processes will BEGIN !!! >>>>>\n\n";

	# MODIFIED in creation of 'merge_br_pars_msms.3.pl' on Feb 4 (Sat), 2012 #

foreach my $label_snu (@LABELS_SNU) { # Main outermost foreach-loop (over SNUs) #
##foreach my $label_snu (@{$labels_snu}) { # Main outermost foreach-loop (over SNUs) #

    print STDOUT "\n<<<< SNU:  $label_snu >>>>\n\n";

    my @inmiddirs1 = ();
    foreach my $intopdir (@intopdirs) { # Preliminary outer foreach-loop (over intopdirs) #
	my $inmiddir1 = "$intopdir/$indir_pref1$label_snu";
	##my $outmiddir1 = "$outtopdir/$outdir_pref1$label_snu";

	unless (( -d $inmiddir1 ) and ( -r $inmiddir1 )) {
	    print STDOUT " --- CanNOT FIND a readable RANK 1 MIDDLE-INPUT DIRECTORY '$inmiddir1': $! !\n";
	    next;
	    ##print STDOUT "[ERROR '$plscript_name'] CanNOT FIND a readable RANK 1 MIDDLE-INPUT DIRECTORY '$inmiddir1' !\n";
	    ##print STDERR "[ERROR '$plscript_name'] $! !\n";
	    ##die ;
	}
	push @inmiddirs1, \$inmiddir1;
    }	# End of the preliminary outer foreach-loop (over intopdirs) #

		# REVISED in creation of 'merge_br_pars_msms.3.pl' (on Feb 4 (Sat), 2012) #

    unless (@inmiddirs1>0) {
	print STDOUT "\n[WARNING '$plscript_name'] There is NO readable RANK 1 MIDDLE-INPUT DIRECTORY with SNU = $label_snu: $! !\n\n";
	next;
    }

    my $ct_inmiddirs1 = @inmiddirs1;
    print STDOUT "\nFound $ct_inmiddirs1 Rank 1 Middle-input directories:\n";
    for (my $m1=0; $m1<$ct_inmiddirs1; $m1++) {
	my $inmiddir1 = ${$inmiddirs1[$m1]};
	print STDOUT "           $inmiddir1 ", (($m1 == $ct_inmiddirs1 - 1)? ".\n\n" : ",\n");
    }

    my $outmiddir1 = "$outtopdir/$outdir_pref1$label_snu"; # MOVED from above in creation of 'merge_br_pars_msms.3.pl' on Feb 4 (Sat), 2012. #

=for the predecessor 'summarize_br_pars_msms.1.3.pl'
    print STDOUT "Rank 1 Middle-input directory:  $inmiddir1 ,\n";
    print STDOUT "Rank 1 Middle-output directory: $outmiddir1 .\n\n";

    my $labels_smu = list_sessions_ext ($inmiddir1, $indir_pref2, '', 'dr');
    unless ((defined $labels_smu) and (@{$labels_smu}>0)) {
	print STDOUT "[ERROR '$plscript_name'] Found NO DIRECTORIES named '${indir_pref2}xxx' in the directory '$inmiddir1' !\n";
	print STDERR "[ERROR '$plscript_name'] $! !\n\n";
	die ;
    }
    print STDOUT "{Labels for SMU} = ", join (', ', @{$labels_smu}), " .\n\n";
=cut

	# MODIFIED in creation of 'merge_br_pars_msms.3.pl' on Feb 4 (Sat), 2012 #

    foreach my $label_smu (@SMUs) { # Main outer foreach-loop (over SMUs) #
    ##foreach my $label_smu (@{$labels_smu}) { # Main outer foreach-loop (over SMUs) #

	print STDOUT "\n<<< SMU: $label_smu >>>\n\n";

	my @inmiddirs2 = ();
	foreach my $inmiddir1 (@inmiddirs1) { # Preliminary middle foreach-loop (over rank 1 middle-input directories) #
	    my $inmiddir2 = "${$inmiddir1}/$indir_pref2$label_smu";
	    ##my $inmiddir2 = "$inmiddir1/$indir_pref2$label_smu";
	    ##my $outmiddir2 = "$outmiddir1/$outdir_pref2$label_smu";

	    unless (( -d $inmiddir2 ) and ( -r $inmiddir2 )) {
	        print STDOUT "  --- CanNOT FIND a RANK 2 MIDDLE-INPUT DIRECTORY '$inmiddir2' : $! !\n";
		next; ## A BUG Fixed while creating 'merge_br_pars_msms.3.pl': The operator was left out while it is indispensable.
	        ##print STDOUT "[ERROR '$plscript_name'] CanNOT FIND a RANK 2 MIDDLE-INPUT DIRECTORY '$inmiddir2' !\n";
	        ##print STDERR "[ERROR '$plscript_name'] $! !\n\n";
	        ##die ;
	    }
	    push @inmiddirs2, \$inmiddir2; 
	}		# End of the rank 1 middle-input directories #

		# REVISED in creation of 'merge_br_pars_msms.3.pl' (on Feb 4 (Sat), 2012) #

	unless (@inmiddirs2>0) {
	    print STDOUT "\n[WARNING '$plscript_name'] There is NO readable RANK 2 MIDDLE-INPUT DIRECTORY with SNU = $label_snu and SMU = $label_smu: $! !\n\n";
	    next;
	}

	my $ct_inmiddirs2 = @inmiddirs2;
	print STDOUT "\nFound $ct_inmiddirs2 Rank 2 Middle-input directories:\n";
	for (my $m2=0; $m2<$ct_inmiddirs2; $m2++) {
	    my $inmiddir2 = ${$inmiddirs2[$m2]};
	    print STDOUT "           $inmiddir2 ", (($m2 == $ct_inmiddirs2 - 1)? ".\n\n" : ",\n");
	}

	my $outmiddir2 = "$outmiddir1/$outdir_pref2$label_smu"; # MOVED from above in creation of  'merge_br_pars_msms.3.pl' on Feb 4 (Sat), 2012. #

=for the predecessor 'summarize_br_pars_msms.1.3.pl'
	print STDOUT "Rank 2 Middle-input directory:  $inmiddir2 ,\n";
	print STDOUT "Rank 2 Middle-output directory: $outmiddir2 .\n\n";

	my $labels_sAA = list_sessions_ext ($inmiddir2, $indir_pref3, '', 'dr');
	unless ((defined $labels_sAA) and (@{$labels_sAA}>0)) {
	    print STDOUT "[ERROR '$plscript_name'] Found NO DIRECTORIES named '${indir_pref3}xxx' in the directory '$inmiddir2' !\n";
	    print STDERR "[ERROR '$plscript_name'] $! !\n\n";
	    die ;
	}
	print STDOUT "{Labels for sAA} = ", join (', ', @{$labels_sAA}), " .\n\n";
=cut

	foreach my $label_sAA (@LABELS_SAA) { # Main middle foreach-loop (over sAAs) #
	##foreach my $label_sAA (@{$labels_sAA}) { # Main middle foreach-loop (over sAAs) #

	    (my $sAA = $label_sAA) =~ s/^neg/\-/;
	    ## (my $sAA = $label_sAA) =~ s/neg$/\-/;

	    print STDOUT "\n<< SAA:   $sAA >>\n\n";

	    my @indirs = ();
	    foreach my $inmiddir2 (@inmiddirs2) { # Preliminary inner foreach-loop (over rank 2 middile-input directories) #
		my $indir = "${$inmiddir2}/$indir_pref3$label_sAA";
		##my $indir = "$inmiddir2/$indir_pref3$label_sAA";
		##my $outdir = "$outmiddir2/$outdir_pref3$label_sAA";

		unless (( -d $indir ) and ( -r $indir )) {
		    print STDOUT "  --- CanNOT FIND a readable INPUT DIRECTORY '$indir': $! !\n";
		    next; ## A BUG Fixed while creating 'merge_br_pars_msms.3.pl': The operator was left out while it is indispensable.
		    ##print STDOUT "[ERROR '$plscript_name'] CanNOT FIND a readable INPUT DIRECTORY '$indir' !\n";
		    ##print STDERR "[ERROR '$plscript_name'] $! !\n";
		    ##die ;
		}
		push @indirs, \$indir;
	    }

		# REVISED in creation of 'merge_br_pars_msms.3.pl' (on Feb 4 (Sat), 2012) #

	    unless (@indirs>0) {
	        print STDOUT "\n[WARNING '$plscript_name'] There is NO readable INPUT DIRECTORY with SNU = $label_snu, SMU = $label_smu and sAA = $sAA: $! !\n\n";
	        next;
	    }

	    my $ct_indirs = @indirs;
	    print STDOUT "\nFound $ct_indirs INPUT DIRECTORIES:\n";
	    for (my $d=0; $d<$ct_indirs; $d++) {
	        my $indir = ${$indirs[$d]};
	        print STDOUT "           $indir ", (($d == $ct_indirs - 1)? ".\n\n" : ",\n");
	    }

=for the predecessor 'summarize_br_pars_msms.1.3.pl'
	    print STDOUT "Input directory: $indir .\n\n";
	    my $list_ssizes = list_sessions_ext ($indir, $infile_pref, $infile_suff, '-r') ;
	    unless ((defined $list_ssizes) and (@{$list_ssizes}>0)) {
		print STDOUT "[ERROR '$plscript_name'] Found NO INPUT FILES named as '${infile_pref}xxx$infile_suff' !\n";
		print STDERR "[ERROR '$plscript_name'] $! !\n";
		die ;
	    }
	    my $ct_ssizes = @{$list_ssizes};
	    print STDOUT "\n --- fetched $ct_ssizes sample sizes: ", join (', ', @{$list_ssizes}), " ...\n\n";
=cut

	    my $outdir = "$outmiddir2/$outdir_pref3$label_sAA"; # MOVED from above in creation of 'merge_br_pars_msms.3.pl' on Feb 4 (Sat), 2012. #
	    unless ( -d $outdir ) {
		unless (0 == system ("mkdir -p $outdir") ) {
		    print STDOUT "[ERROR '$plscript_name'] FAILED to CREATE an output directory '$outdir' !\n";
		    print STDERR "[ERROR '$plscript_name'] $! \n";
		    die ;
		}
	    }
	    unless (( -r $outdir ) and ( -w $outdir )) {
		unless (0 == system ("chmod -R u+rw $outdir" ) ) {
		    print STDOUT "[ERROR '$plscript_name'] FAILED to CHANGE permission MODES of the OUTPUT DIRECTORY '$outdir' !\n";
		    print STDERR "[ERROR '$plscript_name'] $! !\n";
		    die ;
		}
	    }
	    print STDOUT " --- The Output directory '$outdir' is now ready ...\n\n";

	    foreach my $ssize (@SSIZES) { # Main inner foreach-loop (over sample sizes) #
	    ##foreach my $ssize (@{$list_ssizes}) { # Main inner foreach-loop (over sample sizes) #
		##local $/ = ''; # Use blank lines as input record searators #
	
		print STDOUT "< Sample size = $ssize >\n\n";

			# First, read in an input file #

		my $ct_reps = 0; # = #{simulated replicates}
		##my $ct_fxd_wt = 0; # = #{simulations with the wild type fixed}.
		##my $ct_fxd_mut = 0; # = #{simulations with the mutant fixed}.

		my $infile_name = "$infile_pref$ssize$infile_suff";

		my @infiles = ();
		foreach my $indir (@indirs) { # Preliminary inner-inner foreach-loop (over input directories) #
		    my $infile = "${$indir}/$infile_name";
		    ##my $infile = "$indir/$infile_name";
		    unless (( -f $infile ) and ( -r $infile )) {
			print STDOUT " --- CanNOT FIND a readable INPUT FILE '$infile': $! !\n";
			next; ## A BUG Fixed while creating 'merge_br_pars_msms.3.pl': The operator was left out while it is indispensable.
			##print STDOUT "[ERROR '$plscript_name'] CanNOT FIND a readable INPUT FILE '$infile' !\n";
			##print STDERR "[ERROR '$plscript_name'] $! !\n";
			##die ;
		    }
		    push @infiles, \$infile;
		}		# End of the preliminary inner-inner foreach-loop (over input directories) #

		# ADDED in creation of 'merge_br_pars_msms.3.pl' (on Feb 4 (Sat), 2012) #

		unless (@infiles>0) {
		    print STDOUT "\n[WARNING '$plscript_name'] There is NO readable INPUT FILE with SNU = $label_snu, SMU = $label_smu, sAA = $sAA and sample size = $ssize: $! !\n\n";
		    next;
		}

		my $ct_infiles = @infiles;
		print STDOUT "\nFound $ct_infiles INPUT FILES:\n\n";
		##for (my $f=0; $f<$ct_infiles; $f++) { # 2nd preliminary inner-inner foreach-loop (over input files) #
		##   my $infile = ${$infiles[$f]};
		##    print STDOUT "           $infile ", (($f == $ct_infiles -1)? ".\n\n" : ",\n");
		##}   # End of the 2nd preliminary inner-inner foreach-loop (over input files) #
		##print STDOUT "\n";

		my $outfile_name = "$outfile_pref$ssize$outfile_suff";
		my $outfile = "$outdir/$outfile_name";
		print STDOUT "Output file: $outfile .\n\n";

			# If there is only an input file, just copy it into the output file. #
			# (ADDED in creation of 'merge_br_pars_msms.3.pl' on Feb 4 (Sat), 2012) #
		if ($ct_infiles == 1) {
		    my $infile = ${$infiles[0]};
		    print STDOUT "NOTICE: Just copy the only input file '$infile' into the output file ...\n";
		    unless (0 == system ("cp -f $infile $outfile") ) {
			print STDOUT "[ERROR '$plscript_name'] 'system (\"cp -f $infile $outfile\")' FAILED !\n";
			print STDERR "[ERROR '$plscript_name'] $!\n";
			die ;
		    }
		    print STDOUT "\n --- Sample size = $ssize ended ---\n\n";
		    next;
		}

			# If there are two or more input files, merge them to form an output file. #
	
		my $fh_out = open_output_file ($outfile, 1);
		unless (defined $fh_out) {
		    print STDOUT "[ERROR '$plscript_name'] FAILED the subroutine 'open_output_file' on the output file '$outfile' !\n";
		    print STDOUT "[ERROR '$plscript_name'] $! !\n";
		    die ;
		}

		my $out_header;

		
		local $/ = ''; # Use blank lines as input record searators # MOVED from above in creation of 'merge_br_pars_msms.3.pl' (on Feb 4 (Tue), 2012) #

		for (my $f=0; $f<$ct_infiles; $f++) { # Main inner-inner foreach-loop (over input files) #

		    my $infile = ${$infiles[$f]};
		    print STDOUT "The ", $f + 1, " th Input File: $infile .\n";
	
		    my $fh_in = open_input_file2 ($infile); 
		    unless (defined $fh_in) {
			print STDOUT "[ERROR '$plscript_name'] FAILED the subroutine 'open_input_file2' on the input file '$infile' !\n";
			print STDOUT "[ERROR '$plscript_name'] $! !\n";
			die ;
		    }

		    my $in_header = <$fh_in>;

		    if (defined $out_header) {
			unless ($out_header eq $in_header) {
			    $out_header =~ s/\n+$//;
			    $in_header  =~ s/\n+$//;
			    print STDOUT "[ERROR '$plscript_name'] The HEADER for the input file differs from that for the initial input file: $! !\n";
			    print STDOUT "Current header:\n";
			    print STDOUT "'$in_header',\n";
			    print STDOUT "Initial header:\n";
			    print STDOUT "'$out_header'.\n\n";
			    print STDERR "[ERROR '$plscript_name'] $!\n";
			    die ;
			}
		    } else {
			$out_header = $in_header;
			print $fh_out $out_header;
		    }

		    	## MAIN: Print out the bulk of the input file. ##
			## (NEWLY CREATED in creation of 'merge_br_pars_msms.3.pl' on Feb 4 (Sat), 2012) ##

		    my $sbct_reps = 0;

		    while (my $in_chunk = <$fh_in>) { # Innermost while-loop (over simulated replicates) #

			$sbct_reps++;
			$ct_reps++;

			my ($old_rep_no) = ($in_chunk =~ m/^\#(\S+)/);
			unless (defined $old_rep_no) {
			    $in_chunk =~ s/\n+$//;
			    print STDOUT "[ERROR '$plscript_name'] Found an input chunk withOUT a replicate number:\n";
			    print STDOUT "'$in_chunk' !\n";
			    print STDERR "[ERROR '$plscript_name'] $!\n";
			    die ;
			}
			my $new_rep_no = $ct_reps;

=for TESTING the script
	print STDOUT "(Old replicate number = $old_rep_no) --> (New replicate number = $new_rep_no).\n";
=cut

			$in_chunk =~ s/^\#\S+//;
			print $fh_out "#$new_rep_no", $in_chunk;

			### RESTART FROM HERE ###


		    }	# End of the innermost while-loop (over simulated replicates) #

		    close ($fh_in);

		    print STDOUT "\n   -- Input file '$infile' ended (#{replicates} = $sbct_reps) --\n\n";

		}	# End of the main inner-inner for-loop (over input files) #


		close ($fh_out);

		print STDOUT "\n --- (Snu, Smu, sAA, sample_size) = ($label_snu, $label_smu, $label_sAA, $ssize) ended (Total#{replicates} = $ct_reps) ---\n\n";
		##print STDOUT "\n --- Sample size = $ssize ended ---\n\n";

	    }		# End of the main inner foreach-loop (over sample sizes) #

	    print STDOUT "\n ... sAA = $sAA Ended ...\n\n";

	}		# End of the main middle foreach-loop (over sAAs) #

	print STDOUT "\n  === SMU = $label_smu ENDED ===\n\n";

    }		# End of the main outer foreach-loop (over SMUs) #

    print STDOUT "\n ||| SNU = $label_snu ENDED !! |||\n\n";

}		# End of the Main outermost foreach-loop (over SNUs) #


print STDOUT "\n\n##### ALL THE PROCESSED ENDED !!! #####\n\n\n";
