# Supplementary material for: Detecting negative selection on recurrent mutations using gene genealogy
Source: BMC Genet. 2013 May 7;14:37. doi: 10.1186/1471-2156-14-37 (PMC3661350; doi:10.1186/1471-2156-14-37)
Supplement: Additional file 3 — A ZIP archive that contains the original versions of a Perl module implementing our new parsimony algorithm, as well as of Perl and Bourne shell scripts used for our simulation data analyses to examine the performances of various neutrality tests including our two new tests. It also contains a README file that describes how to use the modules and scripts. (The modules and scripts will run on a Mac OS X terminal. And they should probably run on other UNIX platforms as well, although we have not tested whether they indeed will.) The latest version of the modules and scripts, as well as some null-distributions, can be found in the DENSERM directory at the FTP repository of the Bioinformatics Organization [95]. [file 1471-2156-14-37-S3.zip › additional_file_3/DENSERM_P/Parsing3/StatTests/Maxctmutss_cond_ctfwmuts/stattests_via_maxctmuts_cond_ctfwmuts.pl]

#!/usr/bin/perl
#
###################################################################################
#	DENSERM_P: A package to DEtect Negative SElection on Recurrent Mutations
#			(almost exclusively via Perl modules and scripts).
#	Version 0.3: Copyright (C) 2012 Kiyoshi Ezawa
#
#    This package is free software: you can redistribute it and/or modify
#    it under the terms of the GNU General Public License as published by
#    the Free Software Foundation, either version 3 of the License, or
#    (at your option) any later version.
#
#    This package is distributed in the hope that it will be useful,
#    but WITHOUT ANY WARRANTY; without even the implied warranty of
#    MERCHANTABILITY or FITNESS FOR A PARTICULAR PURPOSE.  See the
#    GNU General Public License for more details.
#
#    You should have received a copy of the GNU General Public License, "GNU_GPL.txt",
#    along with this package.  If not, see <http://www.gnu.org/licenses/>.
#
#    The author can be contacted by e-mailing to <kezawa dot ezawa3 at gmail dot com>
#    (replace " dot " and " at " with "." and "@", respectively).
###################################################################################
#
# stattests_via_maxctmuts_cond_ctfwmuts.pl:
#	This Perl script conduct a statistical test based on the Maximum #{mutants IBD with each other},
#	conditional on #{forward mutations detected on the genealogy}.
#	Ths script was created by slightly modifying 'stattests_via_totctmuts_cond_ctfwmuts.pl'.
#
#	NOTE: Throughout this script, the labels 'ct_muthaplos' and 'pimut' used for the interim variables
#	actually refer to 'ct_fwd_mutations' and 'maxct_ibd_mutants', respectively.
#
#	(CREATED on Feb 11 (Sat), 2012)
#
# stattests_via_totctmuts_cond_ctfwmuts.pl:
#	This Perl script conducts a statistical test based on the total #{mutants in the sample},
#	conditional on #{forward mutations dectected on the genealogy}. 
#	The script was created by modifying 'stattests_via_pimut_cond_ctmuthaplos.pl'.
#
#	NOTE: Throughout this script, the labels 'ct_muthaplos' and 'pimut' used for the interim variables
#	actually refer to 'ct_fwd_mutations' and 'totct_mutants', respectively.
#
#	(CREATED on Feb 9 (Thu), 2012) 
#
# stattests_via_pimut_cond_ctmuthaplos.pl:
#	This script is identical to 'stattests_via_pimut.pl'.
#	It was renamed so that the name reflects more precisely what it does.
#	(RENAMED on Feb 5 (Sun), 2012)
#
# stattests_via_pimut.pl:
#	This Perl script was created by substantially modifying 'summarize_br_pars_msms.5_1mut.pl'.
#	It conducts statistical tests based on pi(muts), using the pre-calculated null cumulative distributions.
#	(CREATION BEGAN on Jan 29 (Sun), 2012, ENDED on , 2012)
#
# summarize_br_pars_msms.5_1mut.pl:
#	This Perl script was created by modifying 'summarize_br_pars_msms.5_1wh.pl'.
#	It summarizes the statistics on the sampled mutants, instead of those on the whole sample as the predecessor does,
#	out of 'hyperser_br_pars_out_msms.5.pl'.
#	To be specific, the statistics are: the average pairwise sequence difference, i.e. pi, among mutants (and its ratio to pi among all sequences; the frequency of the commonest mutant haplotype (conditional on the number of mutant haplotypes); and the number of mutant samples conditional on the number of mutant haplotypes.
#	(CREATION BEGAN on Jan 23 (Mon), 2012, ENDED on Jan (), 2012)
#
# summarize_br_pars_msms.5_1wh.pl:
#	This Perl script summarizes the outputs of 'hyperser_br_pars_out_msms.5.pl',
#	especially the statistics on the whole sample, like Tajima's D, Ewens's test statistic,
#	and the Ewens-Watterson test statistic.
#	It was created by modifying 'summarize_br_pars_msms.1.pl'.
#	(CTEATION BEGAN on Jan 21 (Sat), 2012, ENDED on Jan (), 2012)
#
# summarize_br_pars_msms.1.pl:
#	This Perl script summarizes the outputs of 'ser_br_pars_out_msms.1.pl'
#	and of 'hyperser_br_pars_out_msms.1.pl'.
#	(CREATION BEGAN on Dec 29 (Thu), 2011, ENDED on Dec 30 (Fri), 2011)
#
#	REVISESD on Dec 31 (Sat), 2011:
#	The script now increments #{forward mutations} by 1 if the ancestral state is NOT WT (i.e. '0'),
#	AND if the total number of mutant descendants is LESS THAN the total number of mutant sequences.
#

use strict;
use warnings;

use MyFile_manipu qw( open_input_file2 open_output_file list_sessions_ext tfm_labels2indices );
use MyArrayManipu qw( multiple_sort );
use MyArrayManipu_num qw( binsearch_num binsearch_num_d );

sub extract_null_distri (\*);
sub readin_null_distributions (\$);
sub assign_emp_p_value ($\@);

$| = 1; # Flush the buffer for the standard output everytime data flows into it. #

my $plscript_path = $0;
my ($plscript_name)  = ($plscript_path =~ m!([^/]+)$!);
unless ((defined $plscript_name) and ($plscript_name =~ m/\S/)) {
     print STDERR "[ERROR] FAILED to EXTRACT a SCRIPT NAME from the path '$plscript_path' !\n";
	print STDERR "[ERROR '$plscript_path'] $!\n";
	die ;
}

	# REVISED in creation of 'stattests_via_totmutcts_cond_ctfwmuts.pl' on Feb 9 (Thu), 2012. #
our @FLD_LABELS1 = ('#Rep_ID', '#{chromosomes}', '#{neut_seg_sites}', 'fin_freq', '#{parsim_scenarios}');
our @FLD_LABELS2 = ('Psm_scn_no.', 'ancestral_state', '#{WT(ancestral)}', '#{Mutants(derived)}', '#{parsim_chgs}', '#{muts_fwd}', '#{muts_bwd}', '#IBD,descendants,of,fw,mutants', '#IBD,descendants,of,bw,mutants');

=for the predecessor 'stattests_via_pimut_cond_ctmuthaplos.pl'
	# Modified in creation of 'summarize_br_pars_msms.5_1wh.pl' (on Jan 21 (Sat), 2012) #
our @FLD_LABELS1 = ('#Rep_ID', '#{chromosomes}', '#{neut_seg_sites}', 'fin_freq', '#{Hypotheses}');
our @FLD_LABELS2wh = ('theta_w', 'pi', 'D_taj', '#{haplotypes}', 'freq_commonest_haplotype', 'haplotype_homozygosity', 'haplotype,frequencies');
our @FLD_LABELS2mut = ('Hypothesis_ID', 'WT_at_selected', '#{mut_sat_selected}', 'pi(muts)', 'pi(muts)/pi', '#{mut_haplotypes}', 'freq_commonest_mut_haplotype', 'mut,haplotype,frequencies');
=cut
=for the predecessor 'summarize_br_pars_msms.1.pl'
our @FLD_LABELS1 = ('#Rep_ID', '#{chromosomes}', '#{neut_seg_sites}', 'fin_freq', '#{parsim_scenarios}');
our @FLD_LABELS2 = ('Pars_scen_ID',  'ancestral_state', "#{WT(eq'0')}", "#{mutants(ne'0')}", '#{parsim_chgs}', '#{muts(0->others)}', '#{muts(others->0)}', '#IBD,descendants,of,fw,mutants', '#IBD,descendants,of,bw,mutants');
=cut

	# Labels for the 'shared' combinations of Snu/Smu's. #
our $LABEL_UNKNOWN = 'Even'; # For the combination for unknown Snu/Smu.
our $LABEL_PRED10 = '10Smu'; # For the null-distribution when Snu/Smu is predicted as 10.

	## Parameters to be specified ##
our @SSIZES = (20, 50, 100, 200);
our @LABELS_SNU = qw(0 Smu 3Smu);
our @SMUs = (0.1, 0.316, 1, 3.16, 10);
our @LABELS_SAA = qw( 0 neg10 neg31.6 neg100 neg316);
our $POWER_SMU = 0.5;
##our $POWER_SMU = 1.0;
##our $POWER_SMU = 2.0;


##=for TESTING the script
##@SSIZES = (20, 200);
@SSIZES = (100, 200);
##@LABELS_SNU = qw(hfSmu);
##@LABELS_SNU = qw(0 2Smu);
@LABELS_SNU = qw(Smu 3Smu);
@SMUs = (1, 3.16);
##@SMUs = (1);
@LABELS_SAA = qw( 0 neg100 );
##@LABELS_SAA = qw( 0 );
##=cut

	### Input/OUtput directories/files ###

	# $infile = "$indir/$infile_pref$size$infile_suff", with
	# $indir = "$intopdir/$indir_pref1$label_snu/$indir_pref2$label_smu/$indir_pref3$label_sAA".
	#
=for the predecessor 'summarize_br_pars_msms.1.pl'
##my $intopdir = "../TESTs/Test1d2"; # For TESTING (1)
##my $intopdir = "../TESTs/Test1c1"; # For TESTING (2)
=cut
##my $intopdir = "../../TESTs/Test1c"; # For TESTING
##my $intopdir = "../../../Parsing3.merged/TESTs/Test1a2"; # For TESTING
my $intopdir = "../../FullScale"; # For full-scale analyses. 

my $indir_pref1 = 'Snu_';
my $indir_pref2 = 'Smu_';
my $indir_pref3 = 'SAA_';
my $infile_pref = 'tbl_summ_size';
my $infile_suff = '.txt.gz';

	# (ADDED in creation of 'stattests_via_pimut.pl' on Jan 29 (Sat), 2012) #
	# $aux_file = "$auxdir/$auxfile_pref$ssize$auxfile_suff".
	#

##my $auxdir = sprintf ("../../NullDistributions/Maxctmuts_cond_ctfwmuts/TESTs/Test1a2a/Alpha_%3.1f/SAA_0", $POWER_SMU); # For TESTING. #
##my $auxdir = sprintf ("../../NullDistributions/Maxctmuts_cond_ctfwmuts/Alpha_%3.1f/SAA_0", $POWER_SMU); # For Test2 & Full-scale analyses.
my $auxdir = sprintf ("../../../NullDistributions/Parsing3/Maxctmuts_cond_ctfwmuts/Alpha_%3.1f/SAA_0", $POWER_SMU); # For Test2 & Full-scale analyses. 
my $auxfile_pref = 'nulldistri_maxctmuts_size';
=for the predecessor 'stattests_via_totmutcts_cond_ctfwmuts.pl'
	# REVISED in creation of 'stattests_via_totmutcts_cond_ctfwmuts.pl' on Feb 9 (Thu), 2012. #
##my $auxdir = sprintf ("../../NullDistributions/Totmutcts_cond_ctfwmuts/TESTs/Test1a2b/Alpha_%3.1f/SAA_0", $POWER_SMU); # For TESTING. #
my $auxdir = sprintf ("../../NullDistributions/Totmutcts_cond_ctfwmuts/Alpha_%3.1f/SAA_0", $POWER_SMU); # For Test2 & Full-scale analyses. 
my $auxfile_pref = 'nulldistri_totctmuts_size';
=cut
=for the predecessor 'stattests_via_pimut_cond_ctmuthaplos.pl'
##my $auxdir = sprintf ("../../NullDistributions/Pimut/TESTs/Test1c2d/Alpha_%3.1f/SAA_0", $POWER_SMU); # For TESTING. #
my $auxdir = sprintf ("../../NullDistributions/Pimut/Alpha_%3.1f/SAA_0", $POWER_SMU); ## For Test2 & Full-scale analyses.
my $auxfile_pref = 'nulldistri_pimut_size';
=cut

my $auxfile_suff = '.txt.gz';

=for the predecessor 'summarize_br_pars_msms.5_1mut.pl'
	# $outfile1 = "$outdir/$outfile1_pref$size$outfile_suff", and
	# $outfile2 = "$outdir/$outfile2_pref$size$outfile_suff", and
	# $outfile3 = "$outdir/$outfile3_pref$size$outfile_suff", with (--- ADDED in creation of 'summarize_br_pars_msms.5_1wh.pl' (on Jan 21 (Sat), 2012))
=cut
	# $outfile = "$outdir/$outfile_pref$size$outfile_suff", and
	# $outdir = "$outtopdir/$outdir_pref1$label_snu/$outdir_pref2$label_smu/$outdir_pref3$label_sAA".
	#
=for the predecessor 'summarize_br_pars_msms.1.pl'
##my $outtopdir = "TESTs/Test1d2c"; # For TESTING (1)
##my $outtopdir = "TESTs/Test1c1a"; # For TESTING (2)
=cut
=for the predecessor 'summarize_br_pars_msms.5_1mut.pl'
my $outtopdir = "TESTs/Test1c3"; # For TESTING
##my $outtopdir = "FullScale"; # For full-scale analyses.
=cut
##my $outtopdir = sprintf ("TESTs/Test1a2/Alpha%3.1f", $POWER_SMU); # For TESTING
##my $outtopdir = sprintf ("TESTs/Test2.1/Alpha%3.1f", $POWER_SMU); # For TESTING
my $outtopdir = sprintf ("FullScale/Alpha%3.1f", $POWER_SMU); # For full-scale analyses.
my $outdir_pref1 = $indir_pref1;
my $outdir_pref2 = $indir_pref2;
my $outdir_pref3 = $indir_pref3;

	# REVISED in creation of 'stattests_via_maxmutcts_cond_ctfwmuts.pl' on Feb 11 (Sat), 2012. #
my $outfile_pref = 'stattests_maxmutct_size';
##my $outfile_pref = 'stattests_pimut_size';
=for the predecessor 'summarize_br_pars_msms.5_1mut.pl'
	# REVISED in creation of 'summarize_br_pars_msms.5_1mut.pl' on Jan 23 (Mon), 2012. #
my $outfile1_pref = 'stat_pimut_size';
my $outfile2_pref = 'stat_pimut_div_pi_size';
my $outfile3_pref = 'stat_frqcommonestmut_size';
my $outfile4_pref = 'stat_ctmuts_ctmutalleles_size';
=cut
my $outfile_suff = '.txt.gz';


	### Check input/output directories/files ###

unless ((-d $intopdir) and ( -r $intopdir) ) {
	print STDOUT "[ERROR '$plscript_name'] CanNOT FIND a readable TOP-TOP INPUT DIRECTORY '$intopdir' !\n";
	print STDERR "[ERROR '$plscript_name'] $! !\n";
	die ;
}

=for the predecessor 'summarize_br_pars_msms.5_1mut.pl'
my $labels_snu = list_sessions_ext ($intopdir, $indir_pref1, '', 'dr');
unless ((defined $labels_snu) and (@{$labels_snu}>0)) {
	print STDOUT "[ERROR '$plscript_name'] Found NO DIRECTORIES named '${indir_pref1}xxx' in the directory '$intopdir' !\n";
	print STDERR "[ERROR '$plscript_name'] $! !\n\n";
	die ;
}
=cut

	# ADDED in creation of 'stattests_via_pimut.pl' on Jan 29 (Sun), 2012. #
unless (( -d $auxdir) and ( -r $auxdir)) {
	print STDOUT "[ERROR '$plscript_name'] CanNOT FIND a readable AUXILIARY INPUT DIRECTORY '$auxdir' !\n";
	print STDERR "[ERROR '$plscript_name'] $! !\n";
	die ;
}


unless (-d $outtopdir) {
    unless (0 == system ("mkdir -p $outtopdir") ) {
	print STDOUT "[ERROR '$plscript_name'] FAILED to CREATE the TOP-TOP OUTPUT DIRECTORY '$outtopdir': $? !\n";
	print STDERR "[ERROR '$plscript_name'] $! !\n\n";
	die ;
    }
}
unless ((-r $outtopdir) and (-w $outtopdir)) {
    unless (0 == system ("chmod -R u+rw $outtopdir") ) {
	print STDOUT "[ERROR '$plscript_name'] FAILED to CHANGE the permission MODES of the directory '$outtopdir': $? !\n";
	print STDERR "[ERROR '$plscript_name'] $! !\n";
	die ;
    }
}


	## Declare the Beginning of the Program ##

print STDOUT "\n<<<<< Program name: $plscript_name (path: $plscript_path) >>>>>\n\n";

	# ADDED in creation of 'stattests_via_pimut.pl' on Jan 29 (Sun) & Jan 31 (Tue), 2012 #
print STDOUT "Power-law of SMU's for the null distribution: Prob (SMU >= x) = A * x**{-$POWER_SMU} .\n\n";
print STDOUT "Null-distribution for unknown Snu/Smu: $LABEL_UNKNOWN ,\n";
print STDOUT "Null-distribution when Snu/Smu is predicted as 10: $LABEL_PRED10 .\n\n";

print STDOUT "Input files: {in_dir}/$infile_pref\{ssize\}$infile_suff,\n";
print STDOUT "        where {in_dir} = {intop_dir}/$indir_pref1\{label_snu\}/$indir_pref2\{label_smu\}/$indir_pref3\{label_sAA\} ,\n";
print STDOUT "        with {intop_dir} = $intopdir ,\n";
print STDOUT "            {label_snu} = ", join (', ', @LABELS_SNU), " ,\n";
print STDOUT "            {label_smu} = ", join (', ', @SMUs), " ,\n";
print STDOUT "            {label_sAA} = ", join (', ', @LABELS_SAA), "\n";
print STDOUT "               {ssize}  = ", join (', ', @SSIZES). "\n\n\n";
=for the predecessor 'summarize_br_pars_msms.5_1mut.pl'
print STDOUT "             {label_snu} = ", join (', ', @{$labels_snu}), " ,\n";
print STDOUT "        ({label_smu}, {label_sAA}, and {ssize} will be searched for later).\n\n";
=cut

	# ADDED in creation of 'stattests_via_pimut.pl' on Jan 29 (Sun), 2012 #
print STDOUT "Auxiliary files: {aux_dir}/$auxfile_pref\{ssize\}$auxfile_suff,\n";
print STDOUT "        where {aux_dir} = $auxdir ,\n";
print STDOUT "         and  {ssize} will be the same as those for the input files.\n\n";

	# REVISED in creation of 'stattests_via_pimut.pl' on Jan 29 (Sun), 2012 #
print STDOUT "Output files: {out_dir}/$outfile_pref\{ssize\}$outfile_suff,\n";

=for the predecessor 'summarize_br_pars_msms.5_1mut.pl'
print STDOUT "Output files:\n";
	# REVISED in creation of 'summarize_br_pars_msms.5_1mut.pl' (on Jan 23 (Mon), 2012). # 
print STDOUT "  (for pi among mutants)                   {out_dir}/$outfile1_pref\{ssize\}$outfile_suff,\n";
print STDOUT "  (for pi among mutants div pi)            {out_dir}/$outfile2_pref\{ssize\}$outfile_suff,\n";
print STDOUT "  (for commonest-mutant frequency)         {out_dir}/$outfile3_pref\{ssize\}$outfile_suff,\n";
print STDOUT "  (for #{mutants} conditional on #{mutant alleles}) {out_dir}/$outfile4_pref\{ssize\}$outfile_suff,\n";
=cut

print STDOUT "        where {out_dir} = {outtop_dir}/$outdir_pref1\{label_snu\}/$outdir_pref2\{label_smu\}/$outdir_pref3\{label_sAA\} ,\n";
print STDOUT "        with {outtop_dir} = $outtopdir ,\n";
print STDOUT "        ({label_snu}, {label_smu}, {label_sAA}, and {ssize} will be the same as those for the input files).\n\n";


print STDOUT "\n<<<<< Now, the Main Processes will BEGIN !!! >>>>>\n\n";

foreach my $ssize (@SSIZES) { # Main outermost foreach-loop (over sample sizes) #
##foreach my $ssize (@{$list_ssizes}) { # Main outermost foreach-loop (over sample sizes) #
	
  print STDOUT "<<<< Sample size = $ssize >>>>\n\n";

  my $aux_file = "$auxdir/$auxfile_pref$ssize$auxfile_suff";

  unless (( -f $aux_file ) and ( -r $aux_file )) {
	print STDOUT "[ERROR '$plscript_name'] CanNOT FIND a readable AUXILIARY INPUT FILE '$aux_file' !\n";
	print STDERR "[ERROR '$plscript_name'] $! !\n";
	die ;
  }

  # @{$combi2tot_null_distri->{$label_combi}[$k]} = ($measure, $pv) gives the total null distribution, with $pv being the the probability that the measure gives the value $measure, which is at the $k th rank, or larger (or smaller depending of the nature of the measure), under the combination of Snu/Smu's specified by $label_combi. 
  # @{$cond2combi2null_distri->{$condition}{$label_combi}[$k]} = ($measure, $pv) gives the null distribution under the condition $condition, with $pv being the the probability that the measure gives the value $measure, which is at the $k th rank, or larger (or smaller depending of the nature of the measure), under the combination of Snu/Smu's specified by $label_combi.
  #
  my ($combi2tot_null_distri, $cond2combi2null_distri) = readin_null_distributions ($aux_file);
  unless (defined $combi2tot_null_distri) {
	print STDOUT "[ERROR '$plscript_name'] The subroutine 'readin_null_distribution' FAILED !\n";
	print STDERR "[ERROR '$plscript_name'] $! !\n";
	die ;
  }

	# Total null distributions for shared conditions. #
	# (ADDED in creation of 'stattests_via_pimut.pl' on Jan 31 (Tue), 2012). #

   my $tot_null_distri_unknown = $combi2tot_null_distri->{$LABEL_UNKNOWN};
   unless (defined $tot_null_distri_unknown) {
	print STDOUT "[WARNING '$plscript_name'] Total null-distribution for the Snu/Smu-combination '$LABEL_UNKNOWN' is UNDEFINED : $! !\n";
	$tot_null_distri_unknown = [];
   }

   my $tot_null_distri_pred10 = $combi2tot_null_distri->{$LABEL_PRED10};
   unless (defined $tot_null_distri_pred10) {
	print STDOUT "[WARNING '$plscript_name'] Total null-distribution for the Snu/Smu-combination '$LABEL_PRED10' is UNDEFINED: $! !\n";
	$tot_null_distri_pred10 = [];
   }

	# $aux_file = "$auxdir/$auxfile_pref$ssize$auxfile_suff".

  foreach my $label_snu (@LABELS_SNU) { # Main outer-outer foreach-loop (over SNUs) #
  ##foreach my $label_snu (@{$labels_snu}) { # Main outer-outer foreach-loop (over SNUs) #

    print STDOUT "\n<<< SNU:  $label_snu >>>\n\n";


    my $inmiddir1 = "$intopdir/$indir_pref1$label_snu";
    my $outmiddir1 = "$outtopdir/$outdir_pref1$label_snu";

    unless (( -d $inmiddir1 ) and ( -r $inmiddir1 )) {
	print STDOUT "[ERROR '$plscript_name'] CanNOT FIND a readable RANK 1 MIDDLE-INPUT DIRECTORY '$inmiddir1' !\n";
	print STDERR "[ERROR '$plscript_name'] $! !\n";
	die ;
    }

    print STDOUT "Rank 1 Middle-input directory:  $inmiddir1 ,\n";
    print STDOUT "Rank 1 Middle-output directory: $outmiddir1 .\n\n";


	# Total null-distribution when Snu/Smu is known. #
	# (ADDED in creation of 'stattests_via_pimut.pl' on Jan 31 (Tue), 2012) #

    my $tot_null_distri_known = $combi2tot_null_distri->{$label_snu};
    unless (defined $tot_null_distri_known) {
	print STDOUT "[WARNING '$plscript_name'] Total null-distribution for the Snu/Smu-combination '$label_snu' is UNDEFINED: $! !\n";
	$tot_null_distri_known = [];
    }


    my $labels_smu = list_sessions_ext ($inmiddir1, $indir_pref2, '', 'dr');
    unless ((defined $labels_smu) and (@{$labels_smu}>0)) {
	print STDOUT "[ERROR '$plscript_name'] Found NO DIRECTORIES named '${indir_pref2}xxx' in the directory '$inmiddir1' !\n";
	print STDERR "[ERROR '$plscript_name'] $! !\n\n";
	die ;
    }

    print STDOUT "{Labels for SMU} = ", join (', ', @{$labels_smu}), " .\n\n";

    foreach my $label_smu (@SMUs) { # Main outer foreach-loop (over SMUs) #
    ##foreach my $label_smu (@{$labels_smu}) { # Main outer foreach-loop (over SMUs) #

	print STDOUT "\n<< SMU: $label_smu >>\n\n";

	my $inmiddir2 = "$inmiddir1/$indir_pref2$label_smu";
	my $outmiddir2 = "$outmiddir1/$outdir_pref2$label_smu";

	unless (( -d $inmiddir2 ) and ( -r $inmiddir2 )) {
	    print STDOUT "[ERROR '$plscript_name'] CanNOT FIND a RANK 2 MIDDLE-INPUT DIRECTORY '$inmiddir2' !\n";
	    print STDERR "[ERROR '$plscript_name'] $! !\n\n";
	    die ;
	}

	print STDOUT "Rank 2 Middle-input directory:  $inmiddir2 ,\n";
	print STDOUT "Rank 2 Middle-output directory: $outmiddir2 .\n\n";

	my $labels_sAA = list_sessions_ext ($inmiddir2, $indir_pref3, '', 'dr');
	unless ((defined $labels_sAA) and (@{$labels_sAA}>0)) {
	    print STDOUT "[ERROR '$plscript_name'] Found NO DIRECTORIES named '${indir_pref3}xxx' in the directory '$inmiddir2' !\n";
	    print STDERR "[ERROR '$plscript_name'] $! !\n\n";
	    die ;
	}

	print STDOUT "{Labels for sAA} = ", join (', ', @{$labels_sAA}), " .\n\n";

	foreach my $label_sAA (@LABELS_SAA) { # Main middle foreach-loop (over sAAs) #
	##foreach my $label_sAA (@{$labels_sAA}) { # Main middle foreach-loop (over sAAs) #

	    (my $sAA = $label_sAA) =~ s/neg$/\-/;

	    print STDOUT "\n< SAA:   $sAA >\n\n";

	    my $indir = "$inmiddir2/$indir_pref3$label_sAA";
	    my $outdir = "$outmiddir2/$outdir_pref3$label_sAA";

	    unless (( -d $indir ) and ( -r $indir )) {
		print STDOUT "[ERROR '$plscript_name'] CanNOT FIND a readable INPUT DIRECTORY '$indir' !\n";
		print STDERR "[ERROR '$plscript_name'] $! !\n";
		die ;
	    }
	    print STDOUT "Input directory: $indir .\n\n";

	    my $list_ssizes = list_sessions_ext ($indir, $infile_pref, $infile_suff, '-r') ;
	    unless ((defined $list_ssizes) and (@{$list_ssizes}>0)) {
		print STDOUT "[ERROR '$plscript_name'] Found NO INPUT FILES named as '${infile_pref}xxx$infile_suff' !\n";
		print STDERR "[ERROR '$plscript_name'] $! !\n";
		die ;
	    }
	    my $ct_ssizes = @{$list_ssizes};
	    print STDOUT "\n --- fetched $ct_ssizes sample sizes: ", join (', ', @{$list_ssizes}), " ...\n\n";

	    unless ( -d $outdir ) {
		unless (0 == system ("mkdir -p $outdir") ) {
		    print STDOUT "[ERROR '$plscript_name'] FAILED to CREATE an output directory '$outdir' !\n";
		    print STDERR "[ERROR '$plscript_name'] $! \n";
		    die ;
		}
	    }
	    unless (( -r $outdir ) and ( -w $outdir )) {
		unless (0 == system ("chmod -R u+rw $outdir" ) ) {
		    print STDOUT "[ERROR '$plscript_name'] FAILED to CHANGE permission MODES of the OUTPUT DIRECTORY '$outdir' !\n";
		    print STDERR "[ERROR '$plscript_name'] $! !\n";
		    die ;
		}
	    }
	    print STDOUT " --- The Output directory '$outdir' is now ready ...\n\n";

	    ##foreach my $ssize (@{$list_ssizes}) { # Main inner foreach-loop (over sample sizes) #
		local $/ = ''; # Use blank lines as input record searators #
	
		##print STDOUT "< Sample size = $ssize >\n\n";

			### First, read in an input file ###

		my $ct_reps = 0; # = #{simulated replicates}
		my $ct_fxd_wt = 0; # = #{simulations with the wild type fixed}.
		my $ct_fxd_mut = 0; # = #{simulations with the mutant fixed}.

		my $infile_name = "$infile_pref$ssize$infile_suff";
		my $infile = "$indir/$infile_name";
		unless (( -f $infile ) and ( -r $infile )) {
		    print STDOUT "[ERROR '$plscript_name'] CanNOT FIND a readable INPUT FILE '$infile' !\n";
		    print STDERR "[ERROR '$plscript_name'] $! !\n";
		    die ;
		}
	
		print STDOUT "Input file: $infile .\n";
	
		my $fh_in = open_input_file2 ($infile); 
		unless (defined $fh_in) {
		    print STDOUT "[ERROR '$plscript_name'] FAILED the subroutine 'open_input_file2' on the input file '$infile' !\n";
		    print STDOUT "[ERROR '$plscript_name'] $! !\n";
		    die ;
		}

			# Prepare for an output file. #
			# (ADDED in creation of 'stattests_via_pimut.pl' on Jan 29 (Sun), 2012.) #

		my $outfile_name = "$outfile_pref$ssize$outfile_suff";
		my $outfile = "$outdir/$outfile_name";

		print STDOUT "Output file: $outfile .\n\n";
		my $fh_out = open_output_file ($outfile, 1);
		unless (defined $fh_out) {
		    print STDOUT "[ERROR '$plscript_name'] FAILED the subroutine 'open_output_file' on the output file '$outfile' !\n";
		    print STDOUT "[ERROR '$plscript_name'] $! !\n";
		    die ;
		}


			## Extract information from the header ##

		my $inheader_chunk = <$fh_in>;

		##	# MODIFIED in creation of 'summarize_br_pars_msms.5_1wh.pl' on Jan 21 (Sat), 2012.
		##my ($header1, $header2wh, $header2mut) = split /\n+/, $inheader_chunk;
			# UN-MODIFIED in creation of 'stattests_via_totmutcts_cond_ctfwmuts.pl; on Feb 9 (Thu), 2012. # 
		my ($header1, $header2) = split /\n+/, $inheader_chunk;

		my $fld_indices1 = tfm_labels2indices (@FLD_LABELS1, $header1);
		unless (defined $fld_indices1) {
		    print STDOUT "[ERROR '$plscript_name'] 'tfm_labels2indices' FAILED on the title-header:\n";
		    print STDOUT " '$header1' !\n";
		    print STDERR "[ERROR '$plscript_name'] $! !\n";
		    die ;
		}
		##	# MODIFIED in creation of 'summarize_br_pars_msms.5_1wh.pl' on Jan 21 (Sat), 2012.
		##my $fld_indices2wh = tfm_labels2indices (@FLD_LABELS2wh, $header2wh);
			# UN-MODIFIED in creation of 'stattests_via_totmutcts_cond_ctfwmuts.pl; on Feb 9 (Thu), 2012. # 
		my $fld_indices2 = tfm_labels2indices (@FLD_LABELS2, $header2);
		##unless (defined $fld_indices2wh) {
		unless (defined $fld_indices2) {
		    print STDOUT "[ERROR '$plscript_name'] 'tfm_labels2indices' FAILED on the line-header:\n";
		    ##print STDOUT " '$header2wh' !\n";
		    print STDOUT " '$header2' !\n";
		    print STDERR "[ERROR '$plscript_name'] $! !\n";
		    die ;
		}

=DISABLED in creation of 'stattests_via_totmutcts_cond_ctfwmuts.pl' on Feb 9 (Thu), 2012. #
			# ADDED in creation of 'summarize_br_pars_msms.5_1wh.pl' (on Jan 21 (Sat), 2012). #
		my $fld_indices2mut = tfm_labels2indices (@FLD_LABELS2mut, $header2mut);
		unless (defined $fld_indices2mut) {
		    print STDOUT "[ERROR '$plscript_name'] 'tfm_labels2indices' FAILED on the line-header:\n";
		    print STDOUT " '$header2mut' !\n";
		    print STDERR "[ERROR '$plscript_name'] $! !\n";
		    die ;
		}
=cut
			## Output the output-header ##

			# Further revised in creation of 'stattests_via_maxmutcts_cond_ctfwmuts.pl' on Feb 11 (Sat), 2012. #
			# A BUG (missing of the 1st header) was FIXED on Feb 14 (Tue), 2012. #
		print $fh_out '#', join ("\t", '#Rep_ID', '#{chromosomes}', '#{neut_seg_sites}', '#{psm_scenarios}'), "\n";
		print $fh_out  join ("\t", 'Psm_scn_no.', 'ancestral_state', '#{fwd_mutations}', 'Max#{IBD_mutants}', 'Pv_tot(Snu/Smu:known)', 'Pv_tot(Snu/Smu:unknown)', 'Pv_tot(Snu/Smu:pred=10)', 'Pv_cond(Snu/Smu:known)', 'Pv_cond(Snu/Smu:unknown)', 'Pv_cond(Snu/Smu:pred=10)' ), "\n\n";
		##	# REVISED on Feb 9 (Thu), 2012. #
		##print $fh_out '#', join ("\t", '#Rep_ID', '#{chromosomes}', '#{neut_seg_sites}', '#{psm_scenarios}'), "\n";
		##print $fh_out  join ("\t", 'Psm_scn_no.', 'ancestral_state', '#{fwd_mutations}', 'Total#{mutants}', 'Pv_tot(Snu/Smu:known)', 'Pv_tot(Snu/Smu:unknown)', 'Pv_tot(Snu/Smu:pred=10)', 'Pv_cond(Snu/Smu:known)', 'Pv_cond(Snu/Smu:unknown)', 'Pv_cond(Snu/Smu:pred=10)' ), "\n\n";

=for the predecessor 'stattests_via_pimut_cond_ctmuthaplos.pl'
		print $fh_out '#', join ("\t", '#Rep_ID', '#{chromosomes}', '#{neut_seg_sites}', '#{Hypotheses}'), "\n";
			# REVISED on Feb 2 (Thu), 2012. #
		print $fh_out  join ("\t", 'Hypothesis_ID', '#{muts_at_selected}', '#{mut_haplotypes}', 'pi(muts)', 'Pv_tot(Snu/Smu:known)', 'Pv_tot(Snu/Smu:unknown)', 'Pv_tot(Snu/Smu:pred=10)', 'Pv_cond(Snu/Smu:known)', 'Pv_cond(Snu/Smu:unknown)', 'Pv_cond(Snu/Smu:pred=10)' ), "\n\n";
		##print $fh_out  join ("\t", 'Hypothesis_ID', '#{muts_at_selected}', '#{mut_haplotypes}', 'pi(muts)', 'Pv_tot(Snu/Smu:known)', 'Pv_tot(Snu/Smu:unknown)', 'Pv_tot(Snu/Smu:pred=10)', 'Pv_cond(Snu/Smu:known)', 'Pv_cond(Snu/Smu:unknown)', 'Pv_cond(Snu/Smu:pred=10)' ), "\n\n";

		## our @FLD_LABELS1 = ('#Rep_ID', '#{chromosomes}', '#{neut_seg_sites}', 'fin_freq', '#{Hypotheses}');
		## our @FLD_LABELS2mut = ('Hypothesis_ID', 'WT_at_selected', '#{mut_sat_selected}', 'pi(muts)', 'pi(muts)/pi', '#{mut_haplotypes}', 'freq_commonest_mut_haplotype', 'mut,haplotype,frequencies');
=cut


		##	# MODIFIED in creation of 'summarize_br_pars_msms.5_1wh.pl' on Jan 21 (Sat), 2012.
		##my $max_indx1 = my $max_indx2wh  = my $max_indx2mut = 0;
			# UN-MODIFIED in creation of 'stattests_via_totmutcts_cond_ctfwmuts.pl' on Feb 9 (Thu), 2012. #
		my $max_indx1 = my $max_indx2  = 0;

		foreach my $indx (@{$fld_indices1}) { ($max_indx1 < $indx) and ($max_indx1 = $indx); }

		##	# MODIFIED in creation of 'summarize_br_pars_msms.5_1wh.pl' on Jan 21 (Sat), 2012.
		##foreach my $indx (@{$fld_indices2wh}) { ($max_indx2wh < $indx) and ($max_indx2wh = $indx); }
		##foreach my $indx (@{$fld_indices2mut}) { ($max_indx2mut < $indx) and ($max_indx2mut = $indx); }
			# UN-MODIFIED in creation of 'stattests_via_totmutcts_cond_ctfwmuts.pl' on Feb 9 (Thu), 2012. #
		foreach my $indx (@{$fld_indices2}) { ($max_indx2 < $indx) and ($max_indx2 = $indx); }

		my $ct_chrm = $ssize;
		my $ct_neut_segsites;

		while (my $in_chunk = <$fh_in>) { # 1st inner-inner while-loop (over simulated replicates) #

		    my @lines = split /\n+/, $in_chunk;
		    my $title = shift @lines;
		    my @flds_title = split /\s+/, $title;
		    unless (@flds_title > $max_indx1) {
			print STDOUT "[ERROR '$plscript_name'] ILLEGAL TITLE LINE (with ", scalar (@flds_title), " fields):\n";
			print STDOUT " '$title' !\n";
			print STDERR "[ERROR '$plscript_name'] $! !\n";
			die ;
		    }


		    ##	# MODIFIED in creation of 'summarize_br_pars_msms.5_1wh.pl' on Jan 21 (Sat), 2012. #
		    ##my ($rep_id, $ct_chrm1, $ct_neut_segsites1, $fin_freq, $ct_hypotheses) = @flds_title[@{$fld_indices1}];
	## our @FLD_LABELS1 = ('#Rep_ID', '#{chromosomes}', '#{neut_seg_sites}', 'fin_freq', '#{Hypotheses}');
			# UN-MODIFIED in creation of 'stattests_via_totmutcts_cond_ctfwmuts.pl' on Feb 9 (Thu), 2012. #
		    my ($rep_id, $ct_chrm1, $ct_neut_segsites1, $fin_freq, $ct_psm_scns) = @flds_title[@{$fld_indices1}];
	# our @FLD_LABELS1 = ('#Rep_ID', '#{chromosomes}', '#{neut_seg_sites}', 'fin_freq', '#{parsim_scenarios}');

		    (defined $ct_neut_segsites) or ($ct_neut_segsites = $ct_neut_segsites1);
		    unless (($ct_chrm == $ct_chrm1) and ($ct_neut_segsites == $ct_neut_segsites1)) {
			print STDOUT "[ERROR '$plscript_name'] ILLEGAL INPUT: The replicate ID '$rep_id' has $ct_chrm1 chromosomes and $ct_neut_segsites1 neutral segregated sites, whereas the former should number $ct_chrm and the latter should number $ct_neut_segsites !\n";
			print STDERR "[ERROR '$plscript_name'] $! !\n";
			die ;
		    }

		    ($rep_id) =~ s/^\#+//; # ADDED in revision on Feb 2 (Thu), 2012. #


		    	#  REVISED in creation of 'stattests_via_totmutcts_cond_ctfwmuts.pl' on Feb 9 (Thu), 2012. #
		    print $fh_out '#', join ("\t", $rep_id, $ct_chrm, $ct_neut_segsites, $ct_psm_scns), "\n";
		    ##	# Print out the overall information on the replicate.
		    ##	# (ADDED in creation of 'stattests_via_pimut.pl' on Jan 30 (Mon), 2012).
		    ##print $fh_out '#', join ("\t", $rep_id, $ct_chrm, $ct_neut_segsites, $ct_hypotheses), "\n";

		## print $fh_out '#', join ("\t", '#Rep_ID', '#{chromosomes}', '#{neut_seg_sites}', '#{Hypotheses}'), "\n";


=DISABLED in creation of 'stattests_via_totmutcts_cond_ctfwmuts.pl' on Feb 9 (Thu), 2012. #
			# Retrieve the whole-sample statistics. #
			# (ADDED in creation of 'summarize_br_pars_msms.5_1wh.pl' on Jan 21 (Sat), 2012.) #
		    my $line_wh = shift @lines;
		    my @flds_wh_stats = split /\s+/, $line_wh;
		    unless (@flds_wh_stats > $max_indx2wh) { 
			print STDOUT "[ERROR '$plscript_name'] ILLEGAL TAG LINE for the whole sample statistics (with ", scalar (@flds_wh_stats), " fields):\n";
			print STDOUT " '$line_wh' !\n";
			print STDERR "[ERROR '$plscript_name'] $! !\n";
			die ;
		    }
		    my ($theta_w, $pi, $d_taj, $ct_haplos, $freq_commonest_haplo, $haplo_homozygosity, $cnct_haplo_freqs) = @flds_wh_stats[@{$fld_indices2wh}];
	## our @FLD_LABELS2wh = ('theta_w pi', 'D_taj', '#{haplotypes}', 'freq_commonest_haplotype', 'haplotype_homozygosity', 'haplotype,frequencies');
=cut

			# MODIFIED in creation of 'summarize_br_pars_msms.5_1wh.pl' on Jan 21 (Sat), 2012. #
		    ##unless ($ct_hypotheses == @lines) {
		    ##	print STDOUT "[ERROR '$plscript_name'] ILLEGAL INPUT: The number of recorded hypotheses on the ancestral state is ", scalar (@lines), ", whereas there should actually be $ct_hypotheses hypotheses for the replication ID '$rep_id' !\n";
			# UN-MODIFIED in creation of 'stattests_via_totmutcts_cond_ctfwmuts.pl' on Feb 9 (Thu), 2012. #
		    unless ($ct_psm_scns == @lines) {
			print STDOUT "[ERROR '$plscript_name'] ILLEGAL INPUT: The number of recorded parsimonious scenarios is ", scalar (@lines), ", whereas there should actually be $ct_psm_scns parsimonous scenarios for the replication ID '$rep_id' !\n";
			print STDERR "[ERROR '$plscript_name'] $! !\n";
			die ;
		    }

		    $ct_reps++;

			# MODIFIED in creation of 'summarize_br_pars_msms.5_1wh.pl' on Jan 21 (Sat), 2012. #
		    ##my $wgt = 1/$ct_hypotheses;
			# UN-MODIFIED in creation of 'stattests_via_totmutcts_cond_ctfwmuts.pl' on Feb 9 (Thu), 2012. #
		    my $wgt = 1/$ct_psm_scns;
		    my $sbct_fxd_wt = my $sbct_fxd_mut = 0;

			# ADDED in creation of 'stattests_via_totmutcts_cond_ctfwmuts.pl' on Feb 9 (Thu), 2012. # 
		    my $cnct_anc_states = '';
				# ADDED in creation of 'stattests_via_pimut.pl' on Feb 1 (Wed), 2012 #
		    my $av_ct_muts = my $av_ct_mut_haplotypes = my $av_measure = 0;
		    my $av_condition = 0; # ADDED on Feb 2 (Thu), 2012. #
		    my $av_pv_tot_r_known = my $av_pv_tot_r_uk = my $av_pv_tot_r_pr10 = 0;
		    my $av_pv_cond_r_known = my $av_pv_cond_r_uk = my $av_pv_cond_r_pr10 = 0;

		    while (my $line = shift @lines) { # Innermost while-loop (over hypotheses on ancestral state) #
		    ##while (my $line = shift @lines) { # Innermost while-loop (over parsimonious scenarios) #

			my @flds_line = split /\s+/, $line;

			## # MODIFIED in creation of 'summarize_br_pars_msms.5_1wh.pl' on Jan 21 (Sat), 2012. #
			##unless (@flds_line > $max_indx2mut) {
			   # UN-MODIFIED in creation of 'stattests_via_totmutcts_cond_ctfwmuts.pl' on Feb 9 (Thu), 2012. #
			unless (@flds_line > $max_indx2) {
			    print STDOUT "[ERROR '$plscript_name'] ILLEGAL SCENARIO LINE (with ", scalar (@flds_line), " fields):\n";
			    print STDOUT "   '$line' !\n";
			    print STDERR "[ERROR '$plscript_name'] $! !\n";
			    die ;
			}

			# MODIFIED in creation of 'summarize_br_pars_msms.5_1wh.pl' on Jan 21 (Sat), 2012. #
			## my ($hyp_id, $wt_state, $ct_muts, $pi_muts, $pi_muts_div_pi, $ct_mut_haplotypes, $freq_commonest_mut_haplo) = @flds_line[@{$fld_indices2mut}];
			   # UN-MODIFIED in creation of 'stattests_via_totmutcts_cond_ctfwmuts.pl' on Feb 9 (Thu), 2012. #
			my ($psn_id, $anc_state, $ct_wts, $ct_muts, $ct_psm_chgs, $ct_fw_muts, $ct_bw_muts, $cts_ibd_descs_fw_muts, $cts_ibd_descs_bw_muts) = @flds_line[@{$fld_indices2}];

	## our @FLD_LABELS2mut = ('Hypothesis_ID', 'WT_at_selected', '#{mut_sat_selected}', 'pi(muts)', 'pi(muts)/pi', '#{mut_haplotypes}', 'freq_commonest_mut_haplotype', 'mut,haplotype,frequencies');

	# our @FLD_LABELS2 = ('Psm_scn_no.', 'ancestral_state', '#{WT(ancestral)}', '#{Mutants(derived)}', '#{parsim_chgs}', '#{muts_fwd}', '#{muts_bwd}', '#IBD,descendants,of,fw,mutants', '#IBD,descendants,of,bw,mutants');

				# Specify the quantities serving as the conditional parameter and the measure for the statistical test.
				# (ADDED in creation of 'stattests_via_pimut.pl' on Jan 31 (Tue)< 2012) #

				## MAJOR REVISION in creation of 'stattests_via_maxmutcts_cond_ctfwmuts.pl' on Feb 11 (Sat), 2012. ##

			my $maxct_ibd_muts = 0;
			my @cts_ibd_descs_fw_muts = split /\,/, $cts_ibd_descs_fw_muts;
			foreach my $ct_ibd_descs (@cts_ibd_descs_fw_muts) { # Innermost foreach-loop (over forward mutation events) #
			   ($ct_ibd_descs =~ m/^\d+$/) or next; # ADDED to cope with the case where no forward mutation was detected.
			   ($maxct_ibd_muts < $ct_ibd_descs) and ($maxct_ibd_muts = $ct_ibd_descs);
			}	# End of the innermost foreach-loop (over forward mutation events) #

			my ($condition, $measure) = ($ct_fw_muts, $maxct_ibd_muts);

=for the predecessor 'stattests_via_totmutcts_cond_ctfwmuts.pl'
				# MAJOR REVISION in creation of 'stattests_via_totmutcts_cond_ctfwmuts.pl' on Feb 9 (Thu), 2012. #
			my ($condition, $measure) = ($ct_fw_muts, $ct_muts);
			## my ($condition, $measure) = ($ct_mut_haplotypes, $pi_muts);
=cut

				# Rectified a potential bug. #
			($ct_muts == 0) and ($sbct_fxd_wt++);
			($ct_muts == $ct_chrm) and ($sbct_fxd_mut++);
			##($ct_muts == 0) and ($sbct_fxd_wt += $wgt);
			##($ct_muts == $ct_chrm) and ($sbct_fxd_mut += $wgt);

				# REVISED in creation of 'stattests_via_totmutcts_cond_ctfwmuts.pl' on Feb 9 (Thu), 2012. #
			(0< length $cnct_anc_states) ? ($cnct_anc_states .= ":$anc_state") : ($cnct_anc_states = $anc_state);
			## $av_ct_muts += $ct_muts;

=set aside for later use
			if ($ct_mut_haplotypes eq 'undef') {
			    $av_ct_mut_haplotypes = 'undef';
			} elsif ($av_ct_mut_haplotypes ne 'undef') {
			    $av_ct_mut_haplotypes += $ct_mut_haplotypes;
			    ##$av_ct_mut_haplotypes += $av_ct_mut_haplotypes; # A BUG fixed on Feb 2 (Thu), 2012 #
			}
=cut
			if ($condition eq 'undef') {
			    $av_condition = 'undef';
			} elsif ($av_condition ne 'undef') {
			    $av_condition += $condition;
			}
			if ($measure eq 'undef') {
			    $av_measure = 'undef';
			} elsif ($av_measure ne 'undef') {
			    $av_measure += $measure;
			}

			  # Skip non-segregating sites. #
			  # (ADDED in creation of 'summarize_br_pars_msms.5_1mut.pl' on Jan 23 (Mon), 2012.) #
			if (($ct_muts == 0) or ($ct_muts == $ct_chrm)) {
				# REVISED in creation of 'stattests_via_totmutcts_cond_ctfwmuts.pl' on Feb 9 (Thu), 2012. #
			    print $fh_out join ("\t", $psn_id, $anc_state, $condition, $measure, 'undef', 'undef', 'undef', 'undef', 'undef', 'undef'), "\n";
			    ##print $fh_out join ("\t", $hyp_id, $ct_muts, $condition, $measure, 'undef', 'undef', 'undef', 'undef', 'undef', 'undef'), "\n";
			    ##print $fh_out join ("\t", $hyp_id, $ct_muts, $ct_mut_haplotypes, $measure, 'undef', 'undef', 'undef', 'undef', 'undef', 'undef'), "\n";
			    $av_pv_tot_r_known = $av_pv_tot_r_uk = $av_pv_tot_r_pr10 = $av_pv_cond_r_known = $av_pv_cond_r_uk = $av_pv_cond_r_pr10 = 'undef';
			    next;
			}
			##(($ct_muts == 0) or ($ct_muts == $ct_chrm)) and next;

		    # Null distributions conditional on the condition (either $ct_mut_haplotypes or $ct_muts).
		    # (ADDED in creation of 'stattests_via_pimut.pl' on Jan 31 (Tue), 2012).

			my $combi2null_distri_cond = $cond2combi2null_distri->{$condition};
			(defined $combi2null_distri_cond) or ($combi2null_distri_cond = {});

			my $cond_null_distri_unknown = $combi2null_distri_cond->{$LABEL_UNKNOWN};
			(defined $cond_null_distri_unknown) or ($cond_null_distri_unknown = []);

			my $cond_null_distri_known = $combi2null_distri_cond->{$label_snu};
			(defined $cond_null_distri_known) or ($cond_null_distri_known = []);

			my $cond_null_distri_pred10 = $combi2null_distri_cond->{$LABEL_PRED10};
			(defined $cond_null_distri_pred10) or ($cond_null_distri_pred10 = []);

		   ## Calculate the P-values ##
		   ## (ADDED as a MAJOR REVISION in creation of 'stattests_via_pimut.pl' on Jan 31 (Tue), 2012.)

				# Against the total null distributions. #
			my $pv_tot_r_known = assign_emp_p_value ($measure, @{$tot_null_distri_known});
			my $pv_tot_r_uk = assign_emp_p_value ($measure, @{$tot_null_distri_unknown});
			my $pv_tot_r_pr10 = assign_emp_p_value ($measure, @{$tot_null_distri_pred10});

    ## my $tot_null_distri_unknown = $combi2tot_null_distri->{$LABEL_UNKNOWN};
    ## my $tot_null_distri_pred10 = $combi2tot_null_distri->{$LABEL_PRED10};
    ## my $tot_null_distri_known = $combi2tot_null_distri->{$label_snu};

			unless ((defined $pv_tot_r_known) and (defined $pv_tot_r_uk) and (defined $pv_tot_r_pr10)) {
			    foreach my $rf_pv (\$pv_tot_r_known, \$pv_tot_r_uk, \$pv_tot_r_pr10) { ${$rf_pv} = 'FAILURE'; }
			    print STDOUT "[ERROR '$plscript_name'] FAILED to calculate some of the P-values for the measure = $measure under the total null-distribution: ", '($pv_tot_r_known, $pv_tot_r_uk, $pv_tot_r_pr10) = (', join (', ', $pv_tot_r_known, $pv_tot_r_uk, $pv_tot_r_pr10), ")!\n";
			    print STDERR "[ERROR '$plscript_name'] $!\n";
			    die;
			}

				# Against the conditional null distributions. #
			my $pv_cond_r_known = assign_emp_p_value ($measure, @{$cond_null_distri_known});
			my $pv_cond_r_uk = assign_emp_p_value ($measure, @{$cond_null_distri_unknown});
			my $pv_cond_r_pr10 = assign_emp_p_value ($measure, @{$cond_null_distri_pred10});

			unless ((defined $pv_cond_r_known) and (defined $pv_cond_r_uk) and (defined $pv_cond_r_pr10)) {
			    foreach my $rf_pv (\$pv_cond_r_known, \$pv_cond_r_uk, \$pv_cond_r_pr10) { ${$rf_pv} = 'FAILURE'; }
			    print STDOUT "[ERROR '$plscript_name'] FAILED to calculate some of the P-values for the measure = $measure under the null-distribution conditional on (condition = $condition): ", '($pv_cond_r_known, $pv_cond_r_uk, $pv_cond_r_pr10) = (', join (', ', $pv_cond_r_known, $pv_cond_r_uk, $pv_cond_r_pr10), ")!\n";
			    print STDERR "[ERROR '$plscript_name'] $!\n";
			    die;
			}

	 		    # MaJOR REVISION in creation of 'stattests_via_totmutcts_cond_ctfwmuts.pl' on Feb 9 (Thu), 2012. #
			print $fh_out join ("\t", $psn_id, $anc_state, $condition, $measure, $pv_tot_r_known, $pv_tot_r_uk, $pv_tot_r_pr10, $pv_cond_r_known, $pv_cond_r_uk, $pv_cond_r_pr10), "\n";

=for the predecessor 'stattests_via_pimut_cond_ctmuthaplos.pl'
				# REVISED on Feb 2 (Thu), 2012. #
			print $fh_out join ("\t", $hyp_id, $ct_muts, $condition, $measure, $pv_tot_r_known, $pv_tot_r_uk, $pv_tot_r_pr10, $pv_cond_r_known, $pv_cond_r_uk, $pv_cond_r_pr10), "\n";
			##print $fh_out join ("\t", $hyp_id, $ct_muts, $ct_mut_haplotypes, $measure, $pv_tot_r_known, $pv_tot_r_uk, $pv_tot_r_pr10, $pv_cond_r_known, $pv_cond_r_uk, $pv_cond_r_pr10), "\n";
=cut

		## print $fh_out  join ("\t", 'Hypothesis_ID', '#{muts_at_selected}', '#{mut_haplotypes}', 'pi(muts)', 'Pv_tot(Snu/Smu:known)', 'Pv_tot(Snu/Smu:unknown)', 'Pv_tot(Snu/Smu:pred=10)', 'Pv_cond(Snu/Smu:known)', 'Pv_cond(Snu/Smu:unknown)', 'Pv_cond(Snu/Smu:pred=10)' ), "\n\n";
		## print $fh_out  join ("\t", 'Psm_scn_no.', 'ancestral_state', '#{fwd_mutations}', 'Total#{mutants}', 'Pv_tot(Snu/Smu:known)', 'Pv_tot(Snu/Smu:unknown)', 'Pv_tot(Snu/Smu:pred=10)', 'Pv_cond(Snu/Smu:known)', 'Pv_cond(Snu/Smu:unknown)', 'Pv_cond(Snu/Smu:pred=10)' ), "\n\n";


				# Calculate averages of P-values. #
				# (ADDED in creation of 'stattests_via_pimut.pl' on Feb 1 (Wed), 2012) #

			($av_pv_tot_r_known eq 'undef') or (($pv_tot_r_known eq 'undef') ? ($av_pv_tot_r_known = 'undef') : ($av_pv_tot_r_known += $pv_tot_r_known)) ;
			($av_pv_tot_r_uk eq 'undef') or (($pv_tot_r_uk eq 'undef') ? ($av_pv_tot_r_uk = 'undef') : ($av_pv_tot_r_uk += $pv_tot_r_uk)) ;
			($av_pv_tot_r_pr10 eq 'undef') or (($pv_tot_r_pr10 eq 'undef') ? ($av_pv_tot_r_pr10 = 'undef') : ($av_pv_tot_r_pr10 += $pv_tot_r_pr10)) ;

			($av_pv_cond_r_known eq 'undef') or (($pv_cond_r_known eq 'undef') ? ($av_pv_cond_r_known = 'undef') : ($av_pv_cond_r_known += $pv_cond_r_known)) ;
			($av_pv_cond_r_uk eq 'undef') or (($pv_cond_r_uk eq 'undef') ? ($av_pv_cond_r_uk = 'undef') : ($av_pv_cond_r_uk += $pv_cond_r_uk)) ;
			($av_pv_cond_r_pr10 eq 'undef') or (($pv_cond_r_pr10 eq 'undef') ? ($av_pv_cond_r_pr10 = 'undef') : ($av_pv_cond_r_pr10 += $pv_cond_r_pr10)) ;

			    ## $av_pv_tot_r_known = $av_pv_tot_r_uk = $av_pv_tot_r_pr10 = $av_pv_cond_r_known = $av_pv_cond_r_uk = $av_pv_cond_r_pr10 = 'undef';

				### RESTART FROM HERE ###

	# our $LABEL_UNKNOWN = 'Even'; # For the combination for unknown Snu/Smu.
	# our $LABEL_PRED10 = '10Smu'; # For the null-distribution when Snu/Smu is predicted as 10.

  # @{$cond2combi2null_distri->{$condition}{$label_combi}[$k]} = ($measure, $pv) gives the null distribution under the condition $condition, with $pv being the the probability that the measure gives the value $measure, which is at the $k th rank, or larger (or smaller depending of the nature of the measure), under the combination of Snu/Smu's specified by $label_combi.
  #

		    }	# End of the innermost while-loop (over hypotheses on ancestral states) #
		    #}	# End of the innermost while-loop (over parsimonious scenarios) #

		    ##$ct_fxd_wt += $sbct_fxd_wt/$ct_hypotheses;
		    ##$ct_fxd_mut += $sbct_fxd_mut/$ct_hypotheses;
			# UN-MODIFIED in creation of 'stattests_via_totmutcts_cond_ctfwmuts.pl' on Feb 9 (Thu), 2012. #
		    $ct_fxd_wt += $sbct_fxd_wt/$ct_psm_scns;
		    $ct_fxd_mut += $sbct_fxd_mut/$ct_psm_scns;

			# REVISED on Feb 2 (Thu), 2012. #
		    foreach my $rf_average (\$av_ct_muts, \$av_condition, \$av_measure, \$av_pv_tot_r_known, \$av_pv_tot_r_uk, \$av_pv_tot_r_pr10, \$av_pv_cond_r_known, \$av_pv_cond_r_uk, \$av_pv_cond_r_pr10) { # Finishing innermost foreach-loop (over output quantities) #
		    ##foreach my $rf_average (\$av_ct_muts, \$av_ct_mut_haplotypes, \$av_measure, \$av_pv_tot_r_known, \$av_pv_tot_r_uk, \$av_pv_tot_r_pr10, \$av_pv_cond_r_known, \$av_pv_cond_r_uk, \$av_pv_cond_r_pr10) { # Finishing innermost foreach-loop (over output quantities) #
			     # MAJOR REVISION in creation of 'stattests_via_totmutcts_cond_ctfwmuts.pl' on Feb 9 (Thu), 2012. #
			(${$rf_average} eq 'undef') or (${$rf_average} /= $ct_psm_scns);
			##(${$rf_average} eq 'undef') or (${$rf_average} /= $ct_hypotheses);
		    }		# End of the innermost finishing foreach-loop  (over output quantities) #

			# MAJOR REVISION in creation of 'stattests_via_totmutcts_cond_ctfwmuts.pl' on Feb 9 (Thu), 2012. #
		    print $fh_out join ("\t", 'Average', $cnct_anc_states, $av_condition, $av_measure, $av_pv_tot_r_known, $av_pv_tot_r_uk, $av_pv_tot_r_pr10, $av_pv_cond_r_known, $av_pv_cond_r_uk, $av_pv_cond_r_pr10), "\n";
=for the predecessor 'stattests_via_pimut_cond_ctmuthaplos.pl'
			# REVISED on Feb 2 (Thu), 2012. #
		    print $fh_out join ("\t", 'Average', $av_ct_muts, $av_condition, $av_measure, $av_pv_tot_r_known, $av_pv_tot_r_uk, $av_pv_tot_r_pr10, $av_pv_cond_r_known, $av_pv_cond_r_uk, $av_pv_cond_r_pr10), "\n";
		    ##print $fh_out join ("\t", 'Average', $av_ct_muts, $av_ct_mut_haplotypes, $av_measure, $av_pv_tot_r_known, $av_pv_tot_r_uk, $av_pv_tot_r_pr10, $av_pv_cond_r_known, $av_pv_cond_r_uk, $av_pv_cond_r_pr10), "\n";
=cut

		    print $fh_out "\n";

		## print $fh_out  join ("\t", 'Hypothesis_ID', '#{muts_at_selected}', '#{mut_haplotypes}', 'pi(muts)', 'Pv_tot(Snu/Smu:known)', 'Pv_tot(Snu/Smu:unknown)', 'Pv_tot(Snu/Smu:pred=10)', 'Pv_cond(Snu/Smu:known)', 'Pv_cond(Snu/Smu:unknown)', 'Pv_cond(Snu/Smu:pred=10)' ), "\n\n";
		## print $fh_out  join ("\t", 'Psm_scn_no.', 'ancestral_state', '#{fwd_mutations}', 'Total#{mutants}', 'Pv_tot(Snu/Smu:known)', 'Pv_tot(Snu/Smu:unknown)', 'Pv_tot(Snu/Smu:pred=10)', 'Pv_cond(Snu/Smu:known)', 'Pv_cond(Snu/Smu:unknown)', 'Pv_cond(Snu/Smu:pred=10)' ), "\n\n";

		}		# End of the 1st inner-inner while-loop (over simulated replicates) #


=set aside for later use
			## Second, output the summary results ##

			# Preparation #
		my $out_header = join ("\n",
				"# Smu = $label_smu,",
				"# Snu = $label_snu,",
				"# sAA = $sAA,",
				"# #{Sampled_chromosomes} = $ssize.",
				'#',
				"# #{Simulated_replicates} = $ct_reps,",
				"# #{Cases where the WT was fixed} = $ct_fxd_wt,",
				"# #{Cases where the mutant was fixed} = $ct_fxd_mut.",
				'#',
				'#'
				);
=cut

		close ($fh_in);
		close ($fh_out);


	    print STDOUT "\n ... sAA = $sAA Ended ...\n\n";

	}		# End of the main middle foreach-loop (over sAAs) #

	print STDOUT "\n  === SMU = $label_smu ENDED ===\n\n";

    }		# End of the main outer foreach-loop (over SMUs) #

    print STDOUT "\n ||| SNU = $label_snu ENDED !! |||\n\n";

    }		# End of the Main outer-outer foreach-loop (over SNUs) #


    print STDOUT "\n --- Sample size = $ssize ended ---\n\n";

}		# End of the main outermost foreach-loop (over sample sizes) #


print STDOUT "\n\n##### ALL THE PROCESSED ENDED !!! #####\n\n\n";


	### DEFINITIONS OF THE SUBROUTINES ###

# extract_null_distri:
#	This satellite subroutine of the subroutine 'readin_null_distribution'
#	reads in a set of null-distributions for the combinations of Snu/Smu's, under a single condition.
#
# INPUT: \*${$fh_aux}, which is the reference to the file-handle to an auxiliary file recording null-distributions.
#
# OUTPUT: \%combi2null_distri, where
#	%combi2null_distri = ($label_combi => \@null_distri, ...) gives null-distributions under the combination of Snu/Smu's specified by $label_combi, with
#	@{$null_distri[$k]} = ($measure, $pv) specifying the $k th rank, $pv is the probability that the measure takes the value $measure or smaller (or larger, depending on the measure).
#
sub extract_null_distri (\*) {

	my ($fh_aux) = @_;

	my @labels_combi = ();
	while (my $in = <$fh_aux>) { # Preliminary while-loop #
	    ($in =~ m/^\S/) or next;
	     @labels_combi = split /\s+/, $in;
	    last;
	}	# End of the preliminary while-loop #

	(@labels_combi>0) or (return {}); # To cope with an anomalous end-of-file. #

	my $corner = shift @labels_combi;

	my $ct_combi = @labels_combi;

		# Initialize the null distributions #
	my @set_null_distri = ();
	for (1 .. $ct_combi) { push @set_null_distri, []; }

	while (my $in = <$fh_aux>) { # Main while-loop #

	    my @pvs = split /\s+/, $in;
	    (@pvs>0) or last;
	    my $measure = shift @pvs;
	    unless (@pvs == $ct_combi) {
		my $ct_pvs = @pvs;
		print STDOUT "[ERROR 'extract_null_distri'] ILLEGAL INPUT: The number (=$ct_pvs) of the P-values, (", join (', ', @pvs), "), CLASHES with the number (=$ct_combi) of Snu/Smu-combinations: $! !\n";
		return (undef, undef);
	    }

	    for (my $c=0; $c<$ct_combi; $c++) { # Inner for-loop #
		my $pv = $pvs[$c]; 
		($pv eq 'NA') and next; # In this case, the null distribution is NOT available for the specified $labels_combi[$c].
		($pv == 0) and next; # The null distribution has not started yet.

		my @curr_entry = ($measure, $pv);

		my $null_distri = $set_null_distri[$c];
		if (@{$null_distri} == 0) { 
		    push @{$null_distri}, \@curr_entry; # This is the genuine first entry.
		    next;
		}

		my $last_entry = $null_distri->[$#{$null_distri}];
		my $last_pv = $last_entry->[1];
		($last_pv == $pv) and next; # In this case, the entry was actually NOT in the set of simulated data for the specified $labels_combi[$c].

		push @{$null_distri}, \@curr_entry;

	    }		# End of the inner for-loop #

	}	# End of the main while-loop #

	my %combi2null_distri;
	for (my $c=0; $c<$ct_combi; $c++) { # Finishing for-loop #
	    my $combi = $labels_combi[$c];
	    my $null_distri = $set_null_distri[$c];
	    (@{$null_distri}>0) and ($combi2null_distri{$combi} = $null_distri);
	}	# End of the finishing for-loop #

	return \%combi2null_distri ;

}	# End of the subroutine 'extract_null_distri' #


# readin_null_distributions:
#	This subroutine reads in an auxiliary file,
#	and extracts null distributions to be used for the empirical statistical tests.
#	(CREATED in creation of 'stattests_via_pimut.pl' on Jan 29 (Sun), 2012)
#
# INPUT: \$auxfile,
#	which specifies the path to an auxiliary file that records null distributions.
#
# OUTPUT: (\%combi2tot_null_distri, \%cond2combi2null_distri), where
#	%combi2tot_null_distri = ($label_combi => \@tot_null_distri, ...) gives total null distribution under the combination of Snu/Smu's specified by $label_combi, with
#	@{$tot_null_distri[$k]} = ($measure, $pv) specifying the $k th rank, with
#	$pv being the probability that the measure gives the value $measure or larger (or smaller, dependingn on the nature of the measure);
#	%cond2combi2null_distri = ($condition => {$label_combi => \@cond_null_distri, ...}, ...) gives conditional null distribution under the combination of Snu/Smu's specified by $label_combi and under the condition $condition, with
#	@{$cond_null_distri[$k]} = ($measure, $pv) specifying the $k th rank, like in the total null distribution.
#
sub readin_null_distributions (\$) {

	my ($auxfile) = @_;
	local $/ = "\n";

	my $fh_aux = open_input_file2 (${$auxfile});
	unless (defined $fh_aux) {
	    print STDOUT "[ERROR 'readin_null_distributions'] The subroutine 'open_input_file2' FAILED on the auxiliary input file '${$auxfile}': $! !\n";
	    return (undef, undef);
	}
	while (my $in = <$fh_aux>) { ($in  =~ m/^\[1\]/) and last; }

	my $combi2tot_null_distri = extract_null_distri (*${$fh_aux});
	unless (defined $combi2tot_null_distri) {
	    print STDOUT "[ERROR 'readin_null_distributions'] The subroutine 'extract_null_distri' FAILED to extract the total null-distributions: $! !\n";
	    return (undef, undef);
	}

	my %cond2combi2null_distri;

	while (my $in = <$fh_aux>) { # Main outer while-loop #

	    ($in =~ m/^\</ ) or next;
	    my ($condition) = ($in =~ m/([^\=\s]+)\s*\>$/);
	    unless (defined $condition) {
		$in =~ s/\s+$//;
		print STDOUT "[ERROR 'readin_null_distributions'] FAILED to extract the condition from the section header, '$in' : $! !\n";
		return (undef, undef);
	    }

	    my $combi2cond_null_distri = extract_null_distri(*${$fh_aux});
	    unless (defined $combi2cond_null_distri) {
		print STDOUT "[ERROR 'readin_null_distributions'] The subroutine 'extract_null_distri' FAILED to extract the null-distributions under the condition '$condition': $! !\n";
		return (undef, undef);
	    }

	    unless (0 < scalar keys %{$combi2cond_null_distri}) {
		print STDOUT "[WARNING 'readin_null_distributions'] FOUND an EMPTY SET of null-distributions under the condition '$condition': $! !\n";
		next;
	    }

	    $cond2combi2null_distri{$condition} = $combi2cond_null_distri;

	}	# End of the main outer while-loop #

	return ($combi2tot_null_distri, \%cond2combi2null_distri);

}	# End of the subroutine 'readin_null_distribution' #


# assign_emp_p_value:
#	This subroutine assigns an empirical p-value to a measure
#	under a specified empirical null-distribution.
#
#	ALGORITHM: The empirical P-value is defined as
#	the proportion of the summation of the weights of 'reference entries' whose
#	measures are equal to or on the left of the subject measure.
#	The subroutine errs on the conservative side by including the weight of
#	the 'right neighbor' if there is no reference entry whose measure equals
#	the subject measure.
#	(CREATED in creation of 'stattests_via_pimut.pl' on Jan 31 (Tue) & Feb 1 (Wed), 2012)
#
# INPUT: ($measure, \@null_distri), where
#	$measure is the value of the measure to be examined;
#	@{$null_distri[$k]} = ($measure, $pv) gives the input empirical null-distribution,
#	which assigns the p-value $pv to the $k th entry whose value is $measure.
#	The p-value $pv for the $k th entry is defined as the proportion of the weights
#	assigned to the 0-$k th entries. 
#
# OUTPUT: $pv_emp, which is the empirical p-value assigned.
#	The subroutine returns undef if it failed.
#	The subroutine returns 'undef' if it is impossible to assign a p-value, but with NO failure.
#
sub assign_emp_p_value ($\@) {

	my ($measure, $null_distri) = @_;

		# ADDED in revision on Feb 2 (Thu), 2012. #
	if ($measure eq 'undef') {
	   return 'undef'; # P-value can NEVER be assigned, because $measure is undefined.
	}

	my $ct_entries = @{$null_distri};
	unless ($ct_entries >1) {
	    return 'undef'; ## In this case, P-value is regarded as unassignable. ##
	}
	my @indices_rlv = (0 .. $ct_entries-1);

	my ($first, $second) = @{$null_distri}[0,1];

	my ($fl_exist, $indx2_qu, $indx_qu) = ($first->[0] < $second->[0])?
		binsearch_num ($measure, @{$null_distri}, 0, @indices_rlv)   :
		binsearch_num_d ($measure, @{$null_distri}, 0, @indices_rlv) ;


		# Errs on the conservative side when assigning the P-value. #
	my $indx_crit = $fl_exist ? $indx_qu : $indx_qu+1;
	my $pv_emp = ($indx_crit<$ct_entries) ? $null_distri->[$indx_crit][1] : 1;

	return $pv_emp;

}		# End of the subroutine 'assign_emp_p_value' #
