# Supplementary material for: Detecting negative selection on recurrent mutations using gene genealogy
Source: BMC Genet. 2013 May 7;14:37. doi: 10.1186/1471-2156-14-37 (PMC3661350; doi:10.1186/1471-2156-14-37)
Supplement: Additional file 3 — A ZIP archive that contains the original versions of a Perl module implementing our new parsimony algorithm, as well as of Perl and Bourne shell scripts used for our simulation data analyses to examine the performances of various neutrality tests including our two new tests. It also contains a README file that describes how to use the modules and scripts. (The modules and scripts will run on a Mac OS X terminal. And they should probably run on other UNIX platforms as well, although we have not tested whether they indeed will.) The latest version of the modules and scripts, as well as some null-distributions, can be found in the DENSERM directory at the FTP repository of the Bioinformatics Organization [95]. [file 1471-2156-14-37-S3.zip › additional_file_3/DENSERM_P/Parsing5/hyperser_br_pars_out_msms.5b_bch.pl]

#!/usr/bin/perl
#
###################################################################################
#	DENSERM_P: A package to DEtect Negative SElection on Recurrent Mutations
#			(almost exclusively via Perl modules and scripts).
#	Version 0.3: Copyright (C) 2012 Kiyoshi Ezawa
#
#    This package is free software: you can redistribute it and/or modify
#    it under the terms of the GNU General Public License as published by
#    the Free Software Foundation, either version 3 of the License, or
#    (at your option) any later version.
#
#    This package is distributed in the hope that it will be useful,
#    but WITHOUT ANY WARRANTY; without even the implied warranty of
#    MERCHANTABILITY or FITNESS FOR A PARTICULAR PURPOSE.  See the
#    GNU General Public License for more details.
#
#    You should have received a copy of the GNU General Public License, "GNU_GPL.txt",
#    along with this package.  If not, see <http://www.gnu.org/licenses/>.
#
#    The author can be contacted by e-mailing to <kezawa dot ezawa3 at gmail dot com>
#    (replace " dot " and " at " with "." and "@", respectively).
###################################################################################
#
# hyperser_br_pars_out_msms.5b_bch.pl:
#	This slightly modified version of 'hyperser_br_pars_out_msms.5b.pl'
#	is cut out for a bach processing.
#	(CREATED on Jan 30 (Mon), 2012)
#
# hyperser_br_pars_out_msms.5b.pl:
#	This revised version of 'hyperser_br_pars_out_msms.5.pl'
#	keeps only $CT_SSITES (neutral) segregating-sites from the 5'-end,
#	and uses them for the main analyses. 
#	(CREATED on Jan 26 (Thu), 2012)
#
# hyperser_br_pars_out_msms.5.pl:
#	This revised version of 'hyperser_br_pars_out_msms.1.pl'
#	calculates population genetics statistics that do NOT DEPEND on the genealogy of sampled sequences.
#	The statistics are:
#	(o) The number of wild type samples, the number of mutant samples;
#	(i) Site-frequency statistics: Watterson's theta, average pairwise difference among sampled sequences (i.e. pi), Tajima's D;
#	(ii) Haplotype-frequency statistics: the number of distinct haplotypes, haplotype frequencies, the commonest haplotype frequency, sample haplotype homozygosity;
#	(iii) Statistics concerning mutants (at the selected site):
#	   (a) average pairwise sequence difference within wild types, within mutants, and between wild types and mutants, as well as that within mutants nornalized by Watterson's theta and pi,
#	   (b) the number of distinct mutant alleles, mutant haplotype frequencies, the commonest mutant haplotype frequency.
#	When #{selected state=1} = #{selected state=0}, 2 hypotheses are considered:
#	(1) '0' is the wild type; and (2) '1' is the wild type.
#
# hyperser_br_pars_out_msms.1.pl:
#	This revised version of 'ser_br_pars_out_msms.1.pl'
#	can handle multiple SMU's, instead of just a single SMU as the predecessor did.
#	(CREATED on Dec 24 (Sat), 2011)
#
# ser_br_pars_out_msms.1.pl:
#	This revised version of 'ser_br_pars_out_msms.pl' tallies
#	all the parsimonious scenarios, instead of averaging over the parsimonious scenarios
#	on each simulated replicate.
#	(CREATED on Dec 22 (Thu), 2011)
#	MINOR REVISION (on Dec 23 (Fri), 2011):
#	The subroutine 'parse_sgl_replicate_msms' now copes with BOTH old and new versions
#	in that new versions record the frequency traces of both ancestral and derived alleles,
#	whereas old versions only record the trace of the derived allele frequency.
#
# ser_br_pars_out_msms.pl:
#	This Perl script briefly parses the outputs of the program 'msms' in a serial manner.
#	This script takes advantage of the behavoir of 'msms' that
#	(i) it distinguishes the mutants of different origins, and that
#	(ii) even if a branch appear to experience a change from a mutant from another mutant,
#	they actually should be mediated by at least one wild type state.
#	(CREATION STARTED on Oct 30 (Sun), ENDED on Nov 8 (Tue), 2011)
#

use strict;
use warnings;

use MyFile_manipu qw( open_input_file2 open_output_file list_sessions_ext );
use MyArrayManipu_num qw( binsearch_num );
use MyTaxonomy qw( fetch_ext_offsprings_nr );
use MyTreeManipu_II qw( input_tree_file output_tree );
=for the predecessor 'hyperser_br_pars_out_msms.1.pl'
use MyTreeMap_II qw( map_parsim_states_sankoff_1clm locate_parsim_changes );
=cut

	## ADDED in creation of 'hyperser_br_pars_out_msms.5.pl' (on Jan 17 (Tue), 2012) ## 
use MyPopgenAlleleFreq qw(
	tajima_s_D_2state
	classwise_av_pw_seq_diffs_2state
	haplotypefreqstats
	);

##sub parse_sgl_replicate_msms (\$$);
sub parse_sgl_replicate_msms (\*$$);
=for the predecessor 'hyperser_br_pars_out_msms.1.pl'
sub enumerate_parsim_changes_1site ($\@\@\@\@\@);
sub fetch_ibd_curr_descendants ($\%\%$\%);
=cut

$| = 1; # Flush the buffer for the standard output everytime data flows into it. #
##our $IN_REC_SEP = join ('', "\n", '//', "\n"); # Input record separator #
our $IN_REC_SEP = join ('', '//', "\n"); # Input record separator #

my $plscript_path = $0;
my ($plscript_name)  = ($plscript_path =~ m!([^/]+)$!);
unless ((defined $plscript_name) and ($plscript_name =~ m/\S/)) {
     print STDERR "[ERROR] FAILED to EXTRACT a SCRIPT NAME from the path '$plscript_path' !\n";
	print STDERR "[ERROR '$plscript_path'] $!\n";
	die ;
}

	## Parameters to be specified ##

	# ADDED in creation of 'hyperser_br_pars_out_msms.3b.pl' (on Jan 23 (Mon), 2012) #
	# (=> IMPORTED to 'hyperser_br_pars_out_msms.5b.pl' in its creation (on Jan 26 (Thu), 2012) #
our $CT_SSITES = 50; # The number of (neutral) segregating sites that are to be kept (from the 5'-end).
##our $CT_SSITES = 100; # The number of (neutral) segregating sites that are to be kept (from the 5'-end).

 	# Smu (= the rate of mutation from WT to mutant, per 4*Ne generations)
##our $SMU = 0.0316;
##our $SMU = 0.1;
##our $SMU = 0.316;
##our $SMU = 1;
##our $SMU = 3.16;
##our $SMU = 10;
	# Snu (= the rate of mutation from mutant to WT, per 4*Ne generations)
##our $SNU = 0;
##our $SNU = 'hfSmu';
##our $SNU = 'Smu';
##our $SNU = '2Smu';
##our $SNU = '3Smu';
##our $SNU = '10Smu';
unless (@ARGV>0) {
	print STDOUT "\nUsage: [perl] $plscript_name {label_Snu}\n\n";
	print STDERR "[ERROR '$plscript_name'] $!\n";
	die ;
}
our $SNU = $ARGV[0];

our $TOP_NODE = $MyTreeManipu_II::TOP_NODE;
our $INDX_LENGTH = $MyTreeManipu_II::INDX_LENGTH;

	## Input/Output directories/files ##

	# $infile = "$indir/$pref_ifile$ssize$suff_ifile", with
	# $indir = "$intop_dir/$pref_indir$label_sAA", with
	# $intop_dir = "$intoptop_dir/$pref_intopdir$label_smu/$middir_name";
	#
=for the predecessor 'ser_br_pars_out_msms.1.pl'
##my $intop_dir = "../Simulations/Snu_$SNU/Smu_$SMU/TESTs/Test1a"; # For TESTING the script #
my $intop_dir = "../Simulations/Snu_$SNU/Smu_$SMU/TESTs/Test1"; # For TESTING the script #
##my $intop_dir = "../Simulations/Snu_$SNU/Smu_$SMU/FullScale"; # For full-scale analyses #
=cut
##my $intoptop_dir = "../Simulations/Snu_$SNU/TESTs/Test1"; # For TESTING the script #
my $intoptop_dir = "../Simulations/Snu_$SNU"; # For full-scale analyses #
##my $intoptop_dir = "../Simulations.2/Snu_$SNU"; # For full-scale analyses #
##my $intoptop_dir = "../Simulations.3/Snu_$SNU"; # For full-scale analyses #
##my $intoptop_dir = "../Simulations.5/Snu_$SNU"; # For full-scale analyses #
##my $intoptop_dir = "../Simulations.6/Snu_$SNU"; # For full-scale analyses #

my $pref_intopdir = 'Smu_';
##my $middir_name = 'Test'; # For TESTING the script #
my $middir_name = 'FullScale'; # for full-scale analyses #
my $pref_indir = 'SAA_';
my $pref_ifile = 'out_size';
my $suff_ifile = '.txt.gz';

	# $outfile = "$outdir/$pref_ofile$ssize$suff_ofile", with
	# $outdir = "$outtop_dir/$pref_outdir$label_sAA", with
	# $outtop_dir = "$outtoptop_dir/$pref_outtopdir$label_smu".
	#
=for the predecessor 'ser_br_pars_out_msms.1.pl'
my $outtop_dir = "TESTs/Test1c1/Snu_$SNU/Smu_$SMU"; # For TESTING the script #
##my $outtop_dir = "FullScale/Snu_$SNU/Smu_$SMU"; # For full-scale analyses #
=cut
##my $outtoptop_dir = "TESTs/Test1a/Snu_$SNU"; # For full-scale analyses #
my $outtoptop_dir = "FullScale/Snu_$SNU"; # For full-scale analyses #

my $pref_outtopdir = $pref_intopdir;
my $pref_outdir = $pref_indir;
my $pref_ofile = 'br_parsed_size';
my $suff_ofile = $suff_ifile;

	# (ADDED on Nov 8 (Tue), 2011)
	# $outfile2 = "$outdir/$pref_ofile2$ssize$suff_ofile2".
my $pref_ofile2 = 'tbl_summ_size';
my $suff_ofile2 = '.txt.gz';

	## Check input/output directories/files ##

unless ((-d $intoptop_dir) and ( -r $intoptop_dir) ) {
##unless ((-d $intop_dir) and ( -r $intop_dir) ) {
	print STDOUT "[ERROR '$plscript_name'] CanNOT FIND a readable TOP-TOP INPUT DIRECTORY '$intoptop_dir' !\n";
	print STDERR "[ERROR '$plscript_name'] $! !\n\n";
	die ;
}

my $labels_smu = list_sessions_ext ($intoptop_dir, $pref_intopdir, '', 'dr');
unless ((defined $labels_smu) and (@{$labels_smu}>0)) {
	print STDOUT "[ERROR '$plscript_name'] Found NO DIRECTORIES named '${pref_intopdir}xxx' in the directory '$intoptop_dir' !\n";
	print STDERR "[ERROR '$plscript_name'] $! !\n\n";
	die ;
}
=for the predecessor 'ser_br_pars_out_msms.1.pl'
my $labels_sAA = list_sessions_ext ($intop_dir, $pref_indir, '', 'dr');
unless ((defined $labels_sAA) and (@{$labels_sAA}>0)) {
	print STDOUT "[ERROR '$plscript_name'] Found NO DIRECTORIES named '${pref_indir}xxx' in the directory '$intop_dir' !\n";
	print STDERR "[ERROR '$plscript_name'] $! !\n\n";
	die ;
}
=cut

### @{$labels_sAA} = ($labels_sAA->[0]); ### For TESTING the script ###

unless (-d $outtoptop_dir) {
    unless (0 == system ("mkdir -p $outtoptop_dir") ) {
##unless (-d $outtop_dir) {
    ##unless (0 == system ("mkdir -p $outtop_dir") ) {
	print STDOUT "[ERROR '$plscript_name'] FAILED to CREATE the TOP-TOP OUTPUT DIRECTORY '$outtoptop_dir': $? !\n";
	print STDERR "[ERROR '$plscript_name'] $! !\n\n";
	die ;
    }
}
unless ((-r $outtoptop_dir) and (-w $outtoptop_dir)) {
    unless (0 == system ("chmod -R u+rw $outtoptop_dir") ) {
##unless ((-r $outtop_dir) and (-w $outtop_dir)) {
    ##unless (0 == system ("chmod -R u+rw $outtop_dir") ) {
	print STDOUT "[ERROR '$plscript_name'] FAILED to CHANGE the permission MODES of the directory '$outtoptop_dir': $? !\n";
	print STDERR "[ERROR '$plscript_name'] $! !\n";
	die ;
    }
}

	## Declare the Beginning of the Program ##

print STDOUT "\n<<< Program name: $plscript_name (path: $plscript_path) >>>\n\n";

	# ADDED in creation of 'hyperser_br_pars_out_msms.5b.pl' on Jan 26 (Thu) 2012. #
print STDOUT "In this analysis, $CT_SSITES segregating sites from the 5'-end are kept for the analyses.\n\n";

print STDOUT "Mutation rates (per 2 generations per diploid population) :\n";

	# REVISED on Dec 24 (Sat), 2011 #
print STDOUT '        (WT -> mutant) $SMU = ', join (', ',  @{$labels_smu}), ",\n";
##print STDOUT "        (WT -> mutant) $SMU,\n"; # CORRECTED on Dec 22 (Thu), 2011 #
##print STDOUT "        (WT -> mutant) $SNU,\n";
print STDOUT "        (mutant -> WT) $SNU .\n\n";
print STDOUT "Input files: {intop_dir}/$pref_indir\{label_sAA\}/$pref_ifile\{ssize\}$suff_ifile,\n";
print STDOUT "       where {intop_dir} = {intoptop_dir}/$pref_intopdir\{label_smu\}/$middir_name,\n";
print STDOUT "       with {intoptop_dir} = $intoptop_dir ,\n";
print STDOUT "        and  {label_smu} = ", join (', ', @{$labels_smu}), ",\n";
print STDOUT "          ({label_sAA} and {ssize} will be examined later) .\n\n";
##print STDOUT "        and  {label_sAA} = ", join (', ', @{$labels_sAA}), ",\n";
##print STDOUT "          ({ssize} will be examined later) .\n\n";

	# REVISED on Nov 8 (Tue), 2011 #
print STDOUT "Output files:\n";
print STDOUT "  (result of parsing)  {outtop_dir}/$pref_outdir\{labels_sAA\}/$pref_ofile\{ssize\}$suff_ofile,\n";
print STDOUT "  (summary table)     {outtop_dir}/$pref_outdir\{labels_sAA\}/$pref_ofile2\{ssize\}$suff_ofile2,\n";
##print STDOUT "Output files: {outtop_dir}/$pref_outdir\{label_sAA\}/$pref_ofile\{ssize\}$suff_ofile,\n";
print STDOUT "      where {outtop_dir} = {outtoptop_dir}/$pref_outtopdir\{label_smu\},\n";
print STDOUT "      with {outtoptop_dir} = $outtoptop_dir ,\n";
print STDOUT "      and {label_smu}, {label_sAA} and {ssize} are the same as for the input files.\n\n";
##print STDOUT "      where {outtop_dir} = $outtop_dir ,\n";
##print STDOUT "      and {label_sAA} and {ssize} are the same as for the input files.\n\n";


	## Quadruple-loop for Main Processes ##
	## [Triple-loop for Main Processes] --- for the predecessor 'ser_br_pars_out_msms.1.pl'

print STDOUT "\n === Now, the Main Processes will BEGIN !! ===\n\n";

foreach my $label_smu (@{$labels_smu}) { # Main outermost foreach-loop (over SMUs) #

  print STDOUT "\n<<< SMU:  $label_smu >>>\n\n";

	# $intop_dir = "$intoptop_dir/$pref_intopdir$label_smu/$middir_name";
	# $outtop_dir = "$outtoptop_dir/$pref_outtopdir$label_smu".
  my $intop_dir = "$intoptop_dir/$pref_intopdir$label_smu/$middir_name";
  my $outtop_dir = "$outtoptop_dir/$pref_outtopdir$label_smu";

  unless (( -d $intop_dir ) and ( -r $intop_dir )) {
    print STDOUT "[ERROR '$plscript_name'] CanNOT FIND a readable TOP-INPUT DIRECTORY '$intop_dir' !\n";
    print STDERR "[ERROR '$plscript_name'] $! !\n";
    die ;
  }

  print STDOUT "TOP-input directory:  $intop_dir ,\n\n";
  print STDOUT "TOP-output directory: $outtop_dir .\n\n";

  my $labels_sAA = list_sessions_ext ($intop_dir, $pref_indir, '', 'dr');
  unless ((defined $labels_sAA) and (@{$labels_sAA}>0)) {
    print STDOUT "[ERROR '$plscript_name'] Found NO DIRECTORIES named '${pref_indir}xxx' in the directory '$intop_dir' !\n";
    print STDERR "[ERROR '$plscript_name'] $! !\n\n";
    die ;
  }

  print STDOUT "{Labels for sAA} = ", join (', ', @{$labels_sAA}), " .\n\n";


  foreach my $label_sAA (@{$labels_sAA}) { # Main outer foreach-loop (over sAAs) #

    (my $sAA = $label_sAA) =~ s/neg$/\-/;
    print STDOUT "\n<< SAA:   $sAA >>\n\n";

    my $indir = "$intop_dir/$pref_indir$label_sAA";
    unless (( -d $indir ) and ( -r $indir )) {
	print STDOUT "[ERROR '$plscript_name'] CanNOT FIND a readable INPUT DIRECTORY '$indir' !\n";
	print STDERR "[ERROR '$plscript_name'] $! !\n";
	die ;
    }
    print STDOUT "Input directory: $indir .\n\n";

    my $list_ssizes = list_sessions_ext ($indir, $pref_ifile, $suff_ifile, '-r') ;
    unless ((defined $list_ssizes) and (@{$list_ssizes}>0)) {
	print STDOUT "[ERROR '$plscript_name'] Found NO INPUT FILES named as '${pref_ifile}xxx$suff_ifile' !\n";
	print STDERR "[ERROR '$plscript_name'] $! !\n";
	die ;
    }
    my $ct_ssizes = @{$list_ssizes};
    print STDOUT "\n --- fetched $ct_ssizes sample sizes: ", join (', ', @{$list_ssizes}), " ...\n\n";

    my $outdir = "$outtop_dir/$pref_outdir$label_sAA";
    unless ( -d $outdir ) {
	unless (0 == system ("mkdir -p $outdir") ) {
	    print STDOUT "[ERROR '$plscript_name'] FAILED to CREATE an output directory '$outdir' !\n";
	    print STDERR "[ERROR '$plscript_name'] $! \n";
	    die ;
	}
    }
    unless (( -r $outdir ) and ( -w $outdir )) {
	unless (0 == system ("chmod -R u+rw $outdir" ) ) {
	    print STDOUT "[ERROR '$plscript_name'] FAILED to CHANGE permission MODES of the OUTPUT DIRECTORY '$outdir' !\n";
	    print STDERR "[ERROR '$plscript_name'] $! !\n";
	    die ;
	}
    }
    print STDOUT " --- The Output directory '$outdir' is now ready ...\n\n";

    foreach my $ssize (@{$list_ssizes}) { # Main middle foreach-loop (over sample sizes) #
	local $/ = "\n" . $IN_REC_SEP; # A non-default input record separator #

	print STDOUT "< Sample size = $ssize >\n\n";

	my $infile_name = "$pref_ifile$ssize$suff_ifile";
	my $infile = "$indir/$infile_name";
	unless (( -f $infile ) and ( -r $infile )) {
	    print STDOUT "[ERROR '$plscript_name'] CanNOT FIND a readable INPUT FILE '$infile' !\n";
	    print STDERR "[ERROR '$plscript_name'] $! !\n";
	    die ;
	}

	print STDOUT "Input file: $infile .\n";

	my $fh_in = open_input_file2 ($infile); 
	unless (defined $fh_in) {
	    print STDOUT "[ERROR '$plscript_name'] FAILED the subroutine 'open_input_file2' on the input file '$infile' !\n";
	    print STDOUT "[ERROR '$plscript_name'] $! !\n";
	    die ;
	}

	my $outfile_name = "$pref_ofile$ssize$suff_ofile";
	my $outfile = "$outdir/$outfile_name";
	print STDOUT "Output file 1: $outfile .\n";

	my $fh_out = open_output_file ($outfile, 1);
	unless (defined $fh_out) {
	    print STDOUT "[ERROR '$plscript_name'] FAILED the subroutine 'open_output_file' on the output file '$outfile' !\n";
	    print STDOUT "[ERROR '$plscript_name'] $! !\n";
	    die ;
	}

		# ADDED on Nov 8 (Tue), 2011 #
	my $outfile2_name = "$pref_ofile2$ssize$suff_ofile2";
	my $outfile2 = "$outdir/$outfile2_name";
	print STDOUT "Output file 2: $outfile2.\n\n";

	my $fh_out2 = open_output_file ($outfile2, 1);
	unless (defined $fh_out2) {
	    print STDOUT "[ERROR '$plscript_name'] FAILED the subroutine 'open_output_file' on the output file '$outfile2' !\n";
	    print STDOUT "[ERROR '$plscript_name'] $! !\n";
	    die ;
	}

	my $in_header = <$fh_in>;
	print $fh_out $in_header, "\n";

	my ($sel_position) = ($in_header =~ m/\-Sp\s+(\S+)/);
	(defined $sel_position) or ($sel_position = 0); # Specify the default value (in any case, selected site should be included in the input file for this script!!) #
	print STDOUT "Position of the selected site: $sel_position .\n\n";

		# REVISED in creation of 'hyperser_br_pars_out_msms.5.pl' (on Jan 17 (Tue), 2012) #
	print $fh_out2 join ("\t", '#Rep_ID', '#{chromosomes}', '#{neut_seg_sites}', 'fin_time', 'fin_freq', 'OriginCount', 'char,list', '#{Hypotheses}'), "\n";
	print $fh_out2 join ("\t", 'theta_w', 'pi', 'D_taj', '#{haplotypes}', 'freq_commonest_haplotype', 'haplotype_homozygosity', 'haplotype,frequencies'), "\n";
	print $fh_out2 join ("\t", 'Hypothesis_ID', 'WT_at_selected', '#{WTs_at_selected}', '#{mut_sat_selected}', 'pi(WTs)', 'pi(muts)', 'pi(WTs,muts)', 'pi(muts)/pi', 'pi(muts)/theta_w', '#{mut_haplotypes}', 'freq_commonest_mut_haplotype', 'mut,haplotype,frequencies'), "\n\n";

=for the prededeccor 'hyperser_br_pars_out_msms.1.pl'
		## REVISED in creation of 'ser_br_pars_out_msms.1.pl' (on Dec 22 (Thu), 2011) ##
	print $fh_out2 join ("\t", '#Rep_ID', '#{chromosomes}', '#{neut_seg_sites}', 'fin_time', 'fin_freq', 'OriginCount', 'char,list', '#{parsim_scenarios}'), "\n";
	print $fh_out2 join ("\t", 'Pars_scen_ID', 'ancestral_state', "#{WT(eq'0')}", "#{mutants(ne'0')}", '#{parsim_chgs}', '#{muts(0->others)}', '#{muts(others->0)}', '#IBD,descendants,of,fw,mutants', '#IBD,descendants,of,bw,mutants'), "\n\n";
=cut

=for the predecessor 'ser_br_pars_out_msms.pl'
		# ADDED on Nov 8 (Tue), 2011 => REVISED on the same day #
	print $fh_out2 join ("\t", '#Rep_ID', '#{chromosomes}', '#{neut_seg_sites}', 'fin_time', 'fin_freq', 'OriginCount', 'char,list', '#{parsim_scenarios}', 'ancestral,states', "Av#{WT(eq'0')}", "Av#{mutants(ne'0')}", 'Av#{parsim_chgs}', 'Av#{muts(0->others)}', 'Av#{muts(others->0)}'), "\n\n";
	##print $fh_out2 join ("\t", '#Rep_ID', '#{chromosomes}', '#{neut_seg_sites}', 'fin_time', 'fin_freq', 'OriginCount', 'char,list', '#{parsim_scenarios}', 'ancestral,states', 'Av#{IBS_with_MRCA}', 'Av#{mutants}', 'Av#{parsim_chgs}', 'Av#{muts(0->others)}', 'Av#{muts(others->0)}'), "\n\n";
=cut

	my $rep_no = 0; # Simulated replicate number #

	$/ = "\n"; # Recover the default input record separator #

	while (1) { # Inner while-loop (over simulated replicates) #
	##while (my $in_chunk = <$fh_in>) {  # Main inner while-loop (over simulated replicates) #

	    $rep_no++;

	    # $fl_eof = 1 if the subroutine reached the end of input file, = 0 otherwise;
	    # $fin_time and $fin_freq are the time (backward from present) and the selected allele freqeuency, respectively, at the end of the frequency trace;
	    # @genealogy = (\%node2pa, \%node2ch, \%name2id, \%id2name, \%br_attr),
	    # with the elements following the conventions in MyTreeManipu_II.pm;
	    # 
	    # @positions lists the positions of the segregating sites, EXCLUDING the selected site;
	    # $selsite_state[$s] is the state of the $s th sequence at the selected sites;
	    # ${$haplotypes[$s]} is the haplotype of the $s th sequence defined by the segregating sites, EXCLUDING the selected sites;
	    #
		# Renamed $selsite_state as $selsite_state_full on Jan 17 (Tue), 2012. #
	    my ($fl_eof, $fin_time, $fin_freq, $genealogy, $positions, $selsite_state_full, $haplotypes, $orig_ct) = parse_sgl_replicate_msms (*${$fh_in}, $sel_position, $IN_REC_SEP);
	    ##my ($fl_eof, $fin_time, $fin_freq, $genealogy, $positions, $selsite_state, $haplotypes, $orig_ct) = parse_sgl_replicate_msms (*${$fh_in}, $sel_position, $IN_REC_SEP);
	    ##my ($fl_eof, $fin_time, $fin_freq, $genealogy, $positions, $selsite_state, $haplotypes, $orig_ct) = parse_sgl_replicate_msms ($in_chunk, $sel_position); ## Before bug-fixation (memory problem) #
	    unless (defined $orig_ct) {
		if ($fl_eof ==1) {
		    print STDOUT "[WARNING '$plscript_name'] The $rep_no th entry does NOT have a complete set of information: $! !\n\n";
		    last;
		}
		print STDOUT "[ERROR '$plscript_name'] FAILED the subroutine 'parse_sgl_replicates_msms' on the $rep_no th replicate !\n";
		print STDERR "[ERROR '$plscript_name'] $! !\n";
		die ;
	    }

	    print STDOUT " --- finished parsing the $rep_no th replicate ...\n\n";

	    my ($node2pa, $node2ch, $name2id, $id2name, $br_attr) = @{$genealogy};
	    my $id_topnode = $name2id->{$TOP_NODE};
	    my $ct_haplos = @{$haplotypes};
	    my $size_ss_state = @{$selsite_state_full}; # Renamed on Jan 17 (Tue), 2012
	    ##my $size_ss_state = @{$selsite_state};
	    my $ct_neut_ssites = @{$positions};

	    unless ($ct_haplos == $size_ss_state) {
		print STDOUT "[ERROR '$plscript_name'] #{haplotypes} (= $ct_haplos) CLASHES the size of selected site state (= $size_ss_state) !\n";
		print STDERR "[ERROR '$plscript_name'] $! !\n";
		die ;
	    }

	    ##print STDOUT "{ Output of 'parse_sgl_replicate_msms' }\n\n";
	    print $fh_out "<< The $rep_no th replicate >>\n\n";

	    print $fh_out "Final time: $fin_time\n";
	    print $fh_out "Final frequency: $fin_freq\n";
	    print $fh_out "#{Sampled sequences} = $ct_haplos\n\n";

=for TESTING the revised version 'hyperser_br_pars_out_msms.5b.pl'
	print STDOUT "Haplotypes:\n\n";
	foreach my $haplo (@{$haplotypes}) { print STDOUT "'", ${$haplo}, "'\n"; }
	print STDOUT "\n\n";
=cut

	    print $fh_out "Genealogy (topnode_id = $id_topnode):\n";
	    my $option_bootlabel = 1;
	    my $option_nodeid = 1;
	    unless ( output_tree ($id_topnode, %{$node2ch}, %{$id2name}, %{$br_attr}, *${$fh_out}, $option_bootlabel, $option_nodeid) ) {
	        print STDOUT "[ERROR '$plscript_name'] 'output_tree' FAILED to output the genealogy !\n";
	        print STDERR "[ERROR '$plscript_name'] $!\n";
	        die ;
	    }
	    print $fh_out "\n";
	    ##print STDOUT "\n( Node_ID -> parent ID )\n\n";
	    ##foreach my $nodeid (sort { $a <=> $b } keys %{$node2pa} ) {
	    ##    print STDOUT join ("\t", $nodeid, '->', $node2pa->{$nodeid}), "\n";
	    ##}
	    ##print STDOUT "\n( Node_name -> node_ID )\n\n";
	    ##foreach my $name (sort { $name2id->{$a} <=> $name2id->{$b} } keys %{$name2id} ) {
	    ##    print STDOUT join ("\t", $name, '->', $name2id->{$name}), "\n";
	    ##}
	    ##print STDOUT "\n\n";

	    print $fh_out "#{Neutral segregating sites} = $ct_neut_ssites\n";
	    ##print $fh_out "#{Neutral segregating sites} = ", scalar (@{$positions}), "\n";

=for TESTING the revised version 'hyperser_br_pars_out_msms.5b.pl'
	print STDOUT "\nPositions of the segregating sites:\n";
	print STDOUT join (', ', @{$positions}), "\n\n";
=cut

		# Revised in creation of 'hyperser_br_pars_out_msms.5.pl' (on Jan 17 (Tue), 2012).
	    print $fh_out "State of the selected site (size = $size_ss_state, with mutants distinguished via their origins):\n";
	    print $fh_out join ('', @{$selsite_state_full}), "\n\n";
	    ##print $fh_out "State of the selected site (size = $size_ss_state):\n";
	    ##print $fh_out join ('', @{$selsite_state}), "\n\n";

	      # ADDED in creation of 'ser_br_pars_out_msms.2.pl' (on Nov 10 (Thu), 2011).
	      # => IMPORTED to 'hyperser_br_pars_out_msms.5.pl' in its creation (on Jan 17 (Tue), 2012).
	    my @selsite_state_degen = (); # element = 0 for TRUE WT, = 1 for TRUE mutant #
	    foreach my $char (@{$selsite_state_full}) { push @selsite_state_degen, (($char eq '0') ? 0 : 1); }
	    print $fh_out "State of the selected site (size = $size_ss_state, with mutants indistinguishable from each other):\n";
	    print $fh_out join ('', @selsite_state_degen), "\n\n";


	    ##print STDOUT "There are $ct_haplos haplotypes:\n\n";
	    ##foreach my $haplo (@{$haplotypes}) { print STDOUT "'${$haplo}'\n"; }
	    print $fh_out "#{Origins of the sampled mutants} = $orig_ct\n\n";

	      # REVISED in creation of 'hyperser_br_pars_out_msms.5.pl'  (on Jan 17 (Tue), 2012).
	    my %char2ct = ('0' => 0, '1' => 0); # ($character => $count, ...)
	    foreach my $char (@selsite_state_degen) { # Auxiliary inner foreach-loop #
	    ##my %char2ct; # ($character => $count, ...)
	    ##foreach my $char (@{$selsite_state}) { # Auxiliary inner foreach-loop #
		(defined $char2ct{$char}) or ($char2ct{$char} = 0);
		$char2ct{$char}++;
	    }			# End of the auxiliary inner foreach-loop #
	    my @charlist = sort keys %char2ct;
	    my $ct_chars = @charlist;

		# ADDED in creation of 'hyperser_br_pars_out_msms.5.pl' (on Jan 17 (Tue), 2012). #
	    my $ct_state_0 = $char2ct{'0'};
	    my $ct_state_1 = $char2ct{'1'};

		# Regard the commoner state as the wild-type.
		# (ADDED in creation of 'hyperser_br_pars_out_msms.5.pl' (on Jan 17 (Tue), 2012).) #

	    my @hypotheses = (); # element = [$char_wt, $char_mut]
	    if ($ct_state_0 > $ct_state_1) {
		@hypotheses = ([0, 1]);
	    } elsif ($ct_state_1 > $ct_state_0) {
		@hypotheses = ([1, 0]);
	    } else {
		@hypotheses = ([0, 1], [1, 0]);
	    }

	    my $ct_hypotheses = @hypotheses;

	    print $fh_out2 '#', join ("\t", $rep_no, $ct_haplos, $ct_neut_ssites, $fin_time, $fin_freq, $orig_ct,  join (',', @charlist), $ct_hypotheses), "\n";

	## print $fh_out2 join ("\t", '#Rep_ID', '#{chromosomes}', '#{neut_seg_sites}', 'fin_time', 'fin_freq', 'OriginCount', 'char,list', '#{Hypotheses}'), "\n";

		## Take popgen statistics for the entire sample. ##
		## (ADDED in creation of 'hyperser_br_pars_out_msms.5.pl' on Jan 17 (Tue), 2012). ##

	# Characters used at the neutral sites. #
our $CHAR_ANC_NEUT = 0; # Ancestral character.
our $CHAR_DER_NEUT = 1; # Derived character.

	    my ($d_taj, $pi, $ct_neut_segsites1, $sitefreqspec) = tajima_s_D_2state (@{$haplotypes}, $CHAR_ANC_NEUT, $CHAR_DER_NEUT);
	    unless (defined $d_taj) {
		print STDOUT "[ERROR '$plscript_name'] The subroutine 'tajima_s_D_2state' FAILED on the $rep_no th replicate !\n";
		print STDERR "[ERROR '$plscript_name'] $!\n";
		die ;
	    }
	    unless ($ct_neut_segsites1 == $ct_neut_ssites) {
		print STDOUT "[ERROR '$plscript_name'] IMPOSSIBLE: The number of neutral segregating-sites output by 'tajima_s_D_2state' (=$ct_neut_segsites1) CLASHES with that directly counted (=$ct_neut_ssites) for the $rep_no th replicate !\n";
		print STDERR "[ERROR '$plscript_name'] $!\n";
		die ;
	    }

	    my $a1 = 0;
	    for (my $k=1; $k<$ct_haplos; $k++) { $a1 += 1/$k; }
	    my $theta_w = $ct_neut_segsites1/$a1;

	    print $fh_out "States at the neutral sites: Ancestral = $CHAR_ANC_NEUT, Derived = $CHAR_DER_NEUT\n\n";
	    print $fh_out "\n< Site-frequency statistics on the entire sample (#{sequences} = $ct_haplos\) >\n\n";
	    print $fh_out "#{Neutral segregating sites} = $ct_neut_segsites1\n";
	    print $fh_out "{Watterson's theta} = $theta_w  (= #{neutral segregating sites}/a1, with a1 = $a1)\n";
	    print $fh_out "Av#{pairwise sequence differences}(=pi) = $pi\n";
	    print $fh_out "{Tajima's D} = $d_taj\n\n";

	    print $fh_out '( Content of @{$sitefreqspec} )', "\n\n"; 
	    print $fh_out join ("\t", 'freq_derived', '#{such_sites}'), "\n\n";
	    my $size_spec = @{$sitefreqspec};
	    for (my $k=0; $k<$size_spec; $k++) { print $fh_out join ("\t", $k, $sitefreqspec->[$k]), "\n"; }
	    print $fh_out "\n\n";

	    # %{$allele2frq} = ($allele => $frequency, ...)
	    #
	    my ($ct_alleles, $std_haplo_freqs, $sample_homozygosity, $allele2frq) = haplotypefreqstats (@{$haplotypes});
	    unless (defined $ct_alleles) {
		print STDOUT "[ERROR '$plscript_name'] The subroutine 'haplotypefreqstats' FAILED on the $rep_no th replicate !\n";
		print STDERR "[ERROR '$plscript_name'] $!\n";
		die ;
	    }

	    my $cnct_haplo_freqs = join (',', @{$std_haplo_freqs});
	    my $freq_commonest_haplo = $std_haplo_freqs->[0];

	    print $fh_out "\n< Haplotype-frequency statistics on the entire sample >\n\n";
	    print $fh_out "#{Distinct haplotypes} = $ct_alleles\n";
	    print $fh_out "{Frequencies of haplotypes} = $cnct_haplo_freqs\n";
	    print $fh_out "{Frequency of the commonest haplotype} = $freq_commonest_haplo\n";
	    print $fh_out "{Sample homozygosity} = $sample_homozygosity\n\n";

	    print $fh_out '( Content of %{$allele2frq} )', "\n\n";
	    print $fh_out join ("\t", 'Count', "'haplotypic_allele'"), "\n\n";
	    foreach my $allele (sort { $allele2frq->{$b} <=> $allele2frq->{$a} } keys %{$allele2frq}) {
		print $fh_out join ("\t", $allele2frq->{$allele}, "'$allele'"), "\n";
	    }
	    print $fh_out "\n\n";

	    print $fh_out2 join ("\t", $theta_w, $pi, $d_taj, $ct_alleles, $freq_commonest_haplo, $sample_homozygosity, $cnct_haplo_freqs), "\n";

	##print $fh_out2 join ("\t", 'theta_w', 'pi', 'D_taj', '#{haplotypes}', 'freq_commonest_haplotype', 'haplotype_homozygosity', 'haplotype,frequencies'), "\n";

=for the predecessor 'hyperser_br_pars_out_msms.1.pl'
	    my @charlist = sort keys %char2ct;
		# ADDED to take advantage of the interior of msms (on Nov 8 (Tue), 2011) #
	    unless (defined $char2ct{0}) {
		unshift @charlist, 0;
		$char2ct{0} = 0;
	    }
	    my $ct_chars = @charlist;

	    print $fh_out "\n< Parsimonious scenarios of the state history at the selected site >\n\n";
	    print $fh_out "Characters (# = $ct_chars): ", join (' ', @charlist), "\n\n";

		# Make a penalty matrix #

	    print $fh_out "Penalty matrix:\n\n";
	    print $fh_out join ("\]\t\[", '[Fm\To', @charlist), "\]\n";
	    my @pen_mtrx = ();
	    for (my $i = 0; $i <$ct_chars; $i++) { # Inner-loop of the auxiliary double for-loop #
		my $char1 = $charlist[$i];
		my @row = ();
		for (my $j=0; $j<$ct_chars; $j++) { # Outer-loop of the auxiliary double for-loop #
		    my $char2 = $charlist[$j];
		    ##$row[$j] = ($i == $j) ? 0  : 1;
			# REVISED to take advantage of the interior of msms (on Nov 8 (Tue), 2011) #
		    if ($i == $j) {
			$row[$j] = 0;
		    } elsif (($char1 eq '0') or ($char2 eq '0')) {
			$row[$j] = 1;
		    } else {
			$row[$j] = 2;
		    }
		}  # End of the outer-loop of the auxiliary double for-loop #
		$pen_mtrx[$i] = \@row;
		print $fh_out join ("\t", "\[$charlist[$i]\]", @row), "\n";
	    }	# End of the inner-loop of the auxiliary double for-loop #
	    print $fh_out "\n";

		# Count the changes inferred by a parsimony principle #

	    my @seqnames = (0 .. $#{$selsite_state}); # Assume that each haplotype is named an integer starting from 0. #

	    # $anc_states->[$s] is the ancestral state under the $s th scenario of the most parsimonous changes;
	    # %{$sets_parsim_chgs_ssite->[$s]} = ($br_id => [$stat_parent, $stat_node], ...), where $br_id is actually the ID of the node immediately below the branch in question,
	    # gives the $s th scenario of the most parsimonious changes at the selected site;
	    # $cts_parsim_chgs_ssite->[$s] gives the number of changes in the $s th scenario of the most parsimonious changes;
	    # $parsim_penalties_ssite->[$s] gives the total penalty on the $s th scenario of the most parsimonious changes;
	    #
	    my ($anc_states, $sets_parsim_chgs_ssite, $cts_parsim_chgs_ssite, $parsim_penalties_ssite) = enumerate_parsim_changes_1site ($TOP_NODE, @{$genealogy}, @seqnames, @{$selsite_state}, @charlist, @pen_mtrx);
	    unless (defined $sets_parsim_chgs_ssite) {
		print STDOUT "[ERROR '$plscript_name'] The subroutine 'enumerate_parsim_changes_1site' FAILED on the $rep_no th replicate !\n";
		print STDERR "[ERROR '$plscript_name'] $!\n\n";
		die ;
	    }

	    my $ct_parsim_scns = @{$sets_parsim_chgs_ssite};
	    print $fh_out "#{Parsimonious scenarios} = $ct_parsim_scns\n\n";
	    print STDERR "#{Parsimonious scenarios} = $ct_parsim_scns\n\n";

	    print $fh_out2 '#', join ("\t", $rep_no, $ct_haplos, $ct_neut_ssites, $fin_time, $fin_freq, $orig_ct,  join (',', @charlist), $ct_parsim_scns), "\n";

	    my $avct_wt_seqs = my $avct_mut_seqs = 0;
	    ##my $avct_ibs_anc = my $avct_mut_seqs = 0;
	    my $avct_parsim_chgs = my $avct_fw_muts = my $avct_bw_muts = 0;
=cut


		## Take popgen statistics concerning the mutants. ##
		## (ADDED in creation of 'hyperser_br_pars_out_msms.5.pl' on Jan 17 (Tue), 2012).

	    print $fh_out "< Mutant-related popgen statistics (under $ct_hypotheses hypotheses) >\n\n";
	    print STDOUT "{{ Mutant-related popgen statistics (under $ct_hypotheses hypotheses) }}\n\n";

	    for (my $h=0; $h<$ct_hypotheses; $h++) { # Inner-inner for-loop (over hypotheses on the wild-type) #
		my ($char_wt, $char_mut) = @{$hypotheses[$h]};

	   ##  my @hypotheses = (); # element = [$char_wt, $char_mut]

		print $fh_out "[ The $h th hypothesis (WT = $char_wt, mut = $char_mut) ]\n\n";
		print STDOUT "[ The $h th hypothesis ]\n\n";

		my @indices_wt = my @indices_mut = ();
		for (my $k=0; $k<$ct_haplos; $k++) { # Prelimianry innermost for-loop (over sampled sequences) #
		    my $char = $selsite_state_degen[$k];
		    if ($char eq $char_wt) {
			push @indices_wt, $k;
		    } elsif ($char eq $char_mut) {
			push @indices_mut, $k;
		    } else {
			print STDOUT "[ERROR '$plscript_name'] The $k th sequence has the character '$char', which is NEITHER the wild-type ($char_wt) NOR the mutant ($char_mut),  at the selected site !\n";
			print STDERR "[ERROR '$plscript_name'] $!\n";
			die ;
		   }
		}		# End of the preliminary innermost for-loop (over sampled sequences) #

		my $ct_wt = @indices_wt;
		my $ct_mut  = @indices_mut;
		print $fh_out "There are $ct_wt wild types: \@indices_wt = (", join (', ', @indices_wt), "),\n";
		print $fh_out "There are $ct_mut mutants:  \@indices_mut = (", join (', ', @indices_mut), ").\n\n";

		unless ($ct_mut > 0) {
		    print $fh_out2 join ("\t", $h, $char_wt, $ct_wt, $ct_mut, 'undef', 'undef', 'undef', 'undef', 'undef', 'undef', 'undef', 'undef'), "\n";
		    next;
		}

		my @haplos_wt = my @haplos_mut = ();
		foreach my $indx (@indices_wt) { push @haplos_wt, $haplotypes->[$indx]; }
		foreach my $indx (@indices_mut) { push @haplos_mut, $haplotypes->[$indx]; }
		my @clwise_haplos = (\@haplos_wt, \@haplos_mut);

	    # ${$haplotypes[$s]} is the haplotype of the $s th sequence defined by the segregating sites, EXCLUDING the selected sites;

		my ($ct_mut_alleles, $std_mut_haplo_freqs, $mut_sample_homozygosity, $mut_allele2frq)
		    = haplotypefreqstats (@haplos_mut);
		unless (defined $ct_mut_alleles) {
		    print STDOUT "[ERROR '$plscript_name'] The subroutine 'haplotypefreqstats' FAILED on the MUTANT haplotypes for the $h th hypothesis of the $rep_no th replicate !\n";
		    print STDERR "[ERROR '$plscript_name'] $!\n";
		    die ;
		}
			## A BUG Fixed on Jan 17 (Tue), 2012. ##
		my $cnct_mut_haplo_freqs = join (',',  @{$std_mut_haplo_freqs});
		##my $cnct_mut_haplo_freqs = join (',' @{$std_mut_haplo_freqs});

		my $freq_commonest_mut_haplo = $std_mut_haplo_freqs->[0];

		print $fh_out "{ Output of 'haplotypefreqstats' on the MUTANT sequences }\n\n";
		print $fh_out "#{Distinct mutant haplotypes} = $ct_mut_alleles\n";
		print $fh_out "{Frequencies of mutant haplotypes} = $cnct_mut_haplo_freqs\n";
		print $fh_out "{Frequency of the commonest mutant haplotype} = $freq_commonest_mut_haplo\n\n";

		print $fh_out '( Content of %{$mut_allele2frq} )', "\n\n";
		print $fh_out join ("\t", 'Count', "'mut_haplotypic_allele'"), "\n\n";
		foreach my $allele (sort {$mut_allele2frq->{$b} <=> $mut_allele2frq->{$a}} keys %{$mut_allele2frq}) { print $fh_out join ("\t", $mut_allele2frq->{$allele}, "'$allele'"), "\n"; }
		print $fh_out "\n\n";

		my ($clw_av_pw_seq_diffs, $sbcl_sizes) = classwise_av_pw_seq_diffs_2state (@clwise_haplos, $CHAR_ANC_NEUT, $CHAR_DER_NEUT);
		unless ((defined $clw_av_pw_seq_diffs) and (@{$clw_av_pw_seq_diffs}==2)) {
		    print STDOUT "[ERROR '$plscript_name'] The subroutine 'classwise_av_pw_seq_diffs_2state' FAILED on the MUTANT haplotypes for the $h th hypothesis of the $rep_no th replicate !\n";
		    print STDERR "[ERROR '$plscript_name'] $!\n";
		    die ;
		}
		my $pi_wt = $clw_av_pw_seq_diffs->[0][0];
		my $pi_mut = $clw_av_pw_seq_diffs->[1][1];
		my $pi_wt_vs_mut = $clw_av_pw_seq_diffs->[1][0];

			# ADDED for Checking consistency (on Jan 18 (Wed), 2012) #
		my $pi_2 = $ct_wt*($ct_wt-1)*$pi_wt + 2*$ct_wt*$ct_mut*$pi_wt_vs_mut;

		my ($pi_mut_div_pi, $pi_mut_div_theta_w);
		if (defined $pi_mut) {
		    $pi_mut_div_pi = $pi_mut /$pi;
		    $pi_mut_div_theta_w = $pi_mut /$theta_w;

			# ADDED for checking consistency (on Jan 18 (Wed), 2012) #
		    $pi_2 +=  $ct_mut*($ct_mut-1)*$pi_mut ;

		} else {
		    $pi_mut_div_pi = $pi_mut_div_theta_w = $pi_mut = 'undef';
		}

		print $fh_out "{ Output of 'classwise_av_pw_seq_diffs_2state' }\n\n";
		print $fh_out "pi(WTs) = $pi_wt\n";
		print $fh_out "pi(muts) = $pi_mut\n";
		print $fh_out "pi(WTs,muts) = $pi_wt_vs_mut\n\n";
		print $fh_out "pi(muts)/pi = $pi_mut_div_pi\n";
		print $fh_out "pi(muts)/theta_w = $pi_mut_div_theta_w\n";
		print $fh_out "\n\n";

		print $fh_out2 join ("\t", $h, $char_wt, $ct_wt, $ct_mut, $pi_wt, $pi_mut, $pi_wt_vs_mut, $pi_mut_div_pi, $pi_mut_div_theta_w, $ct_mut_alleles, $freq_commonest_mut_haplo, $cnct_mut_haplo_freqs), "\n";

		# print $fh_out2 join ("\t", 'Hypothesis_ID', 'WT_at_selected', '#{WTs_at_selected}', '#{muts_at_selected}', 'pi(WTs)', 'pi(muts)', 'pi(WTs,muts)', 'pi(muts)/pi', 'pi(muts)/theta_w', '#{mut_haplotypes}', 'freq_commonest_mut_haplotype', 'mut,haplotype,frequencies'), "\n\n";

			# ADDED for Checking consistency (on Jan 18 (Wed), 2012) #
		$pi_2 /= $ct_haplos * ($ct_haplos-1);
		my $diff_pi = ($pi > $pi_2) ? $pi - $pi_2 : $pi_2 - $pi;
		unless ($diff_pi < 1E-07) {
		    print STDOUT "[ERROR '$plscript_name'] The average pairwise sequence difference, i.e. pi, re-constructed from class-wise pi's (=$pi_2) is SIGNIFICANTLY DIFFERENT FROM the original one (= $pi), (difference = $diff_pi) !\n";
		    print STDERR "[ERROR '$plscript_name'] $!\n";
		    die ;
		}

	    } # End of the inner-inner for-loop (over hypotheses on the wild-type) #

=for the predecessor 'hyperser_br_pars_out_msms.1.pl'
	    for (my $s = 0; $s < $ct_parsim_scns; $s++) { # Inner-inner for-loop (over parsimonious scenarios) #
		# %{$br2parsim_chgs} = ($br_id => [$state_upper_end, $state_lower_end], ...) for all the branches that experience state changes under the scenario in question.
		#
		my $br2parsim_chg = $sets_parsim_chgs_ssite->[$s];
		my $anc_state = $anc_states->[$s];

			# REVISED to take advantage of the interoir of msms (on Nov 8 (Tue), 2011) #
		##my $ct_parsim_chgs = $cts_parsim_chgs_ssite->[$s];
		my $parsim_penalty = $parsim_penalties_ssite->[$s];
		my $ct_parsim_chgs = $parsim_penalty;

		my $ct_wt_seqs = $char2ct{0};
		my $ct_mut_seqs = $ct_haplos - $ct_wt_seqs;
		##my $ct_ibs_anc = $char2ct{$anc_state};
		##my $ct_mut_seqs = $ct_haplos - $ct_ibs_anc;

		print STDOUT "[ The $s th scenario ]\n";

		print $fh_out "[ The $s th scenario (#{changes} = $ct_parsim_chgs, total_penalty = $parsim_penalty, ancestral state = $anc_state) ]\n\n";

		print $fh_out "#{Sequences with wild type state} = $ct_wt_seqs\n";
		##print $fh_out "#{Sequences identical by state with the MRCA} = $ct_ibs_anc\n";
		print $fh_out "#{Sequences with mutant states} = $ct_mut_seqs\n\n";

		$avct_wt_seqs += $ct_wt_seqs;
		##$avct_ibs_anc += $ct_ibs_anc;
		$avct_mut_seqs += $ct_mut_seqs;
		$avct_parsim_chgs += $ct_parsim_chgs;

		my $ct_fw_muts = my $ct_bw_muts = 0;
		my @cts_ibd_fw_descs = my @cts_ibd_bw_descs = (); # ADDED in creation of 'ser_br_pars_out_msms.1.pl' (on Dec 22 (Thu), 2011) #

		print $fh_out "(List of branches undergoing changes)\n\n";
		print $fh_out join ("\t", 'Branch_ID', 'state_upper_end', 'state_lower_end', 'IBD,descendants', 'Other,descendants'), "\n\n";
		foreach my $br_id (sort {$a <=> $b} keys %{$br2parsim_chg}) { # Innermost foreach-loop (over character-changing branches) #
		    my $br_end_states = $br2parsim_chg->{$br_id};
		    my ($state_up, $state_lw) = @{$br_end_states};

		    # @{$ibd_descendants} list all the current descendants whose states are identical by  descent with the lower end of the branch;
		    # @{$other_descendants} list all other current descendants.
		    #
		    my $fl_cnvt2name = 1; # = 1 if you want to convert the node IDs into node names in the output.
		    my ($ibd_descendants, $other_descendants) = fetch_ibd_curr_descendants ($br_id, %{$node2ch}, %{$br2parsim_chg}, $fl_cnvt2name, %{$id2name});
		    unless (defined $ibd_descendants) {
		    	print STDOUT "[ERROR '$plscript_name'] 'fetch_ibd_curr_descendants' FAILED on the branch ID '$br_id' !\n";
		    	print STDERR "[ERROR '$plscript_name'] $!\n\n";
		    	die ;
		    }

		    my $cnct_ibd_descs = (@{$ibd_descendants}>0) ? join (',', sort {$a <=> $b} @{$ibd_descendants}) : '---';
		    my $cnct_other_descs = (@{$other_descendants}>0) ? join (',', sort {$a <=> $b} @{$other_descendants}) : '---';

		    print $fh_out join ("\t", $br_id, $state_up, $state_lw, $cnct_ibd_descs, $cnct_other_descs), "\n";

			# REVISED to take advantage of the interior of msms (on Nov 8 (Tue), 2011) #
		    if ($state_up eq '0') { $ct_fw_muts++;
	    	    } elsif ($state_lw eq '0') { $ct_bw_muts++;
		    } else { $ct_fw_muts++; $ct_bw_muts++;
		    }
		    ##($state_up eq $anc_state) and ($ct_fw_muts++);
		    ##($state_lw eq $anc_state) and ($ct_bw_muts++);
		    
			# ADDED in creation of 'ser_br_pars_out_msms.1.pl' (on Dec 22 (Thu), 2011) #
		    my $ct_ibd_descs = scalar @{$ibd_descendants};
		    if ($state_lw eq '0') {
			push @cts_ibd_bw_descs, $ct_ibd_descs;
		    } else {
			push @cts_ibd_fw_descs, $ct_ibd_descs;
		    }

		}	# End of the innermost foreach-loop (over character-changing branches) #

		print $fh_out "\n#{Forward mutations} = $ct_fw_muts\n";
		print $fh_out "#{Backward mutations} = $ct_bw_muts\n";
		print $fh_out "\n";

			# ADDED in creation of 'ser_br_pars_out_msms.1.pl' (on Dec 22 (Thu), 2011) #
		my $cnct_cts_ibd_fw_descs = (@cts_ibd_fw_descs>0) ? join (',', sort {$b <=> $a} @cts_ibd_fw_descs) : 'None';
		my $cnct_cts_ibd_bw_descs = (@cts_ibd_bw_descs>0) ? join (',', sort {$b <=> $a} @cts_ibd_bw_descs) : 'None';
		print $fh_out2 join ("\t", $s, $anc_state, $ct_wt_seqs, $ct_mut_seqs, $ct_parsim_chgs, $ct_fw_muts, $ct_bw_muts, $cnct_cts_ibd_fw_descs, $cnct_cts_ibd_bw_descs ), "\n";

		$avct_fw_muts += $ct_fw_muts;
		$avct_bw_muts += $ct_bw_muts;

	    }		# End of the inner-inner for-loop (over parsiminous scenarios) #
	    print STDOUT "\n";
	    print $fh_out "\n\n[ Average statistics ]\n\n";

	    foreach my $avct (\$avct_wt_seqs, \$avct_mut_seqs, \$avct_parsim_chgs, \$avct_fw_muts, \$avct_bw_muts) { # Trailong inner-inner foreach-loop (over average counts) #
	    ##foreach my $avct (\$avct_ibs_anc, \$avct_mut_seqs, \$avct_parsim_chgs, \$avct_fw_muts, \$avct_bw_muts) { # Trailong inner-inner foreach-loop (over average counts) #
		${$avct} /= $ct_parsim_scns;
		(${$avct} eq int (${$avct})) or ((${$avct} = sprintf ("%5.3f", ${$avct})) =~ s/0+$//);
	    } # End of the trailing inner-inner foreach-loop (over average counts) #

	    print $fh_out "Av#{Sequences with wild-type states} = $avct_wt_seqs\n";
	    ##print $fh_out "Av#{Sequences identical-by-state with the MRCA} = $avct_ibs_anc\n";
	    print $fh_out "Av#{Sequences with mutant states} = $avct_mut_seqs\n";
	    print $fh_out "Av#{Observable changes of the states} = $avct_parsim_chgs\n";
	    print $fh_out "Av#{Observable forward mutations} = $avct_fw_muts\n";
	    print $fh_out "Av#{Observable backward mutations} = $avct_bw_muts\n\n";
=cut

	    print $fh_out2 "\n"; # ADDED in creation of 'ser_br_pars_out_msms.1.pl' (on Dec 22 (Thu), 2011) #
=for the predecessor 'ser_br_pars_out_msms.pl'
		# ADDED on Nov 8 (Tue), 2011 #
	    print $fh_out2 join ("\t", $rep_no, $ct_haplos, $ct_neut_ssites, $fin_time, $fin_freq, $orig_ct,  join (',', @charlist), $ct_parsim_scns, join (',', @{$anc_states}), $avct_wt_seqs, $avct_mut_seqs, $avct_parsim_chgs, $avct_fw_muts, $avct_bw_muts), "\n";
	    ##print $fh_out2 join ("\t", $rep_no, $ct_haplos, $ct_neut_ssites, $fin_time, $fin_freq, $orig_ct,  join (',', @charlist), $ct_parsim_scns, join (',', @{$anc_states}), $avct_ibs_anc, $avct_mut_seqs, $avct_parsim_chgs, $avct_fw_muts, $avct_bw_muts), "\n";
=cut

		### RESTART FROM HERE ###

	    print STDOUT "\n --- finished processing the $rep_no th replicate //\n\n";

	    print $fh_out "\n", $IN_REC_SEP, "\n";

	    $fl_eof and last;

	}			# End of the main inner while-loop (over simulated replicates) #
	close ($fh_in);
	close ($fh_out);
	close ($fh_out2); # ADDED on Nov 8 (Tue), 2011 #

	print STDOUT "\n < Ended the subsession with {sample size} = $ssize //// >\n\n";

    }				# End of the main middle foreach-loop (over sample sizes) #

    print STDOUT "\n\n << The session for sAA = $sAA ENDED ! >>\n\n";

  }				# End of the main outer foreach-loop (over sAAs) #

}		# End of the main outermost foreach-loop (over SMUs) #

print STDOUT "\n\n=== ALL THE PROCESSES ENDED !! ===\n\n";


	### DEFINITIONS of the SUBROUTINES ###

# parse_sgl_replicate_msms:
#	This subroutine parses a single replicate session
#	of the output of the 'msms' program.
#	(CREATED on Nov 3 (Thu), 2011)
#	DEBUGGED on Nov 5 (Sat), 2011:
#	The subroutine now reads in the input file line by line,
#	instead of receiving the chunk of information for each iteration.
#
#	MINOR REVISION (on Dec 23 (Fri), 2011):
#	The subroutine now copes with BOTH old and new versions.
#	Specifically, new versions record the frequency traces of both ancestral and derived alleles,
#	whereas old versions only record the trace of the derived allele frequency.
#
#	REVISED in creation of 'hyperser_br_pars_out_msms.3b.pl' (on Jan 23 (Mon), 2012):
#	(=> IMPORTED to 'hyperser_br_pars_out_msms.5b.pl' in its creation (on Jan 26 (Thu), 2012)):
#	The subroutine now keeps only the specified number of neutral segregating sites (from the 5'-end).
#
# [ INPUT: (\$in_chunk, $sel_position), where
#	$in_chunk is the input chunk to be processed; ] --- Before debugging on Nov 5 (Sat), 2011
# INPUT: (\*${$fh_in}, $sel_position, $in_rec_sep), where
#	$fh_in is the filehandle for the input file;
#	$sel_position is the position of the selected site
#	( = undef if there is no selected site);
#	$in_rec_sep is the line that separates input records.
#
# OUTPUT: ($fl_eof, $fin_time, $fin_freq, \@genealogy, \@positions, \@selsite_state, \@haplotypes, $orig_ct), where
#	$fl_eof = 1 if the subroutine reached the end of input file, = 0 otherwise; # ADDED for debugging on Nov 5 (Sat), 2011 #
#	$fin_time and $fin_freq are the time (backward from present) and the selected allele freqeuency, respectively, at the end of the frequency trace;
#	@genealogy = (\%node2pa, \%node2ch, \%name2id, \%id2name, \%br_attr), with
#	%node2pa = ($node_id => $parent_id, ...),
#	%node2ch = ($node_id => \@children, ...),
#	%id2name = ($node_id => $node_name, ...) for the exterior nodes,
#	%name2id = ($node_name => $node_id, ...) for the exterior node & $TOP_NODE,
#	%br_attr = ($br_id => \@attr, ...) with $br_id being the ID of the node immediately downstream of the branch, and $attr[$INDX_LENGTH] being the branch length;
#	@positions lists the positions of the segregating sites, EXCLUDING the selected site;
#	$selsite_state[$s] is the state of the $s th sequence at the selected sites;
#	${$haplotypes[$s]} is the haplotype of the $s th sequence defined by the segregating sites, EXCLUDING the selected sites;
#
##sub parse_sgl_replicate_msms (\$$) { # Before debugging on Nov 5 (Sat), 2011 #
	##my ($in_chunk, $sel_position) = @_; # Before debugging on Nov 5 (Sat), 2011 #
sub parse_sgl_replicate_msms (\*$$) {

	my ($fh_in, $sel_position, $in_rec_sep) = @_;
	local $/ = "\n"; # ADDED for debugging on Nov 5 (Sat), 2011 #

	##my @in_lines = split /\n+/, ${$in_chunk}; # Before debugging on Nov 5 (Sat), 2011 #

		# First main process #

	my ($line, $line_bk, $last_line);

	##while ($line = shift @in_lines) { # First main while-loop (over input lines) # Before debugging on Nov 5 (Sat), 2011 #
	while ($line = <$fh_in>) { # First main while-loop (over input lines) #
	   $line_bk = $line;
	   ($line eq $in_rec_sep) and (return (0, undef, undef, undef, undef, undef, undef, undef));
	   ($line =~ s/^\[[^\]]+\]\s*//) and last;
	   $last_line = $line;
	}			# End of the 1st main while-loop (over input lines) #

	  # ADDED to cope with an input file that does NOT end with $in_rec_sep (on Jan 17 (Tue), 2012) #
	unless (defined $line) {
	    return (1, undef, undef, undef, undef, undef, undef, undef);
	}

		# REVISED to cope with the new versions (on Dec 23 (Fri), 2011) #
	my ($fin_time) = ($last_line =~ m/^(\S+)/);
	my ($fin_freq) = ($last_line =~ m/(\S+)\s*$/);
	##my ($fin_time, $fin_freq) = ($last_line =~ m/^(\S+)\s+(\S+)/);
	##unless (defined $fin_freq) {
	unless ((defined $fin_freq) and (defined $fin_time)) {
	    $last_line =~ s/\s+$//;
	    print STDOUT "[ERROR 'parse_sgl_replicate_msms'] FAILED to extract the final mutant frequency from the track line:\n";
	    print STDOUT "'$last_line' $! !\n\n";
	    return undef;
	}

		# Extract genealogy #

	my %node2pa; my %node2ch; my %name2id; my %id2name; my %br_attr;
	unless (input_tree_file ($line, %node2pa, %node2ch, %name2id, %id2name, %br_attr) ) {
	    $line_bk =~ s/\s+$//;
	    print STDOUT "[ERROR 'parse_sgl_replicate_msms'] Subroutine 'input_tree_file' FAILED on the input line:\n";
	    print STDOUT "$line_bk'\n";
	    print STDOUT "$! !\n\n";
	    return undef;
	}
	## my $id_topnode = $name2id->{$TOP_NODE};
	## my @genealogy = ($id_topnode, \%node2pa, \%node2ch, \%name2id, \%id2name, \%br_attr);
	my @genealogy = (\%node2pa, \%node2ch, \%name2id, \%id2name, \%br_attr);

		# Second main process #

	my $indx_num = my $indx_sel = undef;
	my @positions = my @selsite_state = my @haplotypes = ();
	my ($orig_ct, $ct_segsites) ;

	my $fl_eof = 1;
	##while ($line = shift @in_lines) { # Second main while-loop (over input lines) # Before debugging on Nov 5 (Sat), 2011 #
	SECOND:
	while ($line = <$fh_in>) { # Second main while-loop (over input lines) #

	   if ($line eq $in_rec_sep) {
		$fl_eof = 0;
		last;
	   }
	   (my $line_bk = $line) =~ s/\s+$// ;
	   if ($line =~ s/^segsites\:\s*//) {
		($ct_segsites) = ($line =~ m/^(\S+)/);
		unless (defined $ct_segsites) {
		    print STDOUT "[ERROR 'parse_sgl_replicate_msms'] FAILED to extract the number of segregating sites from the line:\n";
		    print STDOUT "'$line_bk' $! !\n\n";
		    return undef;
		}

	   } elsif ($line =~ s/^positions\:\s*//) {
		@positions = split /\s+/, $line;

		if (defined $sel_position) {
		    my @relv_indices = (0..$#positions);
		    (my $fl_exist, my $indx_sel2, $indx_sel) = binsearch_num ($sel_position, @positions, $indx_num, @relv_indices);
		    unless ($fl_exist ==1) {
			print STDOUT "[ERROR 'parse_sgl_replicate_msms'] FAILED to search '$sel_position' in the set of positions via 'binsearch_num': $! !\n\n";
			return undef;
		    }
		    @positions = @positions[0..$indx_sel-1, $indx_sel+1..$#positions];
		}

		##while (my $haplo = shift @in_lines) { # Inner while-loop (over input lines (= haplotypes)) # Before debugging on Nov 5 (Sat), 2011 #
		while (my $haplo = <$fh_in>) { # Inner while-loop (over input lines (= haplotypes)) #

		    if ($haplo eq $in_rec_sep) {
			$fl_eof = 0;
			last SECOND;
		    } 
			# REVISED to handle more general situations, such as '*' at the selected site
			# (on Dec 23 (Fri), 2011). #
		    ($haplo =~ m/^\S/) or last;
		    ##($haplo =~ m/^[0-9a-zA-Z]/) or last;

		    $haplo =~ s/\s+$//;

		    if (defined $sel_position) {
			my $char_sel = substr ($haplo, $indx_sel, 1, '');
			push @selsite_state, $char_sel;
		    }
		    push @haplotypes, \$haplo;
		}			# End of the inner while-loop (over input lines (= haplotypes)) #

		undef $indx_sel;

	   } elsif ($line =~ s/^OriginCount\:\s*//) {
		($orig_ct) = ($line =~ m/^(\S+)/);
		unless (defined $orig_ct) {
		    print STDOUT "[ERROR 'parse_sgl_replicate_msms'] FAILED to extract the number of mutant origins from the line:\n";
		    print STDOUT "'$line_bk' $! !\n\n";
		    return undef;
		}
	   }

	}			# End of the 2nd main while-loop (over input lines) #

		# Post-processing: Keep only the specified number of sites from the 5'-end. 
		# (ADDED in creation of 'hyperser_br_pars_out_msms.3b.pl' on Jan 23 (Mon), 2012) #
		# (=> IMPORTED to 'hyperser_br_pars_out_msms.5b.pl' in its creation on Jan 26 (Thu), 2012)
	my $ct_sample_ssites = @positions;
	if ($ct_sample_ssites>$CT_SSITES) {
	    @positions = @positions[0 .. $CT_SSITES-1];

	    my $diff = $ct_sample_ssites - $CT_SSITES;
	    my $ct_seqs = @haplotypes;
	    for (my $k=0; $k<$ct_seqs; $k++) { # Trailing for-loop (over sampled sequences) #
		substr (${$haplotypes[$k]}, - $diff, $diff, '');
	    }			# End of the trailing for-loop (over sampled sequences) #
	}
    	## our $CT_SSITES = 50; # The number of (neutral) segregating sites that are to be kept (from the 5'-end).

	return ($fl_eof, $fin_time, $fin_freq, \@genealogy, \@positions, \@selsite_state, \@haplotypes, $orig_ct);

}		# End of the subroutine 'parse_sgl_replicate_msms' #


=for the predecessor 'hyperser_br_pars_out_msms.1.pl'
# enumerate_parsim_changes_1site:
#	This subroutine receives a genealogy of sequences and a set of charactersthat the sequences take at a site (or locus),
#	and returns ALL the sets of changes that most parsimoniously explain the current state.
#
# INPUT: ($name_topnode, \@genealogy, \@seqnames, \@site_state, \@charlist, \@pen_mtrx), where
#	$name2id{$name_topnode} = $id_topnode is the ID of the top node;
#	@genealogy = (\%node2pa, \%node2ch, \%name2id, \%id2name, \%br_attr),
#	whose elements follow the format specified in 'MyTreeManipu_II.pm';
#	$seqnames[$k] is the name of the $k th sequence in an entry;
#	$site_state[$k] is the character (trait) of the $k th sequence;
#	@charlist list the possible characters;
#	$pen_mtrx[$i]->[$j] gives the penalty for the change from $charlist[$i] to $charlist[$j].
#
# OUTPUT: (\@anc_states, \@sets_parsim_chgs, \@cts_parsim_chgs, \@parsim_penalties), where
#	$anc_states[$s] is the ancestral state for the $s th scenario of the most parsimonious changes at the site;
#	%{$sets_parsim_chgs[$s]} = ($br_id => [$stat_parent, $stat_node], ...), where $br_id is actually the ID of the node immediately below the branch in question,
#	gives the $s th scenario of the most parsimonious changes at the site;
#	$cts_parsim_chgs[$s] gives the number of changes in the $s th scenario of the most parsimonious changes;
#	$parsim_penalties[$s] gives the total penalty on the $s th scenario of the most parsimonious changes;
#
#
#
sub enumerate_parsim_changes_1site ($\@\@\@\@\@) {

	my ($name_topnode, $genealogy, $seqnames, $site_state, $charlist, $pen_mtrx) = @_;

	my ($node2pa, $node2ch, $name2id, $id2name, $br_attr) = @{$genealogy};
	my $id_topnode = $name2id->{$name_topnode};
	unless (defined $id_topnode) {
	    print STDOUT "[ERROR 'enumerate_parsim_changes_1site'] CanNOT FIND an ID for the top node (name: $name_topnode): $! !\n";
	    return (undef, undef, undef, undef);
	}

	my $fl_full_mode = 1; # This has to be 1, because information on ALL nodes is needed.
	# %{$set_node2parsstat->[$s]} = ($node_id => [$char, $sum_penal], ...) for the $s th scenario of maximum parsimonious changes;
	#
	my $set_node2parsstat = map_parsim_states_sankoff_1clm ($id_topnode, %{$node2ch}, %{$node2pa}, %{$name2id}, @{$seqnames}, @{$site_state}, @{$charlist}, @{$pen_mtrx}, $fl_full_mode);
	unless (defined $set_node2parsstat) {
	    print STDOUT "[ERROR 'enumerate_parsim_changes_1site'] The subroutine 'map_parsim_states_sankoff_1clm' FAILED: $! !\n";
	    return (undef, undef, undef);
	}
	my $ct_pars_scenarios = @{$set_node2parsstat};

	my $indx_stat = 0; # The index specifying where the state is stored in @{$set_node2parsstat->[$i]{$node_id}}.
	my $indx_penal = 1; # The index specifying where the sub-total penalty is stored in @{$set_node2parsstat->[$i]{$node_id}}.

	my @anc_states = ();
	my @sets_parsim_chgs = ();
	my @counts_parsim_chgs = ();
	my @parsim_penalties = ();

	for (my $i = 0; $i<$ct_pars_scenarios; $i++) { # The main for-loop #

	    my $node2parsstat = $set_node2parsstat->[$i];

	    my $topnode_parsstat = $node2parsstat->{$id_topnode};
	    my $anc_state = $topnode_parsstat->[$indx_stat]; # ADDED afterwards on Nov 6 (Sun), 2011 #
	    my $total_penalty = $topnode_parsstat->[$indx_penal];

	    my ($br2change, $ct_changes) = locate_parsim_changes (%{$node2pa}, %{$node2parsstat}, $indx_stat);
	    unless (defined $br2change) {
		print STDOUT "[ERROR 'enumerate_parsim_changes_1site'] The subroutine 'locate_parsim_changes' FAILED on the $i th out of the $ct_pars_scenarios scenario of the most parsimonious changes: $! !\n";
		return (undef, undef, undef, undef);
	    }

	    push @anc_states, $anc_state;
	    push @sets_parsim_chgs, $br2change;
	    push @counts_parsim_chgs, $ct_changes;
	    push @parsim_penalties, $total_penalty;

	}			# End of the main for-loop #

	return (\@anc_states, \@sets_parsim_chgs, \@counts_parsim_chgs, \@parsim_penalties);

}	# End of the subroutine 'enumerate_parsim_changes_1site' #
=cut


=for the predecessor 'hyperser_br_pars_out_msms.1.pl'
# fetch_ibd_curr_descendants:
#	This subroutine lists current descendants of a node into two sets,
#	one consists of exterior nodes that are identical by descent with the input node,
#	the other consists of all other current descendants.
#	(CREATED on Nov 6 (Sun), 2011)
#
# INPUT: ($node_id, \%node2ch, \%br2parsim_chg, $fl_nodename, \%id2name), where
#	%node2ch = ($nodeid => \@children, ...) for interior nodes;
#	%br2parsim_chg = ($br_id => [$state_upper, $state_lower], ...) for branches (actually, nodes immediately below the branches) that experienced state changes;
#	$fl_nodename = 1 if you want to convert the exterior node IDs in the output to node names;
#	%id2name = ($nodeid =>  $node_name, ...) for exterior nodes;
#
# OUTPUT: (\@ibd_descendants, \@other_descendants), where
#	@ibd_descendants list all the current descendants that are identical-by-descent with $node_id;
#	@other_descendants list all other current descendants;
#
#	Both lists contain node names if $fl_nodename = 1,
#			  node IDs otherwise.
#
sub fetch_ibd_curr_descendants ($\%\%$\%) {

	my ($node_id, $node2ch, $br2parsim_chg, $fl_nodename, $id2name) = @_;

	my @ibd_descs = my @others = ();

	my @subjects = ($node_id);

	while (1) { # Outer while-loop #

	    my @new_sbjcts = ();
	    while (my $nodeid = shift @subjects) { # Middle while-loop #
		my $children = $node2ch->{$nodeid};
		if (defined $children) {
		    foreach my $ch (@{$children}) { # Inner foreach-loop #
			if (defined $br2parsim_chg->{$ch}) { # NOT identical-by-descent => all its descendants should be put into @others #
			    my $descs2 = fetch_ext_offsprings_nr ($ch, %{$node2ch});
			    push @others, @{$descs2};

			} else { # Identical-by-descent => further examine the descendants #
			    push @new_sbjcts, $ch;
			}
		    }			# End of the inner foreach-loop #
		} else {
		    push @ibd_descs, $nodeid; # determined to be identical-by-descent #
		}
	    }			# End of the middle while-loop #

	    (@new_sbjcts>0) or last; # No interior nodes to be examined further #

	    @subjects = @new_sbjcts;

	}		# End of the outer while-loop #

	($fl_nodename == 1) or (return (\@ibd_descs, \@others));

	my @name_ibd_descs = my @name_others = ();
	foreach my $id (@ibd_descs) { # 1st trailing foreach-loop #
	    my $name = $id2name->{$id};
	    push @name_ibd_descs, $name;
	}		# End of the 1st trailing foreach-loop #

	foreach my $id (@others) { # 2nd trailing foreach-loop #
	    my $name = $id2name->{$id};
	    push @name_others, $name;
	}		# End of the 2nd trailing foreach-loop #

	return (\@name_ibd_descs, \@name_others);

}		# End of the subroutine 'fetch_ibd_curr_descendants' #
=cut
