# Supplementary material for: Detecting negative selection on recurrent mutations using gene genealogy
Source: BMC Genet. 2013 May 7;14:37. doi: 10.1186/1471-2156-14-37 (PMC3661350; doi:10.1186/1471-2156-14-37)
Supplement: Additional file 3 — A ZIP archive that contains the original versions of a Perl module implementing our new parsimony algorithm, as well as of Perl and Bourne shell scripts used for our simulation data analyses to examine the performances of various neutrality tests including our two new tests. It also contains a README file that describes how to use the modules and scripts. (The modules and scripts will run on a Mac OS X terminal. And they should probably run on other UNIX platforms as well, although we have not tested whether they indeed will.) The latest version of the modules and scripts, as well as some null-distributions, can be found in the DENSERM directory at the FTP repository of the Bioinformatics Organization [95]. [file 1471-2156-14-37-S3.zip › additional_file_3/DENSERM_P/Parsing5/NullDistributions/EW_test/make_nulldistri.EW_test_cum.pl]

#!/usr/bin/perl
#
###################################################################################
#	DENSERM_P: A package to DEtect Negative SElection on Recurrent Mutations
#			(almost exclusively via Perl modules and scripts).
#	Version 0.3: Copyright (C) 2012 Kiyoshi Ezawa
#
#    This package is free software: you can redistribute it and/or modify
#    it under the terms of the GNU General Public License as published by
#    the Free Software Foundation, either version 3 of the License, or
#    (at your option) any later version.
#
#    This package is distributed in the hope that it will be useful,
#    but WITHOUT ANY WARRANTY; without even the implied warranty of
#    MERCHANTABILITY or FITNESS FOR A PARTICULAR PURPOSE.  See the
#    GNU General Public License for more details.
#
#    You should have received a copy of the GNU General Public License, "GNU_GPL.txt",
#    along with this package.  If not, see <http://www.gnu.org/licenses/>.
#
#    The author can be contacted by e-mailing to <kezawa dot ezawa3 at gmail dot com>
#    (replace " dot " and " at " with "." and "@", respectively).
###################################################################################
#
# make_nulldistri.EW_test_cum.pl:
#	This Perl script was made by slightly modifying 'make_nulldistri.ewens_test_cum.pl'.
#	It constructs null-distributions for the Ewens-Watterson test, i.e.
#	the distributions of the sample allele homozygosity conditional on #{sampled alleles}.
#
#	NOTE: Throughout this script, the labels 'ct_muthaplos' and 'pimut' used for the variables
#	actually refer to 'ct_haplos' and 'haplo_homozygosity', respectively.
#
#	(CREATED on Feb 6 (Mon), 2012)
#
# make_nulldistri.ewens_test_cum.pl:
#	This Perl script was made by modifying 'make_nulldistri.pimut_cond_ctmuthaplos_cum.pl'.
#	It constructs null-distributions for Ewens' test, i.e.
#	the distribution of the frequency of the commonest allele conditional on #{sampled alleles}.
#
#	NOTE: Throughout this script, the labels 'ct_muthaplos' and 'pimut' used for the variables
#	actually refer to 'ct_haplos' and 'freq_commonest_haplo', respectively.
#
#	(CREATED on Feb 5 (Sun), 2012)
#
# make_nulldistri.pimut_cond_ctmuthaplos_cum.pl:
#	This is identical to 'make_nulldistri.pimut_cum.pl',
#	but was renamed so that the name reflects more precisely what it outputs.
#	(RENAMED on Feb 5 (Sun), 2012)
#
# make_nulldistri.pimut_cum.pl:
#	This script was created by substantially modifying 'summarize_br_pars_msms.3pimut_cum.pl'.
#	This script constructs NULL DISTRIBUTIONS, i.e. relative cumulative frequencies
#	under several null hypotheses, of pi(muts), as well as giving their weights.
#	NULL HYPOTHESES are defined by two sets of weight factors:
#	(i) Weight factors for the forward mutation rate, Smu, which follows the
#	power-law distribution: Pr [ Smu >= x ] = B * {x^{-$ALPHA} - (Smu_MAX)^{-$ALPHA}},
#	with a fixed power $ALPHA.
#	(ii) Weight factors for the ratio of forward and backward mutation rates, R = Snu/Smu.
#	We consider the following 4 combinations:
#	(1,2,3) wgt(R) = 1 for a fixed R (= 0, 1, or 3), = 0 otherwise;
#	(4) wgt(R) = 1 for all R = 0, 1/2, 1, 2, 3.
#	(CREATION STARTED on Jan 28 (Sat), 2012, ENDED on Jan (), 2012)
#
# summarize_br_pars_msms.3pimut_cum.pl:
#	This script was created by modifying 'summarize_br_pars_msms.3pimut.pl'.
#	It juxtaposes relative cumulative frequencies of pi(muts),
#	instead of their weights as the predecessor does.
#	(CREATED on Jan 25 (Wed), 2012)
#
# summarize_br_pars_msms.3pimut.pl:
#	This Perl script was created by modifying the script 'summarize_br_pars_msms.3mut_frqcmnst.pl'.
#	It handles the average pairwise sequence difference among MUTANT samples,
#	which will be used for Teshima&Innan's test to detect negative selection on recurrent mutations.
#	(CREATED on Jan 25 (Wed), 2012)
#
# summarize_br_pars_msms.3mut_frqcmnst.pl:
#	This Perl script was created by modifying the script 'summarize_br_pars_msms.3ewens.pl'.
#	It handles the frequency of the commonest MUTANT allele conditional on the number of MUTANT alleles,
#	that is used for a new test to detect negative selection on recurrent mutations.
#	(CREATED on Jan 23 (Mon), 2012)
#
# summarize_br_pars_msms.3ewens.pl:
#	This revised version of 'summarize_br_pars_msms.3max.pl'
#	handles the frequency of the commonest allele conditional on the number of alleles,
#	that is  necessary for Ewens' test.
#	(CREATED on Jan 22 (Sun), 2012)
#
# summarize_br_pars_msms.3max.pl:
#	This is a slightly modified version of 'summarize_br_pars_msms.3tot.pl'
#	that handles the maximum#{mutants}, instead of total#{mutants}.
#	(CREATED on Jan 4 (Wed), 2012)
#
# summarize_br_pars_msms.3tot.pl:
#	This is created by slightly modifying 'summarize_br_pars_msms.3tot_cum.pl'
#	so that the original absolute frequencies of total#{mutants} should be output,
#	instead of their relative cumulative frequencies.
#	(CREATED on Jan 3 (Tue), 2012)
#
# summarize_br_pars_msms.3tot_cum.pl:
#	This script juxtaposes weights for different Snu's
#	and for shared total#{mutants}, under a fixed value of sAA,
#	separately for different #{forward mutations}, and for different values of Smu.
#	(CREATED on Jan 3 (Tue), 2012)
#
# summarize_br_pars_msms.2tot_cum.pl:
#	This script is a slightly modified version of 'summarize_br_pars_msms.2max.pl'.
#	It handles the total#{mutants}, instead of maximum#{mutants} as the predecessor does.
#	(CREATED on Jan 1 (Sun), 2012)
#
# summarize_br_pars_msms.2max_cum.pl:
#	This script was created by slightly modifying 'summarize_br_pars_msms.2max.pl'.
#	It outputs cumulative relative frequencies, instead of raw absolute frequencies.
#	(CREATED on Jan 1 (Sun), 2012)
#
# summarize_br_pars_msms.2max.pl:
#	This Perl script was created by slightly modifying 'summarize_br_pars_msms.2tot.pl',
#	and it handles maximum#{mutants}, instead of total#{mutants} as the predecessor does.
#	[NOTE: Although the variables bear the name 'totct_muts',
#	they actually refer to the maximum number of mutants descendedn from a mutation event. ]
#	(CREATED on Dec 31 (Sat), 2011)
#
# summarize_br_pars_msms.2tot.pl:
#	This Perl script juxtaposes weights for different sAA
#	and for shared total#{mutants},
#	separately for different #{forward mutations} (within the same file),
#	for different #{samples} (in different files), and for different Smu & Snu (in different directries).
#	(CREATED on Dec 31 (Sat), 2011)
#
# summarize_br_pars_msms.1.pl:
#	This Perl script summarizes the outputs of 'ser_br_pars_out_msms.1.pl'
#	and of 'hyperser_br_pars_out_msms.1.pl'.
#	(CREATION BEGAN on Dec 29 (Thu), 2011, ENDED on Dec 30 (Fri), 2011)
#

use strict;
use warnings;

use MyFile_manipu qw( open_input_file2 open_output_file list_sessions_ext tfm_labels2indices );
use MyArrayManipu qw( multiple_sort );
##use MyArrayManipu_num qw( binsearch_num );

sub make_weights_smu (\@$$$);


$| = 1; # Flush the buffer for the standard output everytime data flows into it. #

my $plscript_path = $0;
my ($plscript_name)  = ($plscript_path =~ m!([^/]+)$!);
unless ((defined $plscript_name) and ($plscript_name =~ m/\S/)) {
     print STDERR "[ERROR] FAILED to EXTRACT a SCRIPT NAME from the path '$plscript_path' !\n";
	print STDERR "[ERROR '$plscript_path'] $!\n";
	die ;
}

	### Parameters to be adjusted before running the script. ###

our $LB_SMD_WGT = 40; # Lower bound of the summed weight for the category to be accepted into the null distribution.
##our ($SMU_MIN, $SMU_MAX) = (0.01, 100);
our ($SMU_MIN, $SMU_MAX) = (0.0316, 100);
our $POWER_SMU = 0.5; # This specifies the power-law for the weight factors: Prb [ Smu >= x] = A * x**{-$POWER_SMU}.
##our $POWER_SMU = 1; # This specifies the power-law for the weight factors: Prb [ Smu >= x] = A * x**{-$POWER_SMU}.
##our $POWER_SMU = 2; # This specifies the power-law for the weight factors: Prb [ Smu >= x] = A * x**{-$POWER_SMU}.

=for the predecessor 'summarize_br_pars_msms.1.pl'
our @FLD_LABELS1 = ('#Rep_ID', '#{chromosomes}', '#{neut_seg_sites}', 'fin_freq', '#{parsim_scenarios}');
our @FLD_LABELS2 = ('Pars_scen_ID',  'ancestral_state', "#{WT(eq'0')}", "#{mutants(ne'0')}", '#{parsim_chgs}', '#{muts(0->others)}', '#{muts(others->0)}', '#IBD,descendants,of,fw,mutants', '#IBD,descendants,of,bw,mutants');
=cut


	# Basically, sAA should be ZERO, because we are calculating the null hypothesis.
our $LABEL_SAA = '0';
=for the predecessor 'summarize_br_pars_msms.3pimut_cum.pl'
##our $LABEL_SAA = 'neg10';
##our $LABEL_SAA = 'neg31.6';
##our $LABEL_SAA = 'neg100';
##our $LABEL_SAA = 'neg316';
=cut

##=for full-scale analyses
##our @LABELS_SNU = (0, 'Smu', '3Smu'); # For sAA < 0.
our @LABELS_SNU = (0, 'hfSmu', 'Smu', '2Smu', '3Smu', '10Smu'); # For sAA  == 0
our @SMUs = (0.1, 0.316, 1, 3.16, 10);
our @SSIZES = (20, 50, 100, 200);

	## Weight factors ##
	## (ADDED in creation of 'make_nulldistri.pimut_cum.pl' (on Jan 28 (Sat), 2012)) #

our @SETS_WEIGHTS_RATIOS = (
	[1, 1, 1, 1, 1, 0],
	[1, 0, 0, 0, 0, 0],
	[0, 0, 1, 0, 0, 0],
	[0, 0, 0, 0, 1, 0],
	[0, 0, 0, 0, 0, 1]
	);
our @NAMES_SETS_WEIGHTS_RATIOS = ('Even', @LABELS_SNU[0, 2, 4, 5]);
##=cut

##=for TESTING
##@LABELS_SNU = ( 'hfSmu' ); # Testing
## @LABELS_SNU = ( 'Smu' ); # Testing 1
## @LABELS_SNU = ( '2Smu' ); # Testing 1
## @LABELS_SNU = (0, 'Smu', '3Smu'); # Testing 2
@LABELS_SNU = ('Smu', '3Smu'); # Testing 2
@SMUs = (1, 3.16);
## @SMUs = (10);
##@SSIZES = (20, 200);
@SSIZES = (100, 200);
##@SETS_WEIGHTS_RATIOS = (
##	[1],
##	[2]
##	);
##@NAMES_SETS_WEIGHTS_RATIOS = ($LABELS_SNU[0], "Double_$LABELS_SNU[0]");
@SETS_WEIGHTS_RATIOS = (
	[1, 1],
	[1, 0],
	[0, 1]
	);
$LB_SMD_WGT = 2; # Lower bound of the summed weight for the category to be accepted into the null distribution.
##=cut

our $CT_SNUS = @LABELS_SNU;
our $CT_SMUs = @SMUs;
our $CT_SETS_WGT_RATIOS = @SETS_WEIGHTS_RATIOS;

	### Input/OUtput directories/files ###

	# $infile = "$indir/$infile_pref$size$infile_suff", with
	# $indir = "$intopdir/$indir_pref1$label_snu/$indir_pref2$label_smu/$indir_pref3$label_sAA".
	#
=for the predecessor 'summarize_br_pars_msms.3max.pl'
##my $intopdir = "../Summary1/TESTs/Test1c1a"; # For TESTING
##my $intopdir = "../Summary1/TESTs/Test1a1"; # For TESTING
my $intopdir = "../Summary1/FullScale"; # For full-scale analyses. 
=cut
=for the predecessor 'summarize_br_pars_msms.3ewens.pl'
##my $intopdir = "../Summary1wh/TESTs/Test1c3"; # For TESTING
my $intopdir = "../Summary1wh/FullScale"; # For full-scale analyses.
=cut
=for the predecessor 'make_nulldistri.pimut_cond_ctmuthaplos_cum.pl'
##my $intopdir = "../../Summary1mut/TESTs/Test1c2"; # For TESTING
my $intopdir = "../../Summary1mut/FullScale"; # For full-scale analyses.
=cut

##my $intopdir = "../../../Parsing5.1/Summary1wh/TESTs/Test1c3"; # For TESTING .
##my $intopdir =  "../../../Parsing5.1/Summary1wh/TESTs/Test1c2"; # For TESTING -- This actually suffers from a BUG on the EW-test.
my $intopdir = "../../Summary1wh/FullScale"; # For full-scale analyses.

my $indir_pref1 = 'Snu_';
my $indir_pref2 = 'Smu_';
my $indir_pref3 = 'SAA_';
=for the predecessor 'summarize_br_pars_msms.3max.pl'
##my $infile_pref = 'stat_totmutcts_size';
my $infile_pref = 'stat_maxmutcts_size';
=cut
=for the predecessor 'summarize_br_pars_msms.3ewens.pl'
my $infile_pref = 'stat_ewens_test_size';
=cut
=for the predecessor 'make_nulldistri.pimut_cond_ctmuthaplos_cum.pl'
	# MAJOR REVISION in creation of 'summarize_br_pars_msms.3pimut.pl' (on Jan 25 (Wed), 2012) #
my $infile_pref = 'stat_pimut_size';
##my $infile_pref = 'stat_frqcommonestmut_size';
=cut

	# MAJOR REVISION in creation of 'make_nulldistri.EW_test_cum.pl' on Feb 6 (Mon), 2012. #
my $infile_pref = 'stat_ewens_watterson_test_size';
##my $infile_pref = 'stat_ewens_test_size';
my $infile_suff = '.txt.gz';

	# $outfile = "$outdir/$outfile_pref$size$outfile_suff", and
	# [ $outdir = "$outtopdir/$outdir_pref1$LABEL_SAA/$outdir_pref2$label_smu". ] --- for the predecessor 'summarize_br_pars_msms.3pimut_cum.pl'.
	# $outdir = "$outtopdir/$outdir_pref1$LABEL_SAA".
	#
##my $outtopdir = sprintf ("TESTs/Test1c3a/Alpha_%3.1f", $POWER_SMU); # For TESTING
my $outtopdir = sprintf ("Alpha_%3.1f", $POWER_SMU); # For full-scale analyses.

##my $outtopdir = "FullScale"; # For full-scale analyses.  --- for the predecessor 'summarize_br_pars_msms.3pimut_cum.pl'.
my $outdir_pref1 = 'SAA_';
=for the predecessor 'summarize_br_pars_msms.3pimut_cum.pl'
my $outdir_pref2 = 'Smu_';
##my $outdir_pref3 = $indir_pref3;
=cut
=for the predecessor 'summarize_br_pars_msms.3max.pl'
##my $outfile_pref = 'tbls_totmutcts_jxt_Snu_size';
my $outfile_pref = 'tbls_maxmutcts_jxt_Snu_size';
=cut

##my $outfile_pref = 'nulldistri_pimut_size';
##my $outfile_pref = 'nulldistri_frqcommonestmut_size';
##my $outfile_pref = 'nulldistri_ewens_size';
my $outfile_pref = 'nulldistri_ewens_watterson_size';
my $outfile_suff = '.txt.gz';

	# REVISED in creation of 'make_nulldistri.EW_test_cum.pl' on Feb 6 (Mon), 2012. #
my $outfile2_pref = 'ingredients_ewens_watterson_size';
##	# REVISED in creation of 'make_nulldistri.ewens_test_cum.pl' on Feb 5 (Sun), 2012. #
##my $outfile2_pref = 'ingredients_ewens_size';
####my $outfile2_pref = 'ingredients_pimut_size'; ## ADDED in creation of 'make_nulldistri.pimut_cum.pl' on Jan 29 (Sun), 2012. ##

	### Check input/output directories/files ###

unless ((-d $intopdir) and ( -r $intopdir) ) {
	print STDOUT "[ERROR '$plscript_name'] CanNOT FIND a readable TOP-TOP INPUT DIRECTORY '$intopdir' !\n";
	print STDERR "[ERROR '$plscript_name'] $! !\n\n";
	die ;
}

foreach my $label_snu (@LABELS_SNU) {
    my $inmiddir1 = "$intopdir/$indir_pref1$label_snu";
    unless (( -d $inmiddir1 ) and ( -r $inmiddir1 )) {
	print STDOUT "[ERROR '$plscript_name'] CanNOT FIND a readable 1st-rank MIDDLE INPUT DIRECTORY '$inmiddir1' !\n";
	print STDERR "[ERROR '$plscript_name'] $! !\n\n";
	die ;
    }
    foreach my $label_smu (@SMUs) {
	my $inmiddir2 = "$inmiddir1/$indir_pref2$label_smu";

	foreach my $label_sAA ($LABEL_SAA) {
	    my $indir = "$inmiddir2/$indir_pref3$label_sAA";
	    unless (( -d $indir ) and ( -r $indir )) {
		print STDOUT "[ERROR '$plscript_name'] CanNOT FIND a readable INPUT DIRECTORY '$indir' !\n";
		print STDERR "[ERROR '$plscript_name'] $! !\n\n";
		die ;
	    }
	    foreach  my $ssize (@SSIZES) {
		my $infile_name = "$infile_pref$ssize$infile_suff";
		my $infile = "$indir/$infile_name";
		unless (( -f $infile ) and ( -r $infile )) {
		    print STDOUT "[ERROR '$plscript_name'] CanNOT FIND a readable INPUT FILE named '$infile_name' in the directory '$indir' !\n";
		    print STDERR "[ERROR '$plscript_name'] $! !\n\n";
		    die ;
		}
	    }		# End of foreach over sample sizes #
	}		# End of foreach over sAA's #
    }			# End of foreach over Smu's #
}			# End of foreach over Snu's #


unless (-d $outtopdir) {
    unless (0 == system ("mkdir -p $outtopdir") ) {
	print STDOUT "[ERROR '$plscript_name'] FAILED to CREATE the TOP-TOP OUTPUT DIRECTORY '$outtopdir': $? !\n";
	print STDERR "[ERROR '$plscript_name'] $! !\n\n";
	die ;
    }
}
unless ((-r $outtopdir) and (-w $outtopdir)) {
    unless (0 == system ("chmod -R u+rw $outtopdir") ) {
	print STDOUT "[ERROR '$plscript_name'] FAILED to CHANGE the permission MODES of the directory '$outtopdir': $? !\n";
	print STDERR "[ERROR '$plscript_name'] $! !\n";
	die ;
    }
}

	# Calculate weight factors for the Smu's #
	# (ADDED in creation of 'make_nulldistri.pimut_cum.pl' on Jan 28 (Sat), 2012) #

my $weights_smu = make_weights_smu (@SMUs, $SMU_MIN, $SMU_MAX, $POWER_SMU);
unless (defined $weights_smu) {
	print STDOUT "[ERROR '$plscript_name'] 'make_weights_smu' FAILED !\n";
	print STDERR "[ERROR '$plscript_name'] $! !\n";
	die ;
}


	## Declare the Beginning of the Program ##

print STDOUT "\n<<<<< Program name: $plscript_name (path: $plscript_path) >>>>>\n\n";

print STDOUT "Input files: {in_dir}/$infile_pref\{ssize\}$infile_suff,\n";
print STDOUT "        where {in_dir} = {intop_dir}/$indir_pref1\{label_snu\}/$indir_pref2\{label_smu\}/$indir_pref3\{label_sAA\} ,\n";
print STDOUT "        with {intop_dir} = $intopdir ,\n";
print STDOUT "             {label_snu} = ", join (', ', @LABELS_SNU), " ,\n";
print STDOUT "             {label_smu} = ", join (', ', @SMUs), " ,\n";

print STDOUT "             {label_sAA} = $LABEL_SAA ,\n";
print STDOUT "              {ssize}    = ", join (', ', @SSIZES), " .\n";
print STDOUT "\n\n";

	# REVISED in creation of 'make_nulldistri.pimut_cum.pl' (on Jan 29 (Sun), 2012) #
print STDOUT "Output files:\n";
print STDOUT "  (Main)       {out_dir}/$outfile_pref\{ssize\}$outfile_suff,\n";
print STDOUT "  (Auxiliary)  {out_dir}/$outfile2_pref\{ssize\}$outfile_suff,\n";
##print STDOUT "Output files: {out_dir}/$outfile_pref\{ssize\}$outfile_suff,\n";

	# REVISED in creation of 'make_nulldistri.pimut_cum.pl' (on Jan 28 (Sat), 2012) #
print STDOUT "        where {out_dir} = {outtop_dir}/$outdir_pref1\{label_sAA\} ,\n";
print STDOUT "        with {outtop_dir} = $outtopdir ,\n";
print STDOUT "        ({label_sAA}, and {ssize} will be the same as those for the input files).\n\n";
=for the predecessor 'summarize_br_pars_msms.3pimut_cum.pl'
print STDOUT "        where {out_dir} = {outtop_dir}/$outdir_pref1\{label_sAA\}/$outdir_pref2\{label_smu\} ,\n";
print STDOUT "        with {outtop_dir} = $outtopdir ,\n";
print STDOUT "        ({label_smu}, {label_sAA}, and {ssize} will be the same as those for the input files).\n\n";
=cut

	# ADDED  in creation of 'make_nulldistri.pimut_cum.pl' on Jan 29 (Sun), 2012 #
print STDOUT "<<<< Condition on each class to be used for a null-distribution >>>>\n\n";
print STDOUT "{Total summation of weights over the class} >= \$LB_SMD_WGT = $LB_SMD_WGT .\n\n";

	# Print out weight ractors #
	# (ADDED  in creation of 'make_nulldistri.pimut_cum.pl' on Jan 28 (Sat), 2012) #

print STDOUT "\n<<<< Rules for Weight factors of Smu's >>>>\n\n";

print STDOUT "Weight factor is based on the power-law: Pr (Smu >= x) = A * x**(-$POWER_SMU) ,\n";
print STDOUT " with the boundaries (Smu_min, Smu_Max) = ($SMU_MIN, $SMU_MAX)\n\n";


print STDOUT "\n<<<< Weight factors for the Smu's >>>>\n\n";

print STDOUT join ("\t", 'Smu', 'Weight'), "\n\n";
for (my $m=0; $m<$CT_SMUs; $m++) { print STDOUT join ("\t", $SMUs[$m], $weights_smu->[$m]), "\n"; }
print STDOUT "\n\n";

print STDOUT "\n<<<< Sets of Weight factors for the Snu/Smu ratios >>>>\n\n";

print STDOUT join ("'\t'", "'Set_name'\\'label_Snu", @LABELS_SNU), "\n\n";

for (my $c=0; $c<$CT_SETS_WGT_RATIOS; $c++) { # Preliminary for-loop #
	print STDOUT join ("\t", "'$NAMES_SETS_WEIGHTS_RATIOS[$c]'", @{$SETS_WEIGHTS_RATIOS[$c]}), "\n";
}	# End of the preliminary for-loop #
print STDOUT "\n\n";


print STDOUT "\n<<<<< Now, the Main Processes will BEGIN !!! >>>>>\n\n";

foreach my $label_sAA ($LABEL_SAA) { # Main outermost foreach-loop (over a single sAA) #

    print STDOUT "\n<<<< sAA:  $label_sAA >>>>\n\n";

		# MODIFIED in creation of 'make_nulldistri.pimut_cum.pl' (on Jan 28 (Sat), 2012) #
    my $outdir = "$outtopdir/$outdir_pref1$label_sAA";
    ##my $outdir = "$outtopdir/$outdir_pref1$label_sAA/$outdir_pref2$label_smu";
    print STDOUT "Output directory: $outdir .\n\n";

    unless ( -d $outdir ) {
	unless (0 == system ("mkdir -p $outdir") ) {
		print STDOUT "[ERROR '$plscript_name'] FAILED to CREATE an output directory '$outdir' !\n";
		print STDERR "[ERROR '$plscript_name'] $! \n";
		die ;
	}
     }
     unless (( -r $outdir ) and ( -w $outdir )) {
	unless (0 == system ("chmod -R u+rw $outdir" ) ) {
		print STDOUT "[ERROR '$plscript_name'] FAILED to CHANGE permission MODES of the OUTPUT DIRECTORY '$outdir' !\n";
		print STDERR "[ERROR '$plscript_name'] $! !\n";
		die ;
	}
     }
     print STDOUT " --- The Output directory '$outdir' is now ready ...\n\n";


    foreach my $ssize (@SSIZES) { # Main outer foreach-loop (over sample sizes) #

	print STDOUT "<<< Sample size = $ssize >>>\n\n";

	my $infile_name = "$infile_pref$ssize$infile_suff";

	# $outfile = "$outdir/$outfile_pref$size$outfile_suff", and

		# Preparation (MOVED UP from below the bottom of the for-loop over SMUs) #

	my $outfile_name = "$outfile_pref$ssize$outfile_suff";
	my $outfile = "$outdir/$outfile_name";

	print STDOUT "Main Output File: $outfile .\n\n";
	##print STDOUT "Output file: $outfile .\n\n";
	
	my $fh_out = open_output_file ($outfile, 1);
	unless (defined $fh_out) {
		print STDOUT "[ERROR '$plscript_name'] FAILED the subroutine 'open_output_file' on the output file '$outfile' !\n";
		print STDOUT "[ERROR '$plscript_name'] $! !\n";
		die ;
	}

		# ADDED in creation of 'make_nulldistri.pimut_cum.pl' (on Jan 29 (Sun), 2012) #

	my $outfile2_name = "$outfile2_pref$ssize$outfile_suff";
	my $outfile2 = "$outdir/$outfile2_name";
	print STDOUT "Auxiliary Output File: $outfile2 .\n\n";

	my $fh_out2 = open_output_file ($outfile2, 1);
	unless (defined $fh_out2) {
		print STDOUT "[ERROR '$plscript_name'] FAILED the subroutine 'open_output_file' on the auxiliary output file '$outfile2' !\n";
		print STDOUT "[ERROR '$plscript_name'] $! !\n";
		die ;
	}

	   ## Initialize the hashes & arrays for the weighted summed weights over SMUs & Snu/SMU's ##
	   ## (ADDED in creation of 'make_nulldistri.pimut_cum.pl' (on Jan 28 (Sat), 2012) #

	my %ctmuthaplos2pimut2smd_wgts;
	    	# = ($ct_mut_haplotypes => {$pimut => \@smd_wgts, ...}, ...), with
		# $smd_wgts[$k] being for the summed weight under the $c th weight set, @wgts_ratios = @{$SETS_WEIGHTS_RATIOS[$c]}, where $wgts_ratios[$k] is the weight for $LABELS_SNU[$k].
	my %ctmuthaplos2smd_tot_wgts;
		# = ($ct_mut_haplotypes => \@smd_tot_wgts, ...), with
		# $smd_tot_wgts[$c] being the summed total weight under the $c th weight set, @wgts_ratios = @{$SETS_WEIGHTS_RATIOS[$c]}, where $wgts_ratios[$k] is the weight for $LABELS_SNU[$k].

	my %pimut2smd_sum_wgts;
		# = ($pimut => \@smd_sum_wgts, ...), with
		# $smd_sum_wgts[$c] being the summation of the summed weights under the $c th weight set, @wgts_ratios = @{$SETS_WEIGHTS_RATIOS[$c]}, where $wgts_ratios[$k] is the weight for $label_snu = $LABELS_SNU[$k].

	my @smd_sum_tot_wgts = (); # $smd_sum_tot_wgts[$c] is the summation of the summation over #{mutant_haplotypes} of total weights over differnt values of pi(mut), under the $c th weight set, @wgts_ratios = @{$SETS_WEIGHTS_RATIOS[$c]}, where $wgts_ratios[$k] is the weight for $label_snu = @LABEL_SNU[$k].
	for (1 .. $CT_SETS_WGT_RATIOS) { push @smd_sum_tot_wgts, 0; }

	print $fh_out2 "\n[1] Overall Statistics & Overall Weights:\n\n";

	for (my $m=0; $m<$CT_SMUs; $m++) { # Main middle foreach-loop (over SMUs) #
	    my $label_smu = $SMUs[$m];
	    my $wgt_smu = $weights_smu->[$m]; ## ADDED in creation of 'make_nulldistri.pimut_cum.pl' (on Jan 28 (Sat), 2012) #
	##foreach my $label_smu (@SMUs) { # Main outer foreach-loop (over SMUs) #

	    print STDOUT "\n<< SMU: $label_smu (weight = $wgt_smu) >>\n\n";
	    print $fh_out2 "\n<< SMU: $label_smu (weight = $wgt_smu) >>\n\n"; # ADDED in creation of 'make_nulldistri.pimut_cum.pl' on Jan 28 (Sat), 2012.

		# Further REVISED in creation of 'summarize_br_pars_msms.3pimut.pl' (on Jan 25 (Wed), 2012)
	    my %ctmuthaplos2pimut2wgts;
	    	# = ($ct_mut_haplotypes => {$pimut => \@wgts, ...}, ...), with
		# $wgts[$k] being for the weight for $label_snu = $LABELS_SNU[$k].
	    my %ctmuthaplos2tot_wgts;
		# = ($ct_mut_haplotypes => \@tot_wgts, ...), with
		# $tot_wgts[$k] being the total weight for $label_snu = $LABELS_SNU[$k].

		## ADDED in creation of 'summarize_br_pars_msms.3pimut.pl' (on Jan 25 (Wed), 2012) #

	    my %pimut2sum_wgts;
		# = ($pimut => \@sum_wgts, ...), with
		# $sum_wgts[$k] being the weight for $label_snu = $LABELS_SNU[$K].

	    my @sum_tot_wgts = (); # $sum_tot_wgts[$k] is the summation over #{mutant_haplotypes} of total weights over differnt values of pi(mut).
	    for (1 .. $CT_SNUS) { push @sum_tot_wgts, 0; }

	    my @cts_reps = my @cts_fxd_wt = my @cts_fxd_mut = ();
	    my @cts_undef_pimut = (); # ADDED in revision of 'summarize_br_pars_msms.3pimut.pl' on Jan 25 (Wed), 2012. #

	    for (my $k=0; $k< $CT_SNUS; $k++) { # Main inner for-loop  (over SNUs) #

		my $label_snu = $LABELS_SNU[$k];
		print STDOUT "\n< Snu: $label_snu >\n\n";

	# $infile = "$indir/$infile_pref$size$infile_suff", with
	# $indir = "$intopdir/$indir_pref1$label_snu/$indir_pref2$label_smu/$indir_pref3$label_sAA".

		my $indir = "$intopdir/$indir_pref1$label_snu/$indir_pref2$label_smu/$indir_pref3$label_sAA";

		unless (( -d $indir ) and ( -r $indir )) {
		    print STDOUT "[ERROR '$plscript_name'] CanNOT FIND a readable INPUT DIRECTORY '$indir' !\n";
		    print STDERR "[ERROR '$plscript_name'] $! !\n";
		    die ;
		}
		print STDOUT "Input directory: $indir .\n\n";


			# First, read in an input file #

		my $infile = "$indir/$infile_name";
		unless (( -f $infile ) and ( -r $infile )) {
		    print STDOUT "[ERROR '$plscript_name'] CanNOT FIND a readable INPUT FILE '$infile' !\n";
		    print STDERR "[ERROR '$plscript_name'] $! !\n";
		    die ;
		}
	
		print STDOUT "Input file: $infile .\n";
	
		local $/ = "\n"; # Use newline characters  as input record searators #

		my $fh_in = open_input_file2 ($infile); 
		unless (defined $fh_in) {
		    print STDOUT "[ERROR '$plscript_name'] FAILED the subroutine 'open_input_file2' on the input file '$infile' !\n";
		    print STDERR "[ERROR '$plscript_name'] $! !\n";
		    die ;
		}

		my ($ct_reps, $ct_fxd_wt, $ct_fxd_mut);

		while (my $in = <$fh_in>) { # Preliminary while-loop (to process the header) #
		    ($in =~ s/^\#\s*//) or last;
		    if ($in =~ s/^\#\{Simulated_replicates\}\s*\=\s*//) {
			($ct_reps) = ($in =~ m/^(\d+)/);
		    } elsif ($in =~ s/^\#\{Cases\s+where\s+the\s+WT\s+was\s+fixed\}\s*\=\s*//) {
			($ct_fxd_wt) = ($in =~ m/^(\d+)/); 
		    } elsif ($in =~ s/^\#\{Cases\s+where\s+the\s+mutant\s+was\s+fixed\}\s*\=\s*//) {
			($ct_fxd_mut) = ($in =~ m/^(\d+)/);
		    }
		}		# End of the preliminary while-loop (to process the header) #
		unless ((defined $ct_reps) and (defined $ct_fxd_wt) and (defined $ct_fxd_mut)) {
		    foreach my $rf (\$ct_reps, \$ct_fxd_wt, \$ct_fxd_mut) { (defined ${$rf}) or (${$rf} = 'undefined'); }
		     print STDOUT "[ERROR '$plscript_name'] ILLEGAL INPUT: Some of the parameters canNOT be EXTRACTED from the header: (\$ct_reps, \$ct_fxd_wt, \$ct_fxd_mut) = ($ct_reps, $ct_fxd_wt, $ct_fxd_mut) !\n";
		    print STDERR "[ERROR '$plscript_name'] $! !\n";
		    die ;
		}

		$cts_reps[$k] = $ct_reps;
		$cts_fxd_wt[$k] = $ct_fxd_wt;
		$cts_fxd_mut[$k] = $ct_fxd_mut;

		my $counter = 0; ### For TESTING the script
		my $ct_undef_pimut = 0;
		while (my $in = <$fh_in>) { # Main while-loop (over entries with weights assigned) #

		## NOTE in creation of 'make_nulldistri.EW_test_cum.pl' on Feb 6 (Mon), 2012:
		## In this script, labelings for the variables 'ct_muthaplos' and 'pimut'
		## actually refer to 'ct_haplos' and 'haplo_homozygosity', respectively.

		    my ($ct_muthaplos, $ct_mutants, $pimut, $wgt) = split /\s+/, $in;
		    (defined $wgt) or next;

		    $counter++;
		    ### ($counter>5) and last; ### For TESTING the script ###

			# Skip if pi(muts) is NOT defined.
			# (ADDED in revision of 'summarize_br_pars_msms.3pimut.pl' on Jan 25 (Wed), 2012) #
		    if ($pimut eq 'undef') {
			$ct_undef_pimut++;
			next;
		    }

		    my $pimut2wgts = $ctmuthaplos2pimut2wgts{$ct_muthaplos};
		    (defined $pimut2wgts) or ($pimut2wgts = $ctmuthaplos2pimut2wgts{$ct_muthaplos} = {});
		    my $wgts = $pimut2wgts->{$pimut};


			# A BUG Fixed on Dec 31 (Sat), 2011 #
		    unless (defined $wgts) {
		    ##unless (defined $totct_muts2wgts) {
			my @wgts = ();

			for (1 .. $CT_SNUS) { push @wgts, 0; }

		 	$wgts = $pimut2wgts->{$pimut} = \@wgts;
		    }
		    $wgts->[$k] += $wgt;

		    my $tot_wgts = $ctmuthaplos2tot_wgts{$ct_muthaplos};
		    unless (defined $tot_wgts) {
			my @tot_wgts = ();

			for (1 .. $CT_SNUS) { push @tot_wgts, 0; }

			$tot_wgts = $ctmuthaplos2tot_wgts{$ct_muthaplos} = \@tot_wgts ;
		    }
		    $tot_wgts->[$k] += $wgt;

	    # my %ctmuthaplos2tot_wgts;
		# = ($ct_mut_haplotypes => \@tot_wgts, ...), with
		# $tot_wgts[$k] being the total weight for $label_snu = $LABELS_SNU[$k].

			# Calculate the weight assigned to each value of pi(muts), summed over different #{mutant_haplotypes}.
			# (ADDED in creation of 'summarize_br_pars_msms.3pimut.pl' on Jan 25 (Wed), 2012.)

		    my $sum_wgts = $pimut2sum_wgts{$pimut};
		    unless (defined $sum_wgts) {
			my @sum_wgts = ();
			for (1 .. $CT_SNUS) { push @sum_wgts, 0; }
			$sum_wgts = $pimut2sum_wgts{$pimut} = \@sum_wgts;
		    }
		    $sum_wgts->[$k] += $wgt;

	    # my %pimut2sum_wgts;
		# = ($pimut => \@sum_wgts, ...), with
		# $sum_wgts[$k] being the weight for $label_snu = $LABELS_SNU[$K].

		    $sum_tot_wgts[$k] += $wgt;

	    # my @sum_tot_wgts = (); # $sum_tot_wgts[$k] is the summation over #{mutant_haplotypes} of total weights over differnt values of pi(mut).

		}		# End of the main while-loop (over entries with weights assigned) #

		close ($fh_in);

			# ADDED in revision of 'summarize_br_pars_msms.3pimut.pl' (on Jan 25 (Wed), 2012) #
		$cts_undef_pimut[$k] = $ct_undef_pimut;


		print STDOUT "\n --- Snu = $label_snu Ended ---\n\n";
	    }		# End of the main inner foreach-loop (over SNUs) #

			## Output the summary results ##

=MOVED UP above the top of the foreach-loop over SNUs, in creation of 'make_nulldistri.pimut_cum.pl'.
			# Preparation #

	    my $outfile_name = "$outfile_pref$ssize$outfile_suff";
	    my $outfile = "$outdir/$outfile_name";

		print STDOUT "Output file: $outfile .\n\n";
	
	    my $fh_out = open_output_file ($outfile, 1);
	    unless (defined $fh_out) {
		print STDOUT "[ERROR '$plscript_name'] FAILED the subroutine 'open_output_file' on the output file '$outfile' !\n";
		print STDOUT "[ERROR '$plscript_name'] $! !\n";
		die ;
	    }
=cut

	    print $fh_out2 "A. Overall Statistics:\n\n";
	    ##print $fh_out "[1] Overall Statistics:\n\n";

	    print $fh_out2 join ("\t", 'Count\label_Snu', @LABELS_SNU), "\n";

	    print $fh_out2 join ("\t", '#{Simulated_Replicates}', @cts_reps), "\n";
	    print $fh_out2 join ("\t", '#{Cases_with_fixed_WT}', @cts_fxd_wt), "\n";
	    print $fh_out2 join ("\t", '#{Cases_with_fixed_mutants}', @cts_fxd_mut), "\n";
	    ## my @cts_reps = my @cts_fxd_wt = my @cts_fxd_mut = ();

		# Further REVISED in creation of 'make_nulldistri.EW_test_cum.pl' on Feb 6 (Mon), 2012. #
	    print $fh_out2 join ("\t", '#{Cases_with_undefined_haplo_homozygosity}', @cts_undef_pimut), "\n";
	    ##	# REVISED in creation of 'make_nulldistri.ewens_test_cum.pl' on Feb 5 (Sun), 2012. #
	    ##print $fh_out2 join ("\t", '#{Cases_with_undefined_freq(commonest_allele)}', @cts_undef_pimut), "\n";
	    ####print $fh_out2 join ("\t", '#{Cases_with_undefined_pi(muts)}', @cts_undef_pimut), "\n";
	    print $fh_out2 "\n\n";


		# REVISED in creation of 'make_nulldistri.ewens_test_cum.pl' on Feb 5 (Sun), 2012. #
	    print $fh_out2 "B. RAW Total weights for specific Snu's and for specific #{haplotypes} (BEFORE divided by Total#{replicates with the respective Snu}):\n\n";
	    print $fh_out2 join ("\t", '#{haplotypes}\label_Snu', @LABELS_SNU), "\n";

	    ##print $fh_out2 "B. RAW Total weights for specific Snu's and for specific #{mutant_haplotypes} (BEFORE divided by Total#{replicates with the respective Snu}):\n\n";
	    ####print $fh_out "[2] Total weights for specific Snu's and for specific #{mutant_haplotypes}:\n\n";
	    ##print $fh_out2 join ("\t", '#{mutant_haplotypes}\label_Snu', @LABELS_SNU), "\n";

	    foreach my $ctmuthaplos (sort {$a <=> $b} keys %ctmuthaplos2tot_wgts ) { # 2nd inner foreach-loop (over #{mutant_haplotypes}) #
		my $tot_wgts = $ctmuthaplos2tot_wgts{$ctmuthaplos};
		print $fh_out2 join ("\t", $ctmuthaplos, @{$tot_wgts}), "\n";
		##print $fh_out join ("\t", $ctmuthaplos, @{$tot_wgts}), "\n";
	    }		# ERnd of the 2nd inner foreach-loop (over #{mutant_haplotypes}) #
	    print $fh_out2 "\n";

	    # my %ctmuthaplos2tot_wgts;
		# = ($ct_mut_haplotypes => \@tot_wgts, ...), with
		# $tot_wgts[$k] being the total weight for $label_snu = $LABELS_SNU[$k].

		# ADDED in creation of 'summarize_br_pars_msms.3pimut.pl' on Jan 25 (Wed), 2012. #
	    print $fh_out2 join ("\t", 'Total', @sum_tot_wgts) , "\n";
	    print $fh_out2 "\n\n";


=Set aside for DEBUGING the script (1)
		## Record the overall distribution of pi(muts). ##
		## (ADDED as a MAJOR REVISION in creation of 'summarize_br_pars_msms.3pimut.pl' on Jan 25 (Wed), 2012.)
	    print $fh_out "\nC. Cumulative frequencies for specific values of pi(muts), summed over different #{mutant_haplotypes}, and conditional on Snu's:\n\n";
	    ##print $fh_out "\n[3] Cumulative frequencies for specific values of pi(muts), summed over different #{mutant_haplotypes}, and conditional on Snu's:\n\n";

		# ADDED in creation of 'summarize_br_pars_msms.3pimut.pl' on Jan 25 (Wed), 2012. #
	    my @abs_cum_sum_wgts = ();
	    for (1 .. $CT_SNUS) { push @abs_cum_sum_wgts, 0; }

	    print $fh_out join ("\t", 'pi(muts)\label_sNU', @LABELS_SNU), "\n";
=cut

	    foreach my $pimut (sort {$b <=> $a} keys %pimut2sum_wgts) { # 3rd inner foreach-loop (over the values of pi(muts)) #
	    ##foreach my $pimut (sort {$a <=> $b} keys %pimut2sum_wgts) { # 3rd inner foreach-loop (over the values of pi(muts)) #
		my $sum_wgts = $pimut2sum_wgts{$pimut};

		my $ct_ok1 = 0;
		foreach my $stwgt (@sum_tot_wgts) { ($stwgt >= $LB_SMD_WGT) and ($ct_ok1++); }
		($ct_ok1>0) or next; # Skip if no ingredient satisfies the condition.

		## ADDED in creation of 'make_nulldistri.pimut_cum.pl' on Jan 28 (Sat), 2012. #
		my @incr_ssm_wgts = ();
		my $ct_ok2=0;
		for (my $s=0; $s<$CT_SETS_WGT_RATIOS; $s++) { # 1st inner-inner for-loop (over the combinations of Snu/Smu's) #
		   my $incr = 0;
		   my $set_wgt_rts = $SETS_WEIGHTS_RATIOS[$s];
		   for (my $k=0; $k<$CT_SNUS; $k++) {
			($sum_tot_wgts[$k]>=$LB_SMD_WGT) or next;
			$incr += $set_wgt_rts->[$k] * $sum_wgts->[$k]/$cts_reps[$k];
		   }
		   $incr_ssm_wgts[$s] = $incr;
		   ($incr > 0) and ($ct_ok2++);
		}		# End of the 1st inner-inner for-loop (over the combinations of Snu/Smu's) #
		($ct_ok2>0) or next; # Skip if there is no increments for any combination.

		my $smd_sum_wgts = $pimut2smd_sum_wgts{$pimut};
		unless (defined $smd_sum_wgts) {
		    my @tmp_ssm_wgts = ();
		    for (1 .. $CT_SETS_WGT_RATIOS) { push @tmp_ssm_wgts, 0; } 
		    $smd_sum_wgts = $pimut2smd_sum_wgts{$pimut} = \@tmp_ssm_wgts;
		}

		for (my $s=0; $s<$CT_SETS_WGT_RATIOS; $s++) { # 2nd inner-inner for-loop (over the combinations of Snu/Smu's) #
		    my $incr = $wgt_smu * $incr_ssm_wgts[$s];
		    $smd_sum_wgts->[$s] += $incr;
		    $smd_sum_tot_wgts[$s] += $incr;
		}	# End of the 2nd inner-inner for-loop (over the combinations of Snu/Smu's) #

	# my %pimut2smd_sum_wgts;
		# = ($pimut => \@smd_sum_wgts, ...), with
		# $smd_sum_wgts[$c] being the summation of the summed weights under the $c th weight set, @wgts_ratios = @{$SETS_WEIGHTS_RATIOS[$c]}, where $wgts_ratios[$k] is the weight for $label_snu = $LABELS_SNU[$k].

	# my @smd_sum_tot_wgts = (); # $smd_sum_tot_wgts[$c] is the summation of the summation over #{mutant_haplotypes} of total weights over differnt values of pi(mut), under the $c th weight set, @wgts_ratios = @{$SETS_WEIGHTS_RATIOS[$c]}, where $wgts_ratios[$k] is the weight for $label_snu = @LABEL_SNU[$k].

=Set aside for DEBUGING the script (2)
		  # MAJOR REVISION in creation of 'summarize_br_pars_msms.3pimut.pl' (on Jan 25 (Wed), 2012). #
		my @rel_cum_sum_wgts = ();
		for (my $k=0; $k<$CT_SNUS; $k++) { # Innermost for-loop (over sAAs) #

		    my $abs_cum_sum_wgt = $abs_cum_sum_wgts[$k] += $sum_wgts->[$k];
		    my $tot_sum_wgt = $sum_tot_wgts[$k];
	    ## my @sum_tot_wgts = (); # $sum_tot_wgts[$k] is the summation over #{mutant samples} of total weights over different values of Tajima's D. #
		    (defined $tot_sum_wgt) or ($tot_sum_wgt = 0);
		    $rel_cum_sum_wgts[$k] = ($tot_sum_wgt>0) ? $abs_cum_sum_wgt/$tot_sum_wgt : 'NA' ;
		}	# End of the innermost for-loop (over sAAs) #
		print $fh_out join ("\t", $pimut, @rel_cum_sum_wgts), "\n";
		##print $fh_out join ("\t", $pimut, @{$sum_wgts}), "\n";
=cut
	    }	# End of the 3rd inner foreach-loop (over the values of pi(muts)) #

=Set aside for DEBUGING the script (3)
	    print $fh_out "\n\n";
=cut


=Set aside for DEBUGING the script (4)
		# Further MODIFIED in creation of 'summarize_br_pars_msms.3pimut_cum.pl' on Jan 25 (Wed), 2012. #
	    print $fh_out "\nD. Cumulative frequencies for specific values of pi(muts), conditional on #{mutant_haplotypes} and Snu's:\n\n";
	    ##print $fh_out "\n[4] Cumulative frequencies for specific values of pi(muts), conditional on #{mutant_haplotypes} and Snu's:\n\n";
	    ##	# MODIFIED in creation of 'summarize_br_pars_msms.3pimut.pl' on Jan 25 (Wed), 2012. #
	    ##print $fh_out "\n[4] Weights for specific values of pi(muts), conditional on #{mutant_haplotypes} and Snu's:\n\n";
=cut

	    foreach my $ct_muthaplos (sort {$a <=> $b} keys %ctmuthaplos2pimut2wgts) { # 3rd inner foreach-loop (over #{mutant_haplotypes}) #

=Set aside for DEBUGING the script (5)
		print $fh_out "\n< #{mutant_haplotypes} = $ct_muthaplos >\n\n";

		print $fh_out join ("\t", 'pi(muts)\label_Snu', @LABELS_SNU), "\n";
=cut

		my $pimut2wgts = $ctmuthaplos2pimut2wgts{$ct_muthaplos};


		my $tot_wgts = $ctmuthaplos2tot_wgts{$ct_muthaplos};
		my @abs_cum_wgts = ();
		for (1 .. $CT_SNUS) { push @abs_cum_wgts, 0; }

		my $ct_oks1 = 0;
		foreach my $twgt (@{$tot_wgts}) { ($twgt >= $LB_SMD_WGT) and ($ct_oks1++); }
		($ct_oks1>0) or next; # Skip if no ingredient satisfies the condition.

		 # Make a weighted sum (over Snu/Smu's) of total weights (over pi(muts)) #
		 # (ADDED in creation of 'make_nulldistri.pimut_cum.pl' on Jan 28 (Sat), 2012.) #
		my @incr_stot_wgts = ();
		my $ct_oks2=0;
		for (my $c=0; $c<$CT_SETS_WGT_RATIOS; $c++) { # 1st inner-inner for-loop (over the combinations of the weights) #
		    my $set_wgt_ratios = $SETS_WEIGHTS_RATIOS[$c];
		    my $incr=0;
		    for (my $k=0; $k<$CT_SNUS; $k++) {
			my $tot_wgt = $tot_wgts->[$k];
			($tot_wgt>=$LB_SMD_WGT) or next;
			$incr += $set_wgt_ratios->[$k] * $tot_wgt/$cts_reps[$k];
		    }
		    ($incr>0) and ($ct_oks2++);
		    $incr_stot_wgts[$c] = $incr;
		}	# End of the 1st inner-inner for-loop (over the combinations of the weights) #
		($ct_oks2>0) or next; # Skip if there is no chance of increment. #

		my $smd_tot_wgts = $ctmuthaplos2smd_tot_wgts{$ct_muthaplos};
		unless (defined $smd_tot_wgts) {
		    my @tmp_stot_wgts = ();
		    for (1 .. $CT_SETS_WGT_RATIOS) { push @tmp_stot_wgts, 0; }
		    $smd_tot_wgts = $ctmuthaplos2smd_tot_wgts{$ct_muthaplos} = \@tmp_stot_wgts;
		}

		for (my $c=0; $c<$CT_SETS_WGT_RATIOS; $c++) { $smd_tot_wgts->[$c] += $wgt_smu * $incr_stot_wgts[$c]; }

		my $pimut2smd_wgts = $ctmuthaplos2pimut2smd_wgts{$ct_muthaplos};
		(defined $pimut2smd_wgts) or ($pimut2smd_wgts = $ctmuthaplos2pimut2smd_wgts{$ct_muthaplos} = {});


		foreach my $pimut (sort {$b <=> $a} keys %{$pimut2wgts}) { # Inner-inner foreach-loop (over pi among mutant samples) #
		##foreach my $pimut (sort {$a <=> $b} keys %{$pimut2wgts}) { # Inner-inner foreach-loop (over pi among mutant samples) #
		    my $wgts = $pimut2wgts->{$pimut};


			# Make a weighted sum (over Snu/Smu's) of weights #
			# (ADDED in creation of 'make_nulldistri.pimut_cum.pl' on Jan 28 (Sat), 2012.) #
		    my @incr_wgts3 = ();
		    my $ct_oks3=0;
		    for (my $c=0; $c<$CT_SETS_WGT_RATIOS; $c++) { # 1st inner-inner for-loop (over the combinations of Snu/Smu's) #
			my $set_wgt_ratios = $SETS_WEIGHTS_RATIOS[$c];
			my $incr=0;
			for (my $k=0; $k<$CT_SNUS; $k++) {
			    my $tot_wgt = $tot_wgts->[$k];
			    ($tot_wgt>=$LB_SMD_WGT) or next;
			    $incr += $set_wgt_ratios->[$k] * $wgts->[$k]/$cts_reps[$k];
			}
			($incr>0) and ($ct_oks3++);
			$incr_wgts3[$c] = $incr;
		    }	# End of the 1st inner-inner for-loop (over the combinations of the Snu/Smu's) #
		    ($ct_oks3>0) or next; # Skip if there is no increment for any combination. #

		    my $smd_wgts = $pimut2smd_wgts->{$pimut};
		    unless (defined $smd_wgts) {
			my @tmp_smd_wgts = ();
			for (1 .. $CT_SETS_WGT_RATIOS) { push @tmp_smd_wgts, 0; }
		 	$smd_wgts = $pimut2smd_wgts->{$pimut} = \@tmp_smd_wgts;
		    }

		    for (my $c=0; $c<$CT_SETS_WGT_RATIOS; $c++) { $smd_wgts->[$c] += $wgt_smu * $incr_wgts3[$c]; }

	# my %ctmuthaplos2pimut2smd_wgts;
	    	# = ($ct_mut_haplotypes => {$pimut => \@smd_wgts, ...}, ...), with
		# $smd_wgts[$k] being for the summed weight under the $c th weight set, @wgts_ratios = @{$SETS_WEIGHTS_RATIOS[$c]}, where $wgts_ratios[$k] is the weight for $LABELS_SNU[$k].

=for DEBUGING the script (6)
			## ADDED in creation of 'summarize_br_pars_msms.2max_cum.pl' (on Jan 1 (Sun), 2012) #
		    my @rel_cum_wgts = ();
		    for (my $k=0; $k<$CT_SNUS; $k++) { # Innermost for-loop (over sAAs) #

			my $abs_cum_wgt = $abs_cum_wgts[$k] += $wgts->[$k];
			my $tot_wgt = $tot_wgts->[$k];
			(defined $tot_wgt) or ($tot_wgt = 0);
			$rel_cum_wgts[$k] = ($tot_wgt>0) ? $abs_cum_wgt/$tot_wgt : 'NA' ;
		    }		# End of the innermost for-loop (over sAAs) #

			# MAJOR REVISION in creation of 'summarize_br_pars_msms.3pimut.pl' (on Jan 25 (Wed), 2012). #
			# => Further REVISION in creation of 'summarize_br_pars_msms.3pimut_cum.pl' (on Jan 25 (Wed), 2012).
		    print $fh_out join ("\t", $pimut, @rel_cum_wgts), "\n";
		    ##print $fh_out join ("\t", $pimut, @{$wgts}), "\n";
=cut


		}		# End of the inner-iner foreach-loop (over the values of pi(muts)) #

	    }		# End of the 3rd inner foreach-loop (over #{mutant_haplotypes}) #
	    # my %ctmuthaplos2frqcommonestmut2wgts;
		# = ($ct_mut_haplotypes => {$freq_commonest_mut_haplotype => \@wgts, ...}, ...), with
		# $wgts[$k] being for the weight for $label_snu = $LABELS_SNU[$k].

	    print STDOUT "\n  === SMU = $label_smu ENDED ===\n\n";


	}		# End of the main middle for-loop (over SMUs) #
	##}		# End of the main outer foreach-loop (over SMUs) #

		## Output the Null Distributions ##
		## (ADDED in creation of 'make_nulldistri.pimut_cum.pl' on Jan 29 (Sun), 2012) ## 

		# REVISED in creation of 'make_nulldistri.ewens_test_cum.pl' on Feb 5 (Sun), 2012. #
	print $fh_out2 "[2] Total weights for specific Combinations of Snu/Smu's and for specific #{haplotypes}:\n\n";
	print $fh_out2 join ("\t", '#{haplotypes}\Combination', @NAMES_SETS_WEIGHTS_RATIOS), "\n";
=for the predecessor 'make_nulldistri.pimut_cond_ctmuthaplos_cum.pl'
	print $fh_out2 "[2] Total weights for specific Combinations of Snu/Smu's and for specific #{mutant_haplotypes}:\n\n";
	print $fh_out2 join ("\t", '#{mutant_haplotypes}\Combination', @NAMES_SETS_WEIGHTS_RATIOS), "\n";
	##print $fh_out join ("\t", '#{mutant_haplotypes}\label_Snu', @LABELS_SNU), "\n";
=cut
	foreach my $ctmuthaplos (sort {$a <=> $b} keys %ctmuthaplos2smd_tot_wgts ) { # 2nd inner foreach-loop (over #{mutant_haplotypes}) #
	##foreach my $ctmuthaplos (sort {$a <=> $b} keys %ctmuthaplos2tot_wgts ) { # 2nd inner foreach-loop (over #{mutant_haplotypes}) #
	    my $smd_tot_wgts = $ctmuthaplos2smd_tot_wgts{$ctmuthaplos};
	    ##my $tot_wgts = $ctmuthaplos2tot_wgts{$ctmuthaplos};
	    print $fh_out2 join ("\t", $ctmuthaplos, @{$smd_tot_wgts}), "\n";
	    ##print $fh_out join ("\t", $ctmuthaplos, @{$tot_wgts}), "\n";
	}		# ERnd of the 2nd inner foreach-loop (over #{mutant_haplotypes}) #
	print $fh_out2 "\n";

	# my %ctmuthaplos2smd_tot_wgts;
		# = ($ct_mut_haplotypes => \@smd_tot_wgts, ...), with
		# $smd_tot_wgts[$c] being the summed total weight under the $c th weight set, @wgts_ratios = @{$SETS_WEIGHTS_RATIOS[$c]}, where $wgts_ratios[$k] is the weight for $LABELS_SNU[$k].

		# ADDED in creation of 'summarize_br_pars_msms.3pimut.pl' on Jan 25 (Wed), 2012. #
	##print $fh_out2 join ("\t", 'Total', @smd_sum_tot_wgts) , "\n";
	####print $fh_out join ("\t", 'Total', @sum_tot_wgts) , "\n";
	##print $fh_out2 "\n\n";
	  # => MOVED to the bottom of [3] on Jan 29 (Sun), 2012. #

	# my @smd_sum_tot_wgts = (); # $smd_sum_tot_wgts[$c] is the summation of the summation over #{mutant_haplotypes} of total weights over differnt values of pi(mut), under the $c th weight set, @wgts_ratios = @{$SETS_WEIGHTS_RATIOS[$c]}, where $wgts_ratios[$k] is the weight for $label_snu = @LABEL_SNU[$k].

	    ## REVISED in creation of 'make_nulldistri.ewens_test_cum.pl' on Feb 5 (Sun), 2012. ##
	    ## => Further REVISED in creation of 'make_nulldistri.EW_test_cum.pl' on Feb 6 (Mon), 2012. ##
	print $fh_out "\n[1] Cumulative frequencies for specific values of haplotype homozygosity and for specific combinations of Snu/Smu's, summed over different #{haplotypes}:\n\n";
	print $fh_out2 "\n[3] Weights for specific values of haplotype homozygosity and for specific combinations of Snu/Smu's, summed over different #{haplotypes}:\n\n";
	##print $fh_out "\n[1] Cumulative frequencies for specific commonest haplotype frequencies and for specific combinations of Snu/Smu's, summed over different #{haplotypes}:\n\n";
	##print $fh_out2 "\n[3] Weights for specific commonest haplotype frequencies and for specific combinations of Snu/Smu's, summed over different #{haplotypes}:\n\n";
	##print $fh_out "\n[1] Cumulative frequencies for specific values of pi(muts) and for specific combinations of Snu/Smu's, summed over different #{mutant_haplotypes}:\n\n";
	##print $fh_out2 "\n[3] Weights for specific values of pi(muts) and for specific combinations of Snu/Smu's, summed over different #{mutant_haplotypes}:\n\n";

	my @abs_cum_smd_sum_wgts = ();
	for (1 .. $CT_SETS_WGT_RATIOS) { push @abs_cum_smd_sum_wgts, 0; }
	##my @abs_cum_sum_wgts = ();
	##for (1 .. $CT_SNUS) { push @abs_cum_sum_wgts, 0; }

	    ## REVISED in creation of 'make_nulldistri.ewens_test_cum.pl' on Feb 5 (Sun), 2012. ##
	    ## => Further REVISED in creation of 'make_nulldistri.EW_test_cum.pl' on Feb 6 (Mon), 2012. ##
	print $fh_out join ("\t", 'Haplo_homozygosity\Combination', @NAMES_SETS_WEIGHTS_RATIOS), "\n";
	print $fh_out2 join ("\t", 'Haplo_homozygosity\Combination', @NAMES_SETS_WEIGHTS_RATIOS), "\n";
	##print $fh_out join ("\t", 'Frq(commonest_haplotype)\Combination', @NAMES_SETS_WEIGHTS_RATIOS), "\n";
	##print $fh_out2 join ("\t", 'Frq(commonest_haplotype)\Combination', @NAMES_SETS_WEIGHTS_RATIOS), "\n";
	##print $fh_out join ("\t", 'pi(muts)\Combination', @NAMES_SETS_WEIGHTS_RATIOS), "\n";
	##print $fh_out2 join ("\t", 'pi(muts)\Combination', @NAMES_SETS_WEIGHTS_RATIOS), "\n";
	####print $fh_out join ("\t", 'pi(muts)\label_sNU', @LABELS_SNU), "\n";

	foreach my $pimut (sort {$b <=> $a} keys %pimut2smd_sum_wgts) { # 3rd inner foreach-loop (over the values of pi(muts)) #
	##foreach my $pimut (sort {$a <=> $b} keys %pimut2smd_sum_wgts) { # 3rd inner foreach-loop (over the values of pi(muts)) #

			### RESTART FROM HERE ###

		my $smd_sum_wgts = $pimut2smd_sum_wgts{$pimut};

		my @rel_cum_smd_sum_wgts = ();
		for (my $c=0; $c<$CT_SETS_WGT_RATIOS; $c++) { # Innermost for-loop (over combinations of Snu/Smu's) #
		##for (my $k=0; $k<$CT_SNUS; $k++) { # Innermost for-loop (over sAAs) #

		    my $abs_cum_smd_sum_wgt = $abs_cum_smd_sum_wgts[$c] += $smd_sum_wgts->[$c];
		    my $smd_sum_tot_wgt = $smd_sum_tot_wgts[$c];
		    ##my $tot_sum_wgt = $sum_tot_wgts[$k];
	    ## my @sum_tot_wgts = (); # $sum_tot_wgts[$k] is the summation over #{mutant samples} of total weights over different values of Tajima's D. #
		    (defined $smd_sum_tot_wgt) or ($smd_sum_tot_wgt = 0);
		    $rel_cum_smd_sum_wgts[$c] = ($smd_sum_tot_wgt>0) ? $abs_cum_smd_sum_wgt/$smd_sum_tot_wgt : 'NA' ;
		    ##(defined $tot_sum_wgt) or ($tot_sum_wgt = 0);
		    ##$rel_cum_sum_wgts[$k] = ($tot_sum_wgt>0) ? $abs_cum_sum_wgt/$tot_sum_wgt : 'NA' ;
		}	# End of the innermost for-loop (over combinations of Snu/Smu's) #

		print $fh_out join ("\t", $pimut, @rel_cum_smd_sum_wgts), "\n";
		##print $fh_out join ("\t", $pimut, @rel_cum_sum_wgts), "\n";

		print $fh_out2 join ("\t", $pimut, @{$smd_sum_wgts}), "\n";
		##print $fh_out join ("\t", $pimut, @{$sum_wgts}), "\n";

	}	# End of the 3rd inner foreach-loop (over the values of pi(muts)) #

	print $fh_out "\n\n";

		# MOVED from the bottom of [2] on Jan 29 (Sun), 2012. #
	print $fh_out2 "\n";
	print $fh_out2 join ("\t", 'Total', @smd_sum_tot_wgts) , "\n";

	print $fh_out2 "\n\n";

	# my %pimut2smd_sum_wgts;
		# = ($pimut => \@smd_sum_wgts, ...), with
		# $smd_sum_wgts[$c] being the summation of the summed weights under the $c th weight set, @wgts_ratios = @{$SETS_WEIGHTS_RATIOS[$c]}, where $wgts_ratios[$k] is the weight for $label_snu = $LABELS_SNU[$k].

	    ## REVISED in creation of 'make_nulldistri.ewens_test_cum.pl' on Feb 5 (Sun), 2012. ##
	    ## => Further REVISED in creation of 'make_nulldistri.EW_test_cum.pl' on Feb 6 (Mon), 2012. ##
	print $fh_out "\n[2] Cumulative frequencies for specific values of haplotype homozygosity, conditional on #{haplotypes} and specific combinations of Snu/Smu's:\n\n";
	print $fh_out2 "\n[4] Summed weights for specific values of haplotype homozygosity, conditional on #{haplotypes} and specific combinations of Snu/Smu's:\n\n";
	##print $fh_out "\n[2] Cumulative frequencies for specific commonest haplotype frequencies, conditional on #{haplotypes} and specific combinations of Snu/Smu's:\n\n";
	##print $fh_out2 "\n[4] Summed weights for specific commonest haplotype frequencies, conditional on #{haplotypes} and specific combinations of Snu/Smu's:\n\n";
	##print $fh_out "\n[2] Cumulative frequencies for specific values of pi(muts), conditional on #{mutant_haplotypes} and specific combinations of Snu/Smu's:\n\n";
	##print $fh_out2 "\n[4] Summed weights for specific values of pi(muts), conditional on #{mutant_haplotypes} and specific combinations of Snu/Smu's:\n\n";

	foreach my $ct_muthaplos (sort {$a <=> $b} keys %ctmuthaplos2pimut2smd_wgts) { # 3rd inner foreach-loop (over #{mutant_haplotypes}) #
	##foreach my $ct_muthaplos (sort {$a <=> $b} keys %ctmuthaplos2pimut2wgts) { # 3rd inner foreach-loop (over #{mutant_haplotypes}) #

	    ## REVISED in creation of 'make_nulldistri.ewens_test_cum.pl' on Feb 5 (Sun), 2012. ##
		print $fh_out "\n< #{haplotypes} = $ct_muthaplos >\n\n";
		print $fh_out2 "\n< #{haplotypes} = $ct_muthaplos >\n\n";
		##print $fh_out "\n< #{mutant_haplotypes} = $ct_muthaplos >\n\n";
		##print $fh_out2 "\n< #{mutant_haplotypes} = $ct_muthaplos >\n\n";

	    ## REVISED in creation of 'make_nulldistri.ewens_test_cum.pl' on Feb 5 (Sun), 2012. ##
	    ## => Further REVISED in creation of 'make_nulldistri.EW_test_cum.pl' on Feb 6 (Mon), 2012. ##
		print $fh_out join ("\t", 'Haplo_homozygosity\Combination', @NAMES_SETS_WEIGHTS_RATIOS), "\n";
		print $fh_out2 join ("\t", 'Haplo_homozygosity\Combination', @NAMES_SETS_WEIGHTS_RATIOS), "\n";
		##print $fh_out join ("\t", 'Frq(commonest_haplotype)\Combination', @NAMES_SETS_WEIGHTS_RATIOS), "\n";
		##print $fh_out2 join ("\t", 'Frq(commonest_haplotype)\Combination', @NAMES_SETS_WEIGHTS_RATIOS), "\n";
		##print $fh_out join ("\t", 'pi(muts)\Combination', @NAMES_SETS_WEIGHTS_RATIOS), "\n";
		##print $fh_out2 join ("\t", 'pi(muts)\Combination', @NAMES_SETS_WEIGHTS_RATIOS), "\n";

		my $pimut2smd_wgts = $ctmuthaplos2pimut2smd_wgts{$ct_muthaplos};
		##my $pimut2wgts = $ctmuthaplos2pimut2wgts{$ct_muthaplos};

		my $smd_tot_wgts = $ctmuthaplos2smd_tot_wgts{$ct_muthaplos};
	# my %ctmuthaplos2smd_tot_wgts;
		##my $tot_wgts = $ctmuthaplos2tot_wgts{$ct_muthaplos};

		my @abs_cum_smd_wgts = ();
		for (1 .. $CT_SETS_WGT_RATIOS) { push @abs_cum_smd_wgts, 0; }
		##my @abs_cum_wgts = ();
		##for (1 .. $CT_SNUS) { push @abs_cum_wgts, 0; }

		foreach my $pimut (sort {$b <=> $a} keys %{$pimut2smd_wgts}) { # Inner-inner foreach-loop (over pi among mutant samples) #
		##foreach my $pimut (sort {$a <=> $b} keys %{$pimut2smd_wgts}) { # Inner-inner foreach-loop (over pi among mutant samples) #

		    my $smd_wgts = $pimut2smd_wgts->{$pimut};
		    ##my $wgts = $pimut2wgts->{$pimut};

		    my @rel_cum_smd_wgts = ();
		    for (my $c=0; $c<$CT_SETS_WGT_RATIOS; $c++) { # Innermost for-loop (over combinations of Snu/Smu's) #
		    ##for (my $k=0; $k<$CT_SNUS; $k++) { # Innermost for-loop (over sAAs) #

			my $abs_cum_smd_wgt = $abs_cum_smd_wgts[$c] += $smd_wgts->[$c];
			my $smd_tot_wgt = $smd_tot_wgts->[$c];
			(defined $smd_tot_wgt) or ($smd_tot_wgt = 0);
			$rel_cum_smd_wgts[$c] = ($smd_tot_wgt>0) ? $abs_cum_smd_wgt/$smd_tot_wgt : 'NA' ;
			##my $abs_cum_wgt = $abs_cum_wgts[$k] += $wgts->[$k];
			##my $tot_wgt = $tot_wgts->[$k];
			##(defined $tot_wgt) or ($tot_wgt = 0);
			##$rel_cum_wgts[$k] = ($tot_wgt>0) ? $abs_cum_wgt/$tot_wgt : 'NA' ;

		    }		# End of the innermost for-loop (over combinations of Snu/Smu's) #

		    print $fh_out join ("\t", $pimut, @rel_cum_smd_wgts), "\n";
		    ##print $fh_out join ("\t", $pimut, @rel_cum_wgts), "\n";
		    print $fh_out2 join ("\t", $pimut, @{$smd_wgts}), "\n";
		    ##print $fh_out join ("\t", $pimut, @{$wgts}), "\n";

		}		# End of the inner-iner foreach-loop (over the values of pi(muts)) #

		print $fh_out "\n";
		print $fh_out2 "\n";

	}		# End of the 3rd inner foreach-loop (over #{mutant_haplotypes}) #

	# my %ctmuthaplos2pimut2smd_wgts;
	    	# = ($ct_mut_haplotypes => {$pimut => \@smd_wgts, ...}, ...), with
		# $smd_wgts[$k] being for the summed weight under the $c th weight set, @wgts_ratios = @{$SETS_WEIGHTS_RATIOS[$c]}, where $wgts_ratios[$k] is the weight for $LABELS_SNU[$k].

##our @SETS_WEIGHTS_RATIOS = (
##	[1, 1, 1, 1, 1, 0],
##	[1, 0, 0, 0, 0, 0],
##	[0, 0, 1, 0, 0, 0],
##	[0, 0, 0, 0, 1, 0],
##	[0, 0, 0, 0, 0, 1]
##	);
##our @NAMES_SETS_WEIGHTS_RATIOS = ('Even', @LABELS_SNU[0, 2, 4, 5]);
##our $CT_SETS_WGT_RATIOS = @SETS_WEIGHTS_RATIOS;

	close ($fh_out);
	close ($fh_out2);

	print STDOUT "\n ... Sample size = $ssize ended ...\n\n";

    }		# End of the main outer foreach-loop (over sample sizes) #

    print STDOUT "\n ||| sAA = $label_sAA ENDED !! |||\n\n";

}		# End of the Main outermost foreach-loop (over sAA's) #


print STDOUT "\n\n##### ALL THE PROCESSED ENDED !!! #####\n\n\n";


	### DEFINITIONS OF THE SUBROUTINES ###

# make_weights_smu:
#	This subroutine makes weight factors to be assigned to the values of Smu.
#	The weight factor is based on the power-law:
#	Prb [ Smu >= x] = A * x**{-alpha}.
#
# INPUT: (\@smus, $smu_min, $smu_max, $alpha), where
#	@smus are the values of Smu used for the simulations;
#	$smu_min is the minimum value of Smu;
#	$smu_max is the maximum value of Smu;
#	$alpha is the power for the weight factor.
# 
# OUTPUT: \@weights, where
#	$weights[$k] is the weight factor assigned to $smu[$k].
#
#
sub make_weights_smu (\@$$$) {

	my ($smus, $smu_min, $smu_max, $alpha) = @_;

	unless ($alpha>0) {
	    print STDOUT "[ERROR 'make_weights_smu'] ILLEGAL INPUT: The (minus) power for the weight factor (=$alpha) is NOT POSITIVE: $! !\n";
	    return undef;
	}
	unless (($smu_min>0) and ($smu_min < $smu_max)) {
	    print STDOUT "[ERROR 'make_weights_smu'] ILLEGAL INPUT: The Minimum value (=$smu_min) is NOT WITHIN the open interval, (0, $smu_max): $! !\n";
	    return undef;
	}

	my $ct_smus = @{$smus};
	if ($ct_smus>0) {
	    unless ($smu_min <= $smus->[0]) {
		print STDOUT "[ERROR 'make_weights_smu'] ILLEGAL INPUT: The 0th element of ", '@{$smus} (=', $smus->[0], ") is LESS THAN the specified minimum value (=$smu_min): $! !\n";
		return undef;
	    }
	    unless ($smus->[$ct_smus-1] <= $smu_max) {
		print STDOUT "[ERROR 'make_weights_smu'] ILLEGAL INPUT: The last element of ", '@{$smus} (=', $smus->[$ct_smus-1], ") is GREATER THAN the specified maximum value (=$smu_max): $! !\n";
		return undef;
	    }
	}

	my @boundaries = ($smu_min);
	for (my $k=1; $k<$ct_smus; $k++) { push @boundaries, sqrt ($smus->[$k-1] * $smus->[$k]); }
	push @boundaries, $smu_max;
	my $norm_fac = exp (- $alpha * log ($smu_min)) - exp (- $alpha * log ($smu_max)) ;

	my @weights = ();

	for (my $k=0; $k<$ct_smus; $k++) {
	    my $wgt = exp (-$alpha * log ($boundaries[$k])) - exp (-$alpha * log ($boundaries[$k+1]));
	    $wgt /= $norm_fac;
	    push @weights, $wgt;
	}

	return \@weights;

}	# End of the subroutine 'make_weights_smu' #
