# Supplementary material for: Detecting negative selection on recurrent mutations using gene genealogy
Source: BMC Genet. 2013 May 7;14:37. doi: 10.1186/1471-2156-14-37 (PMC3661350; doi:10.1186/1471-2156-14-37)
Supplement: Additional file 3 — A ZIP archive that contains the original versions of a Perl module implementing our new parsimony algorithm, as well as of Perl and Bourne shell scripts used for our simulation data analyses to examine the performances of various neutrality tests including our two new tests. It also contains a README file that describes how to use the modules and scripts. (The modules and scripts will run on a Mac OS X terminal. And they should probably run on other UNIX platforms as well, although we have not tested whether they indeed will.) The latest version of the modules and scripts, as well as some null-distributions, can be found in the DENSERM directory at the FTP repository of the Bioinformatics Organization [95]. [file 1471-2156-14-37-S3.zip › additional_file_3/DENSERM_P/Parsing5/StatTests/SUMMARY1/Ewens_test.REV/summarize_stattests1.pl]

#!/usr/bin/perl
#
###################################################################################
#	DENSERM_P: A package to DEtect Negative SElection on Recurrent Mutations
#			(almost exclusively via Perl modules and scripts).
#	Version 0.3: Copyright (C) 2012 Kiyoshi Ezawa
#
#    This package is free software: you can redistribute it and/or modify
#    it under the terms of the GNU General Public License as published by
#    the Free Software Foundation, either version 3 of the License, or
#    (at your option) any later version.
#
#    This package is distributed in the hope that it will be useful,
#    but WITHOUT ANY WARRANTY; without even the implied warranty of
#    MERCHANTABILITY or FITNESS FOR A PARTICULAR PURPOSE.  See the
#    GNU General Public License for more details.
#
#    You should have received a copy of the GNU General Public License, "GNU_GPL.txt",
#    along with this package.  If not, see <http://www.gnu.org/licenses/>.
#
#    The author can be contacted by e-mailing to <kezawa dot ezawa3 at gmail dot com>
#    (replace " dot " and " at " with "." and "@", respectively).
###################################################################################
#
# summarize_stattests1.pl:
#	This Perl script summarizes the results of statistical tests to detect negative selection on potentially recurrent mutations,
#	by constructing a 2-dim table on the classes ($label_sAA, $smu),
#	under fixed values of $ssize, Snu/Smu (i.e. $label_snu), as well as fixed types of the null-distribution
#	(whether Snu/Smu is known/uknown/wrongly inferred as 10; whether the distribution is total or conditional on other quantities).
#	The distribution of the Smu's is assumed to be given by a power-law: Pr [ Smu > X] = A * X^{- $POWER_SMU) with a specified exponent (i.e. $POWER_SMU), and a P-value threshold is also specified.
#	The script was created by taking advantage of the framework of the script
#	'stattests_via_pimut_cond_ctmuthaplos.pl'.
#	(CREATION STARTED on Feb 12 (Sun), 2012, ENDED on Feb ?? (??), 2012)
#
# stattests_via_pimut_cond_ctmuthaplos.pl:
#	This script is identical to 'stattests_via_pimut.pl'.
#	It was renamed so that the name reflects more precisely what it does.
#	(RENAMED on Feb 5 (Sun), 2012)
#
# stattests_via_pimut.pl:
#	This Perl script was created by substantially modifying 'summarize_br_pars_msms.5_1mut.pl'.
#	It conducts statistical tests based on pi(muts), using the pre-calculated null cumulative distributions.
#	(CREATION BEGAN on Jan 29 (Sun), 2012, ENDED on , 2012)
#
# summarize_br_pars_msms.5_1mut.pl:
#	This Perl script was created by modifying 'summarize_br_pars_msms.5_1wh.pl'.
#	It summarizes the statistics on the sampled mutants, instead of those on the whole sample as the predecessor does,
#	out of 'hyperser_br_pars_out_msms.5.pl'.
#	To be specific, the statistics are: the average pairwise sequence difference, i.e. pi, among mutants (and its ratio to pi among all sequences; the frequency of the commonest mutant haplotype (conditional on the number of mutant haplotypes); and the number of mutant samples conditional on the number of mutant haplotypes.
#	(CREATION BEGAN on Jan 23 (Mon), 2012, ENDED on Jan (), 2012)
#
# summarize_br_pars_msms.5_1wh.pl:
#	This Perl script summarizes the outputs of 'hyperser_br_pars_out_msms.5.pl',
#	especially the statistics on the whole sample, like Tajima's D, Ewens's test statistic,
#	and the Ewens-Watterson test statistic.
#	It was created by modifying 'summarize_br_pars_msms.1.pl'.
#	(CTEATION BEGAN on Jan 21 (Sat), 2012, ENDED on Jan (), 2012)
#
# summarize_br_pars_msms.1.pl:
#	This Perl script summarizes the outputs of 'ser_br_pars_out_msms.1.pl'
#	and of 'hyperser_br_pars_out_msms.1.pl'.
#	(CREATION BEGAN on Dec 29 (Thu), 2011, ENDED on Dec 30 (Fri), 2011)
#
#	REVISESD on Dec 31 (Sat), 2011:
#	The script now increments #{forward mutations} by 1 if the ancestral state is NOT WT (i.e. '0'),
#	AND if the total number of mutant descendants is LESS THAN the total number of mutant sequences.
#

use strict;
use warnings;

use MyFile_manipu qw( open_input_file2 open_output_file list_sessions_ext tfm_labels2indices );
use MyArrayManipu qw( multiple_sort );
use MyArrayManipu_num qw( binsearch_num binsearch_num_d );

sub extract_null_distri (\*);
sub readin_null_distributions (\$);
sub assign_emp_p_value ($\@);
sub retrieve_avct_fwmuts (\$);
sub fill_in_tbl_margin (\@$$);
sub print_2Dtable_xl (\@$\@\@\*);
sub print_pvtype2table (\%\*$);
sub make_tbl_ratios_fmt (\@\@$);
sub print_pvtype2ratio_table (\%\@\*$$$);
sub print_pvtype2ratio_table2 (\%\%\*$$$);

$| = 1; # Flush the buffer for the standard output everytime data flows into it. #

my $plscript_path = $0;
my ($plscript_name)  = ($plscript_path =~ m!([^/]+)$!);
unless ((defined $plscript_name) and ($plscript_name =~ m/\S/)) {
     print STDERR "[ERROR] FAILED to EXTRACT a SCRIPT NAME from the path '$plscript_path' !\n";
	print STDERR "[ERROR '$plscript_path'] $!\n";
	die ;
}

our $CT_TESTED_REPS;
	# Only this number of replicates per each (Snu, Smu, sAA, ssize) will be processed for TESTING the script,
	# = undef if a FULL-SCALE analysis is conducted.

our @LABELS_PVTYPE = ('Pv_tot(Snu/Smu:known)', 'Pv_tot(Snu/Smu:unknown)', 'Pv_tot(Snu/Smu:pred=10)', 'Pv_cond(Snu/Smu:known)', 'Pv_cond(Snu/Smu:unknown)', 'Pv_cond(Snu/Smu:pred=10)' );
our $CT_PVTYPES = @LABELS_PVTYPE;

##our @FLD_LABELS1 = ('#Rep_ID', '#{chromosomes}', '#{neut_seg_sites}', '#{Hypotheses}');
our @FLD_LABELS1 = ('##Rep_ID', '#{chromosomes}', '#{neut_seg_sites}', '#{Hypotheses}');
our @FLD_LABELS2 = @LABELS_PVTYPE;


=for the predecessor 'stattests_via_EW_test.pl'
	# Labels for the 'shared' combinations of Snu/Smu's. #
our $LABEL_UNKNOWN = 'Even'; # For the combination for unknown Snu/Smu.
our $LABEL_PRED10 = '10Smu'; # For the null-distribution when Snu/Smu is predicted as 10.
=cut

	## Parameters to be specified ##

our @SSIZES = (20, 50, 100, 200);
our @LABELS_SNU = qw(0 Smu 3Smu);
our @SMUs = (0.1, 0.316, 1, 3.16, 10);
our @LABELS_SAA = qw( 0 neg10 neg31.6 neg100 neg316);

##our $POWER_SMU = 0.5; # An exponent to determine the power-law on the distribution of Smu's.
our $POWER_SMU = 1.0; # An exponent to determine the power-law on the distribution of Smu's.
##our $POWER_SMU = 2.0; # An exponent to determine the power-law on the distribution of Smu's.
our $PV_THRSH = 0.05; # The replicate is judged as 'positive' if P-value < $PV_THRSH.


##=for TESTING the script
##@SSIZES = (20, 200);
@SSIZES = (100, 200);
####@LABELS_SNU = qw(hfSmu);
##@LABELS_SNU = qw(0 Smu);
@LABELS_SNU = qw(Smu 3Smu);
@SMUs = (1, 3.16);
####@LABELS_SAA = qw( 0 );
##@LABELS_SAA = qw( 0 neg31.6);
@LABELS_SAA = qw( 0 neg100 );
##$PV_THRSH = 0.2;
##$CT_TESTED_REPS = 5;
##=cut

our $CT_SMUs = @SMUs;
our $CT_SAAs = @LABELS_SAA;

our @EXT_LABELS_SAA = (@LABELS_SAA, 'Total');
our @EXT_LABELS_SMU = (@SMUs, 'Total');


	### Input/OUtput directories/files ###

	# $infile = "$indir/$infile_pref$size$infile_suff", with
	# $indir = "$intopdir/$indir_pref1$label_snu/$indir_pref2$label_smu/$indir_pref3$label_sAA".
	#
##my $intopdir = sprintf ("../TESTs/Test1c1/Alpha%3.1f", $POWER_SMU); # For TESTING the script .#
## [ my $intopdir = sprintf ("../FullScale/Alpha%3.1f", $POWER_SMU); # For full-scale analyses. ] -- Obsolete as of Feb 20 (Mon), 2012. 
##my $intopdir = sprintf ("../../EW_test/FullScale/Alpha%3.1f", $POWER_SMU); # For full-scale analyses.
##my $intopdir = sprintf ("../../Ewens_test/FullScale/Alpha%3.1f", $POWER_SMU); # For full-scale analyses.
my $intopdir = sprintf ("../../Ewens_test.REV/FullScale/Alpha%3.1f", $POWER_SMU); # For full-scale analyses.

my $indir_pref1 = 'Snu_';
my $indir_pref2 = 'Smu_';
my $indir_pref3 = 'SAA_';

##my $infile_pref = 'stattests_EW_size';
my $infile_pref = 'stattests_ewens_size';
my $infile_suff = '.txt.gz';

	# $aux_file = "$auxdir/$auxfile_pref$ssize$auxfile_suff", with
	# $aux_dir = "$auxtopdir/$auxdir_pref1$label_snu/$auxdir_pref2$label_smu/$auxdir_pref3$label_sAA".
	#
##my $auxtopdir = sprintf ("../../../../Parsing3.s50.merged/StatTests/Totctmuts_cond_ctfwmuts/FullScale/Alpha%3.1f", $POWER_SMU); # For full-scale analyses. 
##my $auxtopdir = sprintf ("../../../../Parsing3/StatTests/Totctmuts_cond_ctfwmuts/FullScale/Alpha%3.1f", $POWER_SMU); # For full-scale analyses. 
my $auxtopdir = sprintf ("../../../../Parsing3/StatTests/Totctmuts_cond_ctfwmuts/FullScale/Alpha%3.1f", 0.5); # For full-scale analyses. 
my $auxdir_pref1 = 'Snu_';
my $auxdir_pref2 = 'Smu_';
my $auxdir_pref3 = 'SAA_';

my $auxfile_pref = 'stattests_totmutct_size';
my $auxfile_suff = '.txt.gz';

	# $outfile = "$outdir/$outfile_pref$label_snu$outfile_suff", and
	# $outdir = "$outtopdir/$outdir_pref1$ssize".
	#
##my $outtopdir = sprintf ("TESTs/Test1b/Alpha%3.1f/Pv_ud$PV_THRSH", $POWER_SMU); # For TESTING
my $outtopdir = sprintf ("FullScale/Alpha%3.1f/Pv_ud$PV_THRSH", $POWER_SMU); # For full-scale analyses.

my $outdir_pref1 = 'Ssize_';
##my $outdir_pref2 = $indir_pref2;
##my $outdir_pref3 = $indir_pref3;

my $outfile_pref = 'summary_stattests_sAA_vs_Smu.Snu_';
my $outfile_suff = '.txt.gz';


	### Check input/output directories/files ###

unless ((-d $intopdir) and ( -r $intopdir) ) {
	print STDOUT "[ERROR '$plscript_name'] CanNOT FIND a readable TOP INPUT DIRECTORY '$intopdir' !\n";
	print STDERR "[ERROR '$plscript_name'] $! !\n";
	die ;
}
unless ((-d $auxtopdir) and ( -r $auxtopdir) ) {
	print STDOUT "[ERROR '$plscript_name'] CanNOT FIND a readable TOP AUXILIARY INPUT DIRECTORY '$auxtopdir' !\n";
	print STDERR "[ERROR '$plscript_name'] $! !\n";
	die ;
}

=for the predecessor 'summarize_br_pars_msms.5_1mut.pl'
my $labels_snu = list_sessions_ext ($intopdir, $indir_pref1, '', 'dr');
unless ((defined $labels_snu) and (@{$labels_snu}>0)) {
	print STDOUT "[ERROR '$plscript_name'] Found NO DIRECTORIES named '${indir_pref1}xxx' in the directory '$intopdir' !\n";
	print STDERR "[ERROR '$plscript_name'] $! !\n\n";
	die ;
}
=cut

unless (-d $outtopdir) {
    unless (0 == system ("mkdir -p $outtopdir") ) {
	print STDOUT "[ERROR '$plscript_name'] FAILED to CREATE the TOP-TOP OUTPUT DIRECTORY '$outtopdir': $? !\n";
	print STDERR "[ERROR '$plscript_name'] $! !\n\n";
	die ;
    }
}
unless ((-r $outtopdir) and (-w $outtopdir)) {
    unless (0 == system ("chmod -R u+rw $outtopdir") ) {
	print STDOUT "[ERROR '$plscript_name'] FAILED to CHANGE the permission MODES of the directory '$outtopdir': $? !\n";
	print STDERR "[ERROR '$plscript_name'] $! !\n";
	die ;
    }
}


	## Declare the Beginning of the Program ##

print STDOUT "\n<<<<< Program name: $plscript_name (path: $plscript_path) >>>>>\n\n";

	# ADDED in creation of 'summarize_stattests1.pl' on Feb 12 (Sun), 2012. # 
if (defined $CT_TESTED_REPS) {
	print STDOUT "## A TEST-MODE, using $CT_TESTED_REPS replicates per input file.\n\n";
 } else {
	print STDOUT "## A FULL-SCALE analysis .\n\n";
}

	# ADDED in creation of 'summarize_stattests1.pl' on Feb 18 (Sat), 2012. # 
print STDOUT "* Types of P-values to be examined:\n";
print STDOUT "'", join ("',  '", @LABELS_PVTYPE), "' .\n\n";

	# ADDED in creation of 'summarize_stattests1.pl' on Feb 12 (Sun), 2012. # 
print STDOUT "* An entry is regardes as 'POSITIVE' if {its average P-value} < $PV_THRSH .\n\n";

print STDOUT "Power-law of SMU's for the null distribution: Prob (SMU >= x) = A * x**{-$POWER_SMU} .\n\n";

=for the predecessor 'stattests_via_EW_test.pl'
print STDOUT "Null-distribution for unknown Snu/Smu: $LABEL_UNKNOWN ,\n";
print STDOUT "Null-distribution when Snu/Smu is predicted as 10: $LABEL_PRED10 .\n\n";
=cut

print STDOUT "Input files: {in_dir}/$infile_pref\{ssize\}$infile_suff,\n";
print STDOUT "        where {in_dir} = {intop_dir}/$indir_pref1\{label_snu\}/$indir_pref2\{label_smu\}/$indir_pref3\{label_sAA\} ,\n";
print STDOUT "        with {intop_dir} = $intopdir ,\n";
print STDOUT "            {label_snu} = ", join (', ', @LABELS_SNU), " ,\n";
print STDOUT "            {label_smu} = ", join (', ', @SMUs), " ,\n";
print STDOUT "            {label_sAA} = ", join (', ', @LABELS_SAA), "\n";
print STDOUT "               {ssize}  = ", join (', ', @SSIZES). "\n\n\n";

	# REVISED in creation of 'summarize_stattests1.pl' on Feb 12 (Sun), 2012. #
	# ($aux_dir = "$auxtopdir/$auxdir_pref1$label_snu/$auxdir_pref2$label_smu/$auxdir_pref3$label_sAA").
print STDOUT "Auxiliary files: {aux_dir}/$auxfile_pref\{ssize\}$auxfile_suff,\n";
print STDOUT "        where {aux_dir} = {auxtop_dir}/$auxdir_pref1\{label_snu\}/$auxdir_pref2\{label_smu\}/$auxdir_pref3\{label_sAA\} ,\n";
print STDOUT "        where {auxtop_dir} = $auxtopdir ,\n";
print STDOUT "         and  {ssize}, {label_snu}, {label_smu}, and {label_sAA} will be the same as those for the input files.\n\n";


	# REVISED in creation of 'summarize_stattests1.pl' on Feb 12 (Sun), 2012. #
	# ($outfile = "$outdir/$outfile_pref$label_snu$outfile_suff", and
	# $outdir = "$outtopdir/$outdir_pref1$ssize". )

print STDOUT "Output files: {out_dir}/$outfile_pref\{label_snu\}$outfile_suff,\n";
print STDOUT "        where {out_dir} = {outtop_dir}/$outdir_pref1\{ssize\} ,\n";
print STDOUT "        with {outtop_dir} = $outtopdir ,\n";
print STDOUT "        ({label_snu} and {ssize} will be the same as those for the input files).\n\n";


print STDOUT "\n<<<<< Now, the Main Processes will BEGIN !!! >>>>>\n\n";

foreach my $ssize (@SSIZES) { # Main outermost foreach-loop (over sample sizes) #
##foreach my $ssize (@{$list_ssizes}) { # Main outermost foreach-loop (over sample sizes) #
	
  print STDOUT "<<<< Sample size = $ssize >>>>\n\n";

  my $outdir = "$outtopdir/$outdir_pref1$ssize";
  print STDOUT "Output directory: $outdir .\n\n";
  unless ( -d $outdir ) {
    unless (0 == system ("mkdir -p $outdir") ) {
	print STDOUT "[ERROR '$plscript_name'] FAILED to CREATE an output directory '$outdir' !\n";
	print STDERR "[ERROR '$plscript_name'] $! \n";
	die ;
    }
 }
  unless (( -r $outdir ) and ( -w $outdir )) {
    unless (0 == system ("chmod -R u+rw $outdir" ) ) {
	print STDOUT "[ERROR '$plscript_name'] FAILED to CHANGE permission MODES of the OUTPUT DIRECTORY '$outdir' !\n";
	print STDERR "[ERROR '$plscript_name'] $! !\n";
	die ;
    }
  }
  print STDOUT " --- The Output directory '$outdir' is now ready ...\n\n";


  foreach my $label_snu (@LABELS_SNU) { # Main outer-outer foreach-loop (over SNUs) #
  ##foreach my $label_snu (@{$labels_snu}) { # Main outer-outer foreach-loop (over SNUs) #

    print STDOUT "\n<<< SNU:  $label_snu >>>\n\n";

    my $inmiddir1 = "$intopdir/$indir_pref1$label_snu";
    my $auxmiddir1 = "$auxtopdir/$auxdir_pref1$label_snu";

    unless (( -d $inmiddir1 ) and ( -r $inmiddir1 )) {
	print STDOUT "[ERROR '$plscript_name'] CanNOT FIND a readable RANK 1 MIDDLE-INPUT DIRECTORY '$inmiddir1' !\n";
	print STDERR "[ERROR '$plscript_name'] $! !\n";
	die ;
    }
    unless (( -d $auxmiddir1 ) and ( -r $auxmiddir1 )) {
	print STDOUT "[ERROR '$plscript_name'] CanNOT FIND a readable RANK 1 MIDDLE-AUXILIARY INPUT DIRECTORY '$auxmiddir1' !\n";
	print STDERR "[ERROR '$plscript_name'] $! !\n";
	die ;
    }

    print STDOUT "Rank 1 Middle-input directory:  $inmiddir1 ,\n";
    print STDOUT "Rank 1 Middle-auxiliary directory: $auxmiddir1 .\n\n";

    my $outfile_name = "$outfile_pref$label_snu$outfile_suff";
    my $outfile = "$outdir/$outfile_name";

    print STDOUT "Output file (planned): $outfile .\n\n";

	### Initialize Arrays/Hashes for Statistics. ###
	### (ADDED as a MAJOR REVISION in creation of 'summarize_stattests1.pl' on Feb 12 (Sun), 2012.) ###

	my @tbl_ctreps = (); # 'A'
		# $tbl_ctreps[$indx_smu]->[$indx_sAA] gives the number of replicates under $indx_smu-th Smu and $indx_sAA-th sAA.
		# In the component with $indx_smu == $CT_SMUs and/or $indx_sAA == $CT_SAAs, the total numbers are stored.
	my @tbl_ctpolreps = (); # "A'#
		# $tbl_ctpolreps[$indx_smu]->[$indx_sAA] gives the number of replicates whose 'selected' sites are POLYMORPHIC.

	foreach my $tbl (\@tbl_ctreps, \@tbl_ctpolreps) { # 1st preliminary outer foreach-loop (over tables) #
	    for (0 .. $CT_SMUs) { # 1st preliminary middle for-loop (over Smu's) #
		my @row = ();
		for (0 .. $CT_SAAs) { push @row, 0; }
		push @{$tbl}, \@row;
	    }		# End of the 1st preliminary middle for-loop (over Smu's) #
	}		# End of the 1st preliminary outer foreach-loop (over tables) #

	my %pvtype2tbl_ctexamined; # 'B'
		# = ($pv_type => \@tbl_ctexamined, ...), where
		# $tbl_ctexamined[$indx_smu]->[$indx_sAA] gives the number of replicates with DEFINED p-value of type $pv_type.

	my %pvtype2tbl_ctrecurr; # 'C'
		# = ($pv_type => \@tbl_ctrecurr, ...), where
		# $tbl_ctrecurr[$indx_smu]->[$indx_sAA] gives the number of replicates with DEFINED p-value of type $pv_type AND with recurrent mutants, which will be 'defined' as av#{fwd_mutations} >= 2.

	my %pvtype2tbl_ctpositives; # 'D'
		# = ($pv_type => \@tbl_ctpositives, ...), where
		# $tbl_ctpositives[$indx_smu]->[$indx_sAA] gives the number of positives under the condition, p-value < $PV_THRSH, with the p-value of type $pv_type.

	my %pvtype2tbl_ct_recurr_pos; # "D'" #
		# = ($pv_type => \@tbl_ct_recurr_pos, ...), where
		# $tbl_ct_recurr_pos[$indx_smu]->[$indx_sAA] gives the number of positives under the condition, p-value < $PV_THRSH, with the p-value of type $pv_type, AMONG the repilcates with RECURRENT mutations (defined as Av#{fwd_mutations} >= 2).

	foreach my $pvtype2tbl (\%pvtype2tbl_ctexamined, \%pvtype2tbl_ctrecurr, \%pvtype2tbl_ctpositives, \%pvtype2tbl_ct_recurr_pos) { # 2nd preliminary outer foreach-loop (over hashes) #

	    foreach my $pvtype (@LABELS_PVTYPE) { # Preliminary middle foreach-loop (over P-value types) #
		my @tbl = ();
		for (0 .. $CT_SMUs) { # Preliminary inner for-loop (over Smu's) #
		    my @row = ();
		    for (0 .. $CT_SAAs) { push @row, 0; }
		    push @tbl, \@row;
		}		# End of the preliminary inner for-loop (over Smu's) #
		$pvtype2tbl->{$pvtype} = \@tbl;
		
	    } 	# End of the preliminary middle foreach-loop (over P-value types) #
	}	# End of the 2nd preliminary outer foreach-loop (over hashes) #

		### RESTART FROM HERE ###

=for the predecessor '???'
    my $labels_smu = list_sessions_ext ($inmiddir1, $indir_pref2, '', 'dr');
    unless ((defined $labels_smu) and (@{$labels_smu}>0)) {
	print STDOUT "[ERROR '$plscript_name'] Found NO DIRECTORIES named '${indir_pref2}xxx' in the directory '$inmiddir1' !\n";
	print STDERR "[ERROR '$plscript_name'] $! !\n\n";
	die ;
    }
    print STDOUT "{Labels for SMU} = ", join (', ', @{$labels_smu}), " .\n\n";
=cut

	# REVISED in creation of 'summarize_stattests1.pl' on Feb 12 (Sun), 2012. #
    for (my $indx_smu = 0; $indx_smu < $CT_SMUs; $indx_smu++) { # Main outer for-loop (over SMUs) #
	 my $label_smu = $SMUs[$indx_smu];

    ##foreach my $label_smu (@SMUs) { # Main outer foreach-loop (over SMUs) #
    ##foreach my $label_smu (@{$labels_smu}) { # Main outer foreach-loop (over SMUs) #

	print STDOUT "\n<< SMU: $label_smu >>\n\n";

	my $inmiddir2 = "$inmiddir1/$indir_pref2$label_smu";
	my $auxmiddir2 = "$auxmiddir1/$auxdir_pref2$label_smu";

	unless (( -d $inmiddir2 ) and ( -r $inmiddir2 )) {
	    print STDOUT "[ERROR '$plscript_name'] CanNOT FIND a RANK 2 MIDDLE-INPUT DIRECTORY '$inmiddir2' !\n";
	    print STDERR "[ERROR '$plscript_name'] $! !\n\n";
	    die ;
	}
	unless (( -d $auxmiddir2 ) and ( -r $auxmiddir2 )) {
	    print STDOUT "[ERROR '$plscript_name'] CanNOT FIND a RANK 2 MIDDLE-AUXILIARY INPUT DIRECTORY '$auxmiddir2' !\n";
	    print STDERR "[ERROR '$plscript_name'] $! !\n\n";
	    die ;
	}

	print STDOUT "Rank 2 Middle-input directory:  $inmiddir2 ,\n";
	print STDOUT "Rank 2 Middle-auxiliary directory: $auxmiddir2 .\n\n";

=for the predecessor '???'
	my $labels_sAA = list_sessions_ext ($inmiddir2, $indir_pref3, '', 'dr');
	unless ((defined $labels_sAA) and (@{$labels_sAA}>0)) {
	    print STDOUT "[ERROR '$plscript_name'] Found NO DIRECTORIES named '${indir_pref3}xxx' in the directory '$inmiddir2' !\n";
	    print STDERR "[ERROR '$plscript_name'] $! !\n\n";
	    die ;
	}
	print STDOUT "{Labels for sAA} = ", join (', ', @{$labels_sAA}), " .\n\n";
=cut


	    # REVISED in creation of 'summarize_stattests1.pl' on Feb 12 (Sun), 2012. #
	for (my $indx_sAA =0; $indx_sAA < $CT_SAAs; $indx_sAA++) { # Main middle for-loop (over sAAs) #
	    my $label_sAA = $LABELS_SAA[$indx_sAA];

	##foreach my $label_sAA (@LABELS_SAA) { # Main middle foreach-loop (over sAAs) #
	##foreach my $label_sAA (@{$labels_sAA}) { # Main middle foreach-loop (over sAAs) #

	    ##(my $sAA = $label_sAA) =~ s/neg$/\-/;
	    ##print STDOUT "\n< SAA:   $sAA >\n\n";
	    print STDOUT "\n< SAA:   $label_sAA >\n\n";

	    my $indir = "$inmiddir2/$indir_pref3$label_sAA";
	    my $auxdir = "$auxmiddir2/$auxdir_pref3$label_sAA";

	    unless (( -d $indir ) and ( -r $indir )) {
		print STDOUT "[ERROR '$plscript_name'] CanNOT FIND a readable INPUT DIRECTORY '$indir' !\n";
		print STDERR "[ERROR '$plscript_name'] $! !\n";
		die ;
	    }
	    unless (( -d $auxdir ) and ( -r $auxdir )) {
		print STDOUT "[ERROR '$plscript_name'] CanNOT FIND a readable INPUT DIRECTORY '$auxdir' !\n";
		print STDERR "[ERROR '$plscript_name'] $! !\n";
		die ;
	    }
	    print STDOUT "Input directory: $indir .\n\n";
	    print STDOUT "Auxiliary directory: $auxdir .\n\n";

=for the predecessor '???'
	    my $list_ssizes = list_sessions_ext ($indir, $infile_pref, $infile_suff, '-r') ;
	    unless ((defined $list_ssizes) and (@{$list_ssizes}>0)) {
		print STDOUT "[ERROR '$plscript_name'] Found NO INPUT FILES named as '${infile_pref}xxx$infile_suff' !\n";
		print STDERR "[ERROR '$plscript_name'] $! !\n";
		die ;
	    }
	    my $ct_ssizes = @{$list_ssizes};
	    print STDOUT "\n --- fetched $ct_ssizes sample sizes: ", join (', ', @{$list_ssizes}), " ...\n\n";
=cut


	    ##foreach my $ssize (@{$list_ssizes}) { # Main inner foreach-loop (over sample sizes) #
		local $/ = ''; # Use blank lines as input record searators #
	
		##print STDOUT "< Sample size = $ssize >\n\n";

			### First, read in an input file ###

		my $ct_reps = 0; # = #{simulated replicates}
		my $ct_fxd_wt = 0; # = #{simulations with the wild type fixed}.
		my $ct_fxd_mut = 0; # = #{simulations with the mutant fixed}.

		my $infile_name = "$infile_pref$ssize$infile_suff";
		my $infile = "$indir/$infile_name";
		unless (( -f $infile ) and ( -r $infile )) {
		    print STDOUT "[ERROR '$plscript_name'] CanNOT FIND a readable INPUT FILE '$infile' !\n";
		    print STDERR "[ERROR '$plscript_name'] $! !\n";
		    die ;
		}
		my $auxfile_name = "$auxfile_pref$ssize$auxfile_suff";
		my $auxfile = "$auxdir/$auxfile_name";
		unless (( -f $auxfile ) and ( -r $auxfile )) {
		    print STDOUT "[ERROR '$plscript_name'] CanNOT FIND a readable INPUT FILE '$auxfile' !\n";
		    print STDERR "[ERROR '$plscript_name'] $! !\n";
		    die ;
		}
	
		print STDOUT "Input file: $infile .\n";
		print STDOUT "Auxiliary file: $auxfile .\n\n";

		# %{$repid2avct_fwmuts} = ($replicate_id => $avct_fwd_mutations, ...);
		# %{$repid2avct_mutants} = ($replicate_id => $avct_mutants, ...).
		#
		my ($repid2avct_fwmuts, $repid2avct_mutants) =  retrieve_avct_fwmuts ($auxfile);
		unless (defined $repid2avct_mutants) {
		    print STDOUT "[ERROR '$plscript_name'] 'retrieve_avct_fwmuts' FAILED on the auxiliary file '$auxfile' !\n";
		    print STDERR "[ERROR '$plscript_name'] $! !\n";
		    die ;
		}

		my $fh_in = open_input_file2 ($infile); 
		unless (defined $fh_in) {
		    print STDOUT "[ERROR '$plscript_name'] FAILED the subroutine 'open_input_file2' on the input file '$infile' !\n";
		    print STDERR "[ERROR '$plscript_name'] $! !\n";
		    die ;
		}

			## Extract information from the header ##

		my $inheader_chunk = <$fh_in>;

		my ($header1, $header2) = split /\n+/, $inheader_chunk;

		my $fld_indices1 = tfm_labels2indices (@FLD_LABELS1, $header1);
		unless (defined $fld_indices1) {
		    print STDOUT "[ERROR '$plscript_name'] 'tfm_labels2indices' FAILED on the title-header:\n";
		    print STDOUT " '$header1' !\n";
		    print STDERR "[ERROR '$plscript_name'] $! !\n";
		    die ;
		}
		my $fld_indices2 = tfm_labels2indices (@FLD_LABELS2, $header2);
		unless (defined $fld_indices2) {
		    print STDOUT "[ERROR '$plscript_name'] 'tfm_labels2indices' FAILED on the line-header:\n";
		    print STDOUT " '$header2' !\n";
		    print STDERR "[ERROR '$plscript_name'] $! !\n";
		    die ;
		}

		my $max_indx1 = my $max_indx2  = 0;

		foreach my $indx (@{$fld_indices1}) { ($max_indx1 < $indx) and ($max_indx1 = $indx); }
		foreach my $indx (@{$fld_indices2}) { ($max_indx2 < $indx) and ($max_indx2 = $indx); }

		my $ct_chrm = $ssize;
		my $ct_neut_segsites;

		while (my $in_chunk = <$fh_in>) { # 1st inner-inner while-loop (over simulated replicates) #

		    my @lines = split /\n+/, $in_chunk;
		    my $title = shift @lines;
		    my @flds_title = split /\s+/, $title;
		    unless (@flds_title > $max_indx1) {
			print STDOUT "[ERROR '$plscript_name'] ILLEGAL TITLE LINE (with ", scalar (@flds_title), " fields):\n";
			print STDOUT " '$title' !\n";
			print STDERR "[ERROR '$plscript_name'] $! !\n";
			die ;
		    }

		    my ($rep_id, $ct_chrm1, $ct_neut_segsites1, $ct_hypotheses) = @flds_title[@{$fld_indices1}];
	## our @FLD_LABELS1 = ('#Rep_ID', '#{chromosomes}', '#{neut_seg_sites}', '#{Hypotheses}');

		    (defined $ct_neut_segsites) or ($ct_neut_segsites = $ct_neut_segsites1);
		    unless (($ct_chrm == $ct_chrm1) and ($ct_neut_segsites == $ct_neut_segsites1)) {
			print STDOUT "[ERROR '$plscript_name'] ILLEGAL INPUT: The replicate ID '$rep_id' has $ct_chrm1 chromosomes and $ct_neut_segsites1 neutral segregated sites, whereas the former should number $ct_chrm and the latter should number $ct_neut_segsites !\n";
			print STDERR "[ERROR '$plscript_name'] $! !\n";
			die ;
		    }

		    ($rep_id) =~ s/^\#+//; # ADDED in revision on Feb 2 (Thu), 2012. #


=set aside for later use
		    # Print out the overall information on the replicate.
		    # (ADDED in creation of 'stattests_via_pimut.pl' on Jan 30 (Mon), 2012).
		    print $fh_out '#', join ("\t", $rep_id, $ct_chrm, $ct_neut_segsites, $ct_hypotheses), "\n";
		## print $fh_out '#', join ("\t", '#Rep_ID', '#{chromosomes}', '#{neut_seg_sites}', '#{Hypotheses}'), "\n";
=cut


		    unless ($ct_hypotheses + 1 == @lines ) {
			print STDOUT "[ERROR '$plscript_name'] ILLEGAL INPUT: The number of recorded hypotheses (excluding the average) on the ancestral state is ", scalar (@lines) -1, ", whereas there should actually be $ct_hypotheses hypotheses for the replication ID '$rep_id' !\n";
			##print STDOUT "[ERROR '$plscript_name'] ILLEGAL INPUT: The number of recorded parsimonious scenarios (excluding the average) is ", scalar (@lines) -1, ", whereas there should actually be $ct_hypotheses parsimonous scenarios for the replication ID '$rep_id' !\n";
			print STDERR "[ERROR '$plscript_name'] $!\n";
			die ;
		    }

		    $ct_reps++;

		    ((defined $CT_TESTED_REPS) and ($ct_reps> $CT_TESTED_REPS)) and last; ### For TESTING the script ###

		    $tbl_ctreps[$indx_smu]->[$indx_sAA]++;

		    my $avct_mutants = $repid2avct_mutants->{$rep_id};
		    my $avct_fwmuts = $repid2avct_fwmuts->{$rep_id};
		    unless ((defined $avct_mutants) and (defined $avct_fwmuts)) {
			foreach my $tmp (\$avct_mutants, \$avct_fwmuts) {
			    (defined ${$tmp}) or (${$tmp} = 'undef');
			}
			print STDOUT "[ERROR '$plscript_name'] Either Av#{mutants} (=$avct_mutants) or Av#{fwd_mutations} (=$avct_fwmuts) is UNDEFINED for the replicate id '$rep_id' !\n";
			print STDERR "[ERROR '$plscript_name'] $!\n";
			die ;
		    }

		    (($avct_mutants>0) and ($avct_mutants<$ct_chrm)) or next; # Skip replicates whose 'selected' site is NOT polymorphic.

		    $tbl_ctpolreps[$indx_smu]->[$indx_sAA]++;

			# Extract the average P-values. #

		    my @av_pvalues = (); # Average P-values #
		    while (my $line = shift @lines) { # Innermost while-loop (over hypotheses on ancestral state) #

			($line =~ m/^Average/) or next; # Skip lines other than the averaged result.
			my @flds_line = split /\s+/, $line;

			unless (@flds_line > $max_indx2) {
			    print STDOUT "[ERROR '$plscript_name'] ILLEGAL SCENARIO LINE (with ", scalar (@flds_line), " fields):\n";
			    print STDOUT "   '$line' !\n";
			    print STDERR "[ERROR '$plscript_name'] $! !\n";
			    die ;
			}

			@av_pvalues = @flds_line[@{$fld_indices2}];
			##@av_pvalues = @flds_line;
			last;

		    }	# End of the innermost while-loop (over hypotheses on ancestral states) #

		    for (my $indx_pt = 0; $indx_pt<$CT_PVTYPES; $indx_pt++) { # The 2nd innermost for-loop (over P-value types) #
			my $pv_type = $LABELS_PVTYPE[$indx_pt];
			my $av_pvalue = $av_pvalues[$indx_pt];

			((defined $av_pvalue) and ($av_pvalue ne 'undef')) or next; # Skip if the P-value is undefined. #

			my $tbl_ctexamined = $pvtype2tbl_ctexamined{$pv_type};
			$tbl_ctexamined->[$indx_smu][$indx_sAA]++;

			if ($av_pvalue < $PV_THRSH) {
			   my $tbl_ctpositives = $pvtype2tbl_ctpositives{$pv_type};
			   $tbl_ctpositives->[$indx_smu][$indx_sAA]++;
			}

			($avct_fwmuts < 2) and next; # Skip the replicate withOUT recurrent (forward) mutations. (A replicate is judged as 'undergoing recurrent mutations' if av#{fwd_mutations} >= 2.)
		    ## my $avct_fwmuts = $repid2avct_fwmuts->{$rep_id};

			my $tbl_ctrecurr = $pvtype2tbl_ctrecurr{$pv_type};
			$tbl_ctrecurr->[$indx_smu][$indx_sAA]++;

			if ($av_pvalue < $PV_THRSH) {
			   my $tbl_ct_recurr_pos = $pvtype2tbl_ct_recurr_pos{$pv_type};
			   $tbl_ct_recurr_pos->[$indx_smu][$indx_sAA]++;
			}

		    }	# End of the 2nd innermost for-loop (over P-value types) #

		### RESTART FROM HERE ###

		}	# End of the 1st inner-inner while-loop (over simulated replicates) #


		close ($fh_in);


	    ##print STDOUT "\n ... sAA = $sAA Ended ...\n\n";
	    print STDOUT "\n ... sAA = $label_sAA Ended ...\n\n";

	}		# End of the main middle for-loop (over sAAs) #

	print STDOUT "\n  === SMU = $label_smu ENDED ===\n\n";

    }		# End of the main outer for-loop (over SMUs) #

	# Prepare for an output file. #
	# (MOVED in creation of 'summarize_stattests1.pl' on Feb 12 (Sun), 2012.) #

    ## print STDOUT "Output file: $outfile .\n\n";
    my $fh_out = open_output_file ($outfile, 1);
    unless (defined $fh_out) {
	print STDOUT "[ERROR '$plscript_name'] FAILED the subroutine 'open_output_file' on the output file '$outfile' !\n";
	print STDOUT "[ERROR '$plscript_name'] $! !\n";
	die ;
    }

    print STDOUT "\n ... Now, the statistical tables will be recorded onto the output file '$outfile' ...\n\n";

    print $fh_out "\n[A] Numbers of Replicates with specified values of sAA and Smu:\n\n";
    unless ( fill_in_tbl_margin (@tbl_ctreps, $CT_SMUs, $CT_SAAs) ) {
	print STDOUT "[ERROR '$plscript_name'] The subroutine 'fill_in_tbl_margin' FAILED !\n";
	print STDERR "[ERROR '$plscript_name'] $!\n";
	die ;
    }

    unless ( print_2Dtable_xl (@tbl_ctreps, 'Smu\sAA', @EXT_LABELS_SAA, @EXT_LABELS_SMU, *${$fh_out}) ) {    
	print STDOUT "[ERROR '$plscript_name'] The subroutine 'print_table_xl' FAILED !\n";
	print STDERR "[ERROR '$plscript_name'] $!\n";
	die ;
    }
    print $fh_out "\n\n";

    print $fh_out "[A'] Numbers of Replicates whose 'selected' site is polymorphic, and with specified values of sAA and Smu:\n\n";

    unless ( fill_in_tbl_margin (@tbl_ctpolreps, $CT_SMUs, $CT_SAAs) ) {
	print STDOUT "[ERROR '$plscript_name'] The subroutine 'fill_in_tbl_margin' FAILED !\n";
	print STDERR "[ERROR '$plscript_name'] $!\n";
	die ;
    }

    unless ( print_2Dtable_xl (@tbl_ctpolreps, 'Smu\sAA', @EXT_LABELS_SAA, @EXT_LABELS_SMU, *${$fh_out}) ) {    
	print STDOUT "[ERROR '$plscript_name'] The subroutine 'print_table_xl' FAILED !\n";
	print STDERR "[ERROR '$plscript_name'] $!\n";
	die ;
    }
    print $fh_out "\n\n";

    print $fh_out "[B] Numbers of replicates that that have DEFINED P-values of various types:\n\n";

    unless ( print_pvtype2table (%pvtype2tbl_ctexamined, *${$fh_out}, '#{replicates with DEFINED P-values}' ) ) {
	print STDOUT "[ERROR '$plscript_name'] The subroutine 'print_pvtype2table' FAILED !\n";
	print STDERR "[ERROR '$plscript_name'] $!\n";
	die ;
    }
    print $fh_out "\n\n";

    print $fh_out "[C] Number of replicates with RECURRENT MUTATIONS at the 'selected' site (under the condition av#{fwd_mutations} >= 2), under various types of P-values:\n\n";

   unless ( print_pvtype2table (%pvtype2tbl_ctrecurr, *${$fh_out}, '#{replicates with RECURRENT mutations}') ) {
	print STDOUT "[ERROR '$plscript_name'] The subroutine 'print_pvtype2table' FAILED !\n";
	print STDERR "[ERROR '$plscript_name'] $!\n";
	die ;
   }
   print $fh_out "\n\n";

   print $fh_out "[D] Numbers of replicates that were Positive under various types of P-values (with threshold = $PV_THRSH):\n\n";

   unless ( print_pvtype2table (%pvtype2tbl_ctpositives, *${$fh_out}, '#{positive replicates}' ) ) {
	print STDOUT "[ERROR '$plscript_name'] The subroutine 'print_pvtype2table' FAILED !\n";
	print STDERR "[ERROR '$plscript_name'] $!\n";
	die ;
   }
   print $fh_out "\n\n";

   print $fh_out "[D'] Numbers of replicates that have RECURRENT MUTATIONS at the 'selected' site AND that are Positive under various types of P-values (with threshould = $PV_THRSH):\n\n";

   unless ( print_pvtype2table (%pvtype2tbl_ct_recurr_pos, *${$fh_out}, '#{positive replicates with recurrent mutations}' ) ) {
	print STDOUT "[ERROR '$plscript_name'] The subroutine 'print_pvtype2table' FAILED !\n";
	print STDERR "[ERROR '$plscript_name'] $!\n";
	die ;
   }
   print $fh_out "\n\n";

   print $fh_out "[B/A'] Proportions of #{replicates with defined P-values} out of #{replicates with polymorphism at the 'selected' site}, under various types of P-values:\n\n";

    unless ( print_pvtype2ratio_table (%pvtype2tbl_ctexamined, @tbl_ctpolreps, *${$fh_out}, "%6.4f", '#{replicates with DEFINED P-values}', "#{replicates with polymorphism at the 'selected' site}" ) ) {

	print STDOUT "[ERROR '$plscript_name'] The subroutine 'print_pvtype2ratio_tables' FAILED !\n";
	print STDERR "[ERROR '$plscript_name'] $!\n";
	die ;
    }
    print $fh_out "\n\n";

    print $fh_out "[C/A'] Proportions of #{replicates with RECURRENT MUTATIONS at the 'selected' site} out of #{replicates with polymorphism at the 'selected' site}, under various types of P-values:\n\n";

    unless ( print_pvtype2ratio_table (%pvtype2tbl_ctrecurr, @tbl_ctpolreps, *${$fh_out}, "%6.4f", '#{replicates with RECURRENT MUTATIONS}', "#{replicates with polymorphism at the 'selected' site}" ) ) {

	print STDOUT "[ERROR '$plscript_name'] The subroutine 'print_pvtype2ratio_tables' FAILED !\n";
	print STDERR "[ERROR '$plscript_name'] $!\n";
	die ;
    }
    print $fh_out "\n\n";

    print $fh_out "[D/A'] Proportions of #{POSITIVE replicates} out of #{replicates with polymorphims at the 'selected' site}, under various types of P-values:\n\n";

    unless ( print_pvtype2ratio_table (%pvtype2tbl_ctpositives, @tbl_ctpolreps, *${$fh_out}, "%6.4f", '#{POSITIVE replicates}', "#{replicates with polymorphism at the 'selected' site}" ) ) {

	print STDOUT "[ERROR '$plscript_name'] The subroutine 'print_pvtype2ratio_tables' FAILED !\n";
	print STDERR "[ERROR '$plscript_name'] $!\n";
	die ;
    }
    print $fh_out "\n\n";

    print $fh_out "[D/B] Proportions of #{POSITIVE replicates} out of #{replicates with DEFINED P-values}, undef various types of P-values:\n\n";

    unless ( print_pvtype2ratio_table2 (%pvtype2tbl_ctpositives, %pvtype2tbl_ctexamined, *${$fh_out}, "%6.4f", '#{POSITIVE replicates}', "#{replicates with DEFINED P-values}" ) ) {

	print STDOUT "[ERROR '$plscript_name'] The subroutine 'print_pvtype2ratio_tables2' FAILED !\n";
	print STDERR "[ERROR '$plscript_name'] $!\n";
	die ;
    }
    print $fh_out "\n\n";

    print $fh_out "[D'/C] Proportions of #{POSITIVE replicates} out of #{replicates with RECURRENT MUTATIONS at the 'selected' site}, under various types of P-values:\n\n";

    unless ( print_pvtype2ratio_table2 (%pvtype2tbl_ct_recurr_pos, %pvtype2tbl_ctrecurr, *${$fh_out}, "%6.4f", '#{POSITIVE replicates with RECURRENT mutations}', "#{replicates with RECURRENT mutations}" ) ) {

	print STDOUT "[ERROR '$plscript_name'] The subroutine 'print_pvtype2ratio_tables2' FAILED !\n";
	print STDERR "[ERROR '$plscript_name'] $!\n";
	die ;
    }
    print $fh_out "\n\n";


	### RESTART FROM HERE ###

	## my @tbl_ctreps = (); # 'A'
		# $tbl_ctreps[$indx_smu]->[$indx_sAA] gives the number of replicates under $indx_smu-th Smu and $indx_sAA-th sAA.
		# In the component with $indx_smu == $CT_SMUs and/or $indx_sAA == $CT_SAAs, the total numbers are stored.

	## my @tbl_ctpolreps = (); # "A'#
		# $tbl_ctpolreps[$indx_smu]->[$indx_sAA] gives the number of replicates whose 'selected' sites are POLYMORPHIC.

	## my %pvtype2tbl_ctexamined; # 'B'
		# = ($pv_type => \@tbl_ctexamined, ...), where
		# $tbl_ctexamined[$indx_smu]->[$indx_sAA] gives the number of replicates with DEFINED p-value of type $pv_type.

	## my %pvtype2tbl_ctrecurr; # 'C'
		# = ($pv_type => \@tbl_ctrecurr, ...), where
		# $tbl_ctrecurr[$indx_smu]->[$indx_sAA] gives the number of replicates with DEFINED p-value of type $pv_type AND with recurrent mutants, which will be 'defined' as av#{fwd_mutations} >= 2.

	## my %pvtype2tbl_ctpositives; # 'D'
		# = ($pv_type => \@tbl_ctpositives, ...), where
		# $tbl_ctpositives[$indx_smu]->[$indx_sAA] gives the number of positives under the condition, p-value < $PV_THRSH, with the p-value of type $pv_type.

	## my %pvtype2tbl_ct_recurr_pos; # "D'" #
		# = ($pv_type => \@tbl_ct_recurr_pos, ...), where
		# $tbl_ct_recurr_pos[$indx_smu]->[$indx_sAA] gives the number of positives under the condition, p-value < $PV_THRSH, with the p-value of type $pv_type, AMONG the repilcates with RECURRENT mutations (defined as Av#{fwd_mutations} >= 2).

	## our $CT_SMUs = @SMUs;
	## our $CT_SAAs = @LABELS_SAA;

    close ($fh_out);

    print STDOUT "\n ||| SNU = $label_snu ENDED !! |||\n\n";

  }		# End of the Main outer-outer foreach-loop (over SNUs) #


  print STDOUT "\n --- Sample size = $ssize ended ---\n\n";

}		# End of the main outermost foreach-loop (over sample sizes) #


print STDOUT "\n\n##### ALL THE PROCESSED ENDED !!! #####\n\n\n";


	### DEFINITIONS OF THE SUBROUTINES ###

# extract_null_distri:
#	This satellite subroutine of the subroutine 'readin_null_distribution'
#	reads in a set of null-distributions for the combinations of Snu/Smu's, under a single condition.
#
# INPUT: \*${$fh_aux}, which is the reference to the file-handle to an auxiliary file recording null-distributions.
#
# OUTPUT: \%combi2null_distri, where
#	%combi2null_distri = ($label_combi => \@null_distri, ...) gives null-distributions under the combination of Snu/Smu's specified by $label_combi, with
#	@{$null_distri[$k]} = ($measure, $pv) specifying the $k th rank, $pv is the probability that the measure takes the value $measure or smaller (or larger, depending on the measure).
#
sub extract_null_distri (\*) {

	my ($fh_aux) = @_;

	my @labels_combi = ();
	while (my $in = <$fh_aux>) { # Preliminary while-loop #
	    ($in =~ m/^\S/) or next;
	     @labels_combi = split /\s+/, $in;
	    last;
	}	# End of the preliminary while-loop #

	(@labels_combi>0) or (return {}); # To cope with an anomalous end-of-file. #

	my $corner = shift @labels_combi;

	my $ct_combi = @labels_combi;

		# Initialize the null distributions #
	my @set_null_distri = ();
	for (1 .. $ct_combi) { push @set_null_distri, []; }

	while (my $in = <$fh_aux>) { # Main while-loop #

	    my @pvs = split /\s+/, $in;
	    (@pvs>0) or last;
	    my $measure = shift @pvs;
	    unless (@pvs == $ct_combi) {
		my $ct_pvs = @pvs;
		print STDOUT "[ERROR 'extract_null_distri'] ILLEGAL INPUT: The number (=$ct_pvs) of the P-values, (", join (', ', @pvs), "), CLASHES with the number (=$ct_combi) of Snu/Smu-combinations: $! !\n";
		return (undef, undef);
	    }

	    for (my $c=0; $c<$ct_combi; $c++) { # Inner for-loop #
		my $pv = $pvs[$c]; 
		($pv eq 'NA') and next; # In this case, the null distribution is NOT available for the specified $labels_combi[$c].
		($pv == 0) and next; # The null distribution has not started yet.

		my @curr_entry = ($measure, $pv);

		my $null_distri = $set_null_distri[$c];
		if (@{$null_distri} == 0) { 
		    push @{$null_distri}, \@curr_entry; # This is the genuine first entry.
		    next;
		}

		my $last_entry = $null_distri->[$#{$null_distri}];
		my $last_pv = $last_entry->[1];
		($last_pv == $pv) and next; # In this case, the entry was actually NOT in the set of simulated data for the specified $labels_combi[$c].

		push @{$null_distri}, \@curr_entry;

	    }		# End of the inner for-loop #

	}	# End of the main while-loop #

	my %combi2null_distri;
	for (my $c=0; $c<$ct_combi; $c++) { # Finishing for-loop #
	    my $combi = $labels_combi[$c];
	    my $null_distri = $set_null_distri[$c];
	    (@{$null_distri}>0) and ($combi2null_distri{$combi} = $null_distri);
	}	# End of the finishing for-loop #

	return \%combi2null_distri ;

}	# End of the subroutine 'extract_null_distri' #


# readin_null_distributions:
#	This subroutine reads in an auxiliary file,
#	and extracts null distributions to be used for the empirical statistical tests.
#	(CREATED in creation of 'stattests_via_pimut.pl' on Jan 29 (Sun), 2012)
#
# INPUT: \$auxfile,
#	which specifies the path to an auxiliary file that records null distributions.
#
# OUTPUT: (\%combi2tot_null_distri, \%cond2combi2null_distri), where
#	%combi2tot_null_distri = ($label_combi => \@tot_null_distri, ...) gives total null distribution under the combination of Snu/Smu's specified by $label_combi, with
#	@{$tot_null_distri[$k]} = ($measure, $pv) specifying the $k th rank, with
#	$pv being the probability that the measure gives the value $measure or larger (or smaller, dependingn on the nature of the measure);
#	%cond2combi2null_distri = ($condition => {$label_combi => \@cond_null_distri, ...}, ...) gives conditional null distribution under the combination of Snu/Smu's specified by $label_combi and under the condition $condition, with
#	@{$cond_null_distri[$k]} = ($measure, $pv) specifying the $k th rank, like in the total null distribution.
#
sub readin_null_distributions (\$) {

	my ($auxfile) = @_;
	local $/ = "\n";

	my $fh_aux = open_input_file2 (${$auxfile});
	unless (defined $fh_aux) {
	    print STDOUT "[ERROR 'readin_null_distributions'] The subroutine 'open_input_file2' FAILED on the auxiliary input file '${$auxfile}': $! !\n";
	    return (undef, undef);
	}
	while (my $in = <$fh_aux>) { ($in  =~ m/^\[1\]/) and last; }

	my $combi2tot_null_distri = extract_null_distri (*${$fh_aux});
	unless (defined $combi2tot_null_distri) {
	    print STDOUT "[ERROR 'readin_null_distributions'] The subroutine 'extract_null_distri' FAILED to extract the total null-distributions: $! !\n";
	    return (undef, undef);
	}

	my %cond2combi2null_distri;

	while (my $in = <$fh_aux>) { # Main outer while-loop #

	    ($in =~ m/^\</ ) or next;
	    my ($condition) = ($in =~ m/([^\=\s]+)\s*\>$/);
	    unless (defined $condition) {
		$in =~ s/\s+$//;
		print STDOUT "[ERROR 'readin_null_distributions'] FAILED to extract the condition from the section header, '$in' : $! !\n";
		return (undef, undef);
	    }

	    my $combi2cond_null_distri = extract_null_distri(*${$fh_aux});
	    unless (defined $combi2cond_null_distri) {
		print STDOUT "[ERROR 'readin_null_distributions'] The subroutine 'extract_null_distri' FAILED to extract the null-distributions under the condition '$condition': $! !\n";
		return (undef, undef);
	    }

	    unless (0 < scalar keys %{$combi2cond_null_distri}) {
		print STDOUT "[WARNING 'readin_null_distributions'] FOUND an EMPTY SET of null-distributions under the condition '$condition': $! !\n";
		next;
	    }

	    $cond2combi2null_distri{$condition} = $combi2cond_null_distri;

	}	# End of the main outer while-loop #

	return ($combi2tot_null_distri, \%cond2combi2null_distri);

}	# End of the subroutine 'readin_null_distribution' #


# assign_emp_p_value:
#	This subroutine assigns an empirical p-value to a measure
#	under a specified empirical null-distribution.
#
#	ALGORITHM: The empirical P-value is defined as
#	the proportion of the summation of the weights of 'reference entries' whose
#	measures are equal to or on the left of the subject measure.
#	The subroutine errs on the conservative side by including the weight of
#	the 'right neighbor' if there is no reference entry whose measure equals
#	the subject measure.
#	(CREATED in creation of 'stattests_via_pimut.pl' on Jan 31 (Tue) & Feb 1 (Wed), 2012)
#
# INPUT: ($measure, \@null_distri), where
#	$measure is the value of the measure to be examined;
#	@{$null_distri[$k]} = ($measure, $pv) gives the input empirical null-distribution,
#	which assigns the p-value $pv to the $k th entry whose value is $measure.
#	The p-value $pv for the $k th entry is defined as the proportion of the weights
#	assigned to the 0-$k th entries. 
#
# OUTPUT: $pv_emp, which is the empirical p-value assigned.
#	The subroutine returns undef if it failed.
#	The subroutine returns 'undef' if it is impossible to assign a p-value, but with NO failure.
#
sub assign_emp_p_value ($\@) {

	my ($measure, $null_distri) = @_;

		# ADDED in revision on Feb 2 (Thu), 2012. #
	if ($measure eq 'undef') {
	   return 'undef'; # P-value can NEVER be assigned, because $measure is undefined.
	}

	my $ct_entries = @{$null_distri};
	unless ($ct_entries >1) {
	    return 'undef'; ## In this case, P-value is regarded as unassignable. ##
	}
	my @indices_rlv = (0 .. $ct_entries-1);

	my ($first, $second) = @{$null_distri}[0,1];

	my ($fl_exist, $indx2_qu, $indx_qu) = ($first->[0] < $second->[0])?
		binsearch_num ($measure, @{$null_distri}, 0, @indices_rlv)   :
		binsearch_num_d ($measure, @{$null_distri}, 0, @indices_rlv) ;


		# Errs on the conservative side when assigning the P-value. #
	my $indx_crit = $fl_exist ? $indx_qu : $indx_qu+1;
	my $pv_emp = ($indx_crit<$ct_entries) ? $null_distri->[$indx_crit][1] : 1;

	return $pv_emp;

}		# End of the subroutine 'assign_emp_p_value' #


# retrieve_avct_fwmuts:
#	This subroutine reads in a table recording the results of
#	gene genealogy analysis, and reads in the average count of forward mutations as well as the average total count of mutants for each entry.
#	(CREATED in creation of 'summarize_stattests1.pl' on Feb 14 (Tue), 2012)
#
# INPUT: \$in_tbl, which is the reference to an input table.
#
# OUTPUT: (\%repid2avct_fwmuts, \%repid2avct_mutants), where
#	%repid2avct_fwmuts = ($replicate_id => $avct_fwd_mutations, ...);
#	%repid2avct_mutants = ($replicate_id => $avct_mutants, ...).
#
sub retrieve_avct_fwmuts (\$) {

	my ($in_tbl) = @_;
	local $/ = ''; # Use blank lines as input record separators. #

	my $fh_in = open_input_file2 (${$in_tbl});
	unless (defined $fh_in) {
	    print STDOUT "[ERROR 'retrieve_avct_fwmuts'] 'open_input_file2' FAILED on the input table '${$in_tbl}': $! !\n";
	    return (undef, undef);
	}

	my @labels = ('#{fwd_mutations}', 'Total#{mutants}');

	my $chunk_header = <$fh_in>;
	my @headers = split /\n+/, $chunk_header;
	my $last_header = pop @headers;

	my $header_indices = tfm_labels2indices (@labels, $last_header);
	unless (defined $header_indices) {
	    print STDOUT "[ERROR 'retrieve_avct_fwmuts'] 'tfm_labels2indices' FAILED on the header line: $! \n";
	    print STDOUT "'$last_header' !\n\n";
	    return (undef, undef);
	}
	##my $indx_ct_fwmuts = $header_indices->[0];

	my %repid2avct_fwmuts; # value = average#{foward_mutations}
	my %repid2avct_mutants; # value = average#{mutants}

	my $ct_reps = 0;

	while (my $in_chunk = <$fh_in>) { # Main while-loop #

	    my ($repid) = ($in_chunk =~ m/^(\S+)/);
	    (defined $repid) or next;
	    $repid =~ s/^\#+//;

	    $ct_reps++;
	    ((defined $CT_TESTED_REPS) and ($ct_reps>$CT_TESTED_REPS)) and last; ## For TESTING the script (ADDED on Feb 18 (Sat), 2012 ##

	    my @in_lines = split /\n+/, $in_chunk;
	    my $last_line = pop @in_lines;
	    unless ($last_line =~ m/^Average/) {
		print STDOUT "[ERROR 'retrieve_avct_fwmuts'] Found an ANOMALOUS LAST LINE for the replicate no. '$repid' : $! !\n";
		print STDOUT "'$last_line' .\n\n";
		close ($fh_in); # ADDED for Rectifying a potential BUG. on Feb 18 (Sat), 2012.
		return (undef, undef);
	    }
	    my @in_flds = split /\s+/, $last_line;
	    my ($avct_fwmuts, $avct_mutants) = @in_flds[@{$header_indices}];
	    ##my $avct_fwmuts = $in_flds[$indx_ct_fwmuts];
	    unless ((defined $avct_fwmuts) and (defined $avct_mutants)) {
		print STDOUT "[ERROR 'retrieve_avct_fwmuts'] The average #{forward_mutations} OR average #{mutants} is UNDEFINED in the last line for the replicate no. '$repid': $! !\n";
		print STDOUT "'$last_line' .\n\n";
	    }

	    $repid2avct_fwmuts{$repid} = $avct_fwmuts;
	    $repid2avct_mutants{$repid} = $avct_mutants;

	}		# End of the main while-loop #

	close ($fh_in); # ADDED for rectifying a potential BUG. on Feb 18 (Sat), 2012.

	return (\%repid2avct_fwmuts, \%repid2avct_mutants);

}	# End of the subroutine 'retrieve_avct_fwmuts' #


# fill_in_tbl_margin:
#	This subroutine calculates (sub-)total numbers
#	and inserts them as marginal values of the table.
#
# INPUT: (\@table, $ct_rows, $ct_columns), where
#	$table[$i]->[$j] (0<= $i < $ct_rows, 0<= $j < $ct_columns)
#	gives a number at the intersection of the $i th row and the $j th column
#	of an iput table;
#	$ct_rows is the number of rows (excluding the subtotal over rows);
#	$ct_columns is the number of columns (excluding the subtotal over columns);
#
# OUTPUT: 1 if the process succeeded;
#	  0 if it failed.
#
# As a side-effect, \@table will be extended so that its
#	$table[$ct_rows]->[$j] gives the subtotal of the $j th column,
#	$table[$i]->[$ct_columns] gives the subtotal of the $i th row,
#	and $table[$ct_rows]->[$ct_columns] gives the total.
#
sub fill_in_tbl_margin (\@$$) {

	my ($table, $ct_rows, $ct_clms) = @_;

	unless (@{$table} >= $ct_rows) {
	    print STDOUT "[ERROR 'fill_in_tbl_margin'] ILLEGAL INPUT: The actual number of rows (=", scalar ( @{$table} ), ") is LESS THAN the specified number (=$ct_rows): $! !\n";
	    return 0;
	}
	unless (@{$table->[0]} >= $ct_clms) {
	    print STDOUT "[ERROR 'fill_in_tbl_margin'] ILLEGAL INPUT: The actual number of columns (=", scalar (@{$table->[0]}), ") is LESS THAN the specified number (=$ct_clms) : $! !\n";
	    return 0;
	}

	my @sbtotal_clms = ();
	for (0 .. $ct_clms) { push @sbtotal_clms, 0; }

	for (my $r=0; $r<$ct_rows; $r++) { # Main outer for-loop (over rows) #
	    my $row = $table->[$r];
	    my $sbtotal_row = 0;
	    for (my $c=0; $c<$ct_clms; $c++) { # Main inner for-loop (over columns) #
		my $cell = $row->[$c];
		$sbtotal_row += $cell;
		$sbtotal_clms[$c] += $cell;
	    }		# End of the main inner for-loop (over columns) #
	    $row->[$ct_clms] = $sbtotal_row; # Incorporate the row-wise subtotal into the table margin.
	    $sbtotal_clms[$ct_clms] += $sbtotal_row;
	}	# End of the main outer for-loop (over rows) #

	$table->[$ct_rows] = \@sbtotal_clms; # Incorporate the colmn-wise subtotals into the table margin.

	return 1;

}	# End of the subroutine 'fill_in_tbl_margin' #


# print_2Dtable_xl:
#	This subtoutine prints out a 2-dimensional table
#	in a tab-separated format so that it will be easily used for Excel.
#
# INPUT: (\@table, $label_corner, \@labels_column, \@labels_row, \*$fh_out), where
#	$table[$r]->[$c] gives a value at the intersection of the $r th column and the $c th column;
#	$label_corner is the label at the top-left corner;
#	$labels_column[$c] gives the label for the $c th column;
#	$labels_row[$r] gives the label for the $r th row;
#	$fh_out is the file-handle of the output file.
#
# OUTPUT: 1 if the subroutine succeeded,
#	  0 if it failed.
#
sub print_2Dtable_xl (\@$\@\@\*) {

	my ($table, $label_corner, $labels_clm, $labels_row, $fh_out) = @_;

	my $ct_clms = @{$labels_clm};
	my $ct_rows = @{$labels_row};
	unless ($ct_rows == @{$table}) {
	    print STDOUT "[ERROR 'print_2Dtable_xl'] ILLEGAL INPUT: THe actual number of rows (= ", scalar (@{$table}), ") CLASHES with the number of labels for the rows (= $ct_rows): $! !\n";
	    return 0;
	}

	print $fh_out join ("\t", "$label_corner:", @{$labels_clm}), "\n\n";

	for (my $r=0; $r<$ct_rows; $r++) { # Main for-loop (over rows) #
	    my $row = $table->[$r];

	    unless ($ct_clms == @{$row}) {
		print STDOUT "[ERROR 'print_2Dtable_xl'] ILLEGAL INPUT: The size of the $r th row (=", scalar (@{$row}), ") CLASHES with the number of labels for the columns (= $ct_clms): $! !\n";
		return 0;
	    }

	    my $label_row = $labels_row->[$r];
	    print $fh_out join ("\t", "$label_row:", @{$row}), "\n";

	}	# End of the main for-loop (over rows) #

	print $fh_out "\n";

	return 1;

}	# End of the subroutine 'print_2Dtable_xl' #


# print_pvtype2table:
#	This subroutine prints out tables on a range of P-value types.
#
# INPUT: (\%pvtype2table, \*$fh_out, $label_table), where
#	%pvtype2table = ($pv_type => \@table, ...), with
#	$table[$r]->[$c] gives the value at the intersection of the $r th row and the $c th column of the table associated to the P-value of type $pv_type;
#	$fh_out is the file-handle for the output;
#
# OUTPUT: 1 if the subroutine succeeded,
#	  0 if it failed.
#
sub print_pvtype2table (\%\*$) {

    my ($pvtype2table, $fh_out, $label_table) = @_;

    for (my $indx_pt=0; $indx_pt<$CT_PVTYPES; $indx_pt++) { # Main for-loop (over Pv-types) #
	my $pv_type = $LABELS_PVTYPE[$indx_pt];

	print $fh_out "{ (", $indx_pt + 1, ") P-value Type: $pv_type }\n\n";

	my $table = $pvtype2table->{$pv_type};
	unless (defined $table) {
	    print STDOUT "[ERROR 'print_pvtype2table'] NO TABLE for '$label_table' under the P-value type '$pv_type' !\n";
	    return 0;
	}
	unless ( fill_in_tbl_margin (@{$table}, $CT_SMUs, $CT_SAAs) ) {
	    print STDOUT "[ERROR 'print_pvtype2table'] The subroutine 'fill_in_tbl_margin' FAILED on the table of '$label_table' !\n";
	    return 0;
	}
	unless ( print_2Dtable_xl (@{$table}, 'Smu\sAA', @EXT_LABELS_SAA, @EXT_LABELS_SMU, *${$fh_out}) ) {
	    print STDOUT "[ERROR 'print_pvtype2table'] The subroutine 'print_table_xl' FAILED on the table of '$label_table' !\n";
	    return 0;
	}
	print $fh_out "\n\n";

    }	# End of the main for-loop (over Pv-types) #

    return 1;

}		# End of the subroutine 'print_pvtype2table' #


# make_tbl_ratios_fmt:
#	This satelite subroutine of 'print_pvtype2ratio_table'
#	creates a table of the ratios of the entry of a table to the entry of another table.
#
# INPUT: (\@tbl_num, \@tbl_denom, $fmt_ratio), where
#	@tbl_num is a 2D table whose elements are to be used as numerators;
#	@tbl_denom is a 2D table whose elements are to be used as denominators.
#	$fmt_ratio specifies the format of each ratio, = undef if no format is specified.
#
# OUTPUT: \@tbl_ratios, where
#	$tbl_ratios[$r]->[$c] = $tbl_num[$r]->[$c]/$tbl_denom[$r]->[$c], which is formatted appropriately,
#		or         = 'NA' if $tbl_denom[$r]->[$c] = 0 or undef.
#	
#
sub make_tbl_ratios_fmt (\@\@$) {

	my ($tbl_num, $tbl_denom, $fmt_ratio) = @_;

	my $ct_rows = @{$tbl_num};
	($ct_rows>0) or (return []); # Return an empty array if @{$tbl_num} is empty.

	unless (@{$tbl_denom}>=$ct_rows) {
	    print STDOUT "[ERROR 'make_tbl_ratios_fmt'] ILLEGAL INPUT: The table for denominators has FEWER ROWS (#=", scalar (@{$tbl_denom}), ") than the table for numerator (#= $ct_rows): $! !\n";
	    return undef;
	}
	my $ct_clms = @{$tbl_num->[0]};

	my @tbl_ratios = ();

	my ($fld_wdth) = (defined $fmt_ratio) ? ($fmt_ratio =~ m/^\%(\d+)/) : undef;
	my $myna = (defined $fld_wdth) ? sprintf ("%-${fld_wdth}s", 'NA') : 'NA' ;

	for (my $r=0; $r<$ct_rows; $r++) { # Main outer for-loop #

	    my $row_num = $tbl_num->[$r];
	    my $row_denom = $tbl_denom->[$r];
	    my @row_ratios = ();
	    for (my $c=0; $c<$ct_clms; $c++) { # Main inner for-loop #
		my $num = $row_num->[$c];
		my $denom = $row_denom->[$c];
		unless (defined $denom) {
		    print STDOUT "[WARNING 'make_tbl_ratios_fmt'] Found an UNDEFINED DENOMINATOR at the $r th row \@ the $c th column: $! !\n";
		    print STDOUT "                              --- I will skip the cell ...\n\n";
		    push @row_ratios, $myna;
		    next;
		}
		unless ($denom > 0) {
		    push @row_ratios, $myna;
		    next;
		}
		my $ratio = $num/$denom;
		(defined $fmt_ratio) and ($ratio = sprintf ($fmt_ratio, $ratio));
		push @row_ratios, $ratio;

	    }		# End of the main inner for-loop #

	    push @tbl_ratios, \@row_ratios;

	}	# End of the main outer for-loop #

	return \@tbl_ratios;

}		# End of the subroutine 'make_tbl_ratios_fmt' #


	## print_pvtype2ratio_tables (%pvtype2tbl_ctexamined, @tbl_ctpolreps, *${$fh_out}, "%6.4f", '#{replicates with DEFINED P-values}', "#{replicates with polymorphism at the 'selected' site}" ) #

# print_pvtype2ratio_tables:
#	This subroutine prints out tables, each of which consists of 
#	ratios of entries (in the same cells) of two tables,
#	on a range of P-value types.
#	The subroutine was created by modifying 'print_pvtype2table'.
#
# print_pvtype2table:
#	This subroutine prints out tables on a range of P-value types.
#
# INPUT: (\%pvtype2tbl_num, \@tbl_denom, \*$fh_out, $fmt_ratio, $label_tbl_num, $label_tbl_denom), where
#	%pvtype2tbl_num = ($pv_type => \@tbl_num, ...), with
#	$tbl_num[$r]->[$c] giving the value of the table, TO BE USED AS A NUMERATOR, at the intersection of the $r th row and the $c th column, associated to the P-value of type $pv_type;
#	$tbl_denom[$r]->[$c] gives the value of the table, TO BE USED AS A DENOMINATOR, at the intersection of the $r th row and the $c th column, commonly used for all types of P-values;
#	$fh_out is the file-handle for the output;
#	$fmt_ratio specifies the format for each ratio;
#
# OUTPUT: 1 if the subroutine succeeded,
#	  0 if it failed.
#
sub print_pvtype2ratio_table (\%\@\*$$$) {

    my ($pvtype2tbl_num, $tbl_denom, $fh_out, $fmt_ratio, $label_tbl_num, $label_tbl_denom) = @_;

    for (my $indx_pt=0; $indx_pt<$CT_PVTYPES; $indx_pt++) { # Main for-loop (over Pv-types) #
	my $pv_type = $LABELS_PVTYPE[$indx_pt];

	print $fh_out "{ (", $indx_pt + 1, ") P-value Type: $pv_type }\n\n";

	my $tbl_num = $pvtype2tbl_num->{$pv_type};
	unless (defined $tbl_num) {
	    print STDOUT "[ERROR 'print_pvtype2table'] NO TABLE for '$label_tbl_num' under the P-value type '$pv_type' !\n";
	    return 0;
	}
	my $tbl_ratios = make_tbl_ratios_fmt (@{$tbl_num}, @{$tbl_denom}, $fmt_ratio);
	unless ( defined $tbl_ratios) {
	    print STDOUT "[ERROR 'print_pvtype2table'] The subroutine 'make_tbl_ratios_fmt' FAILED to create the RATIOS of the table of '$label_tbl_num' to the table of '$label_tbl_denom' !\n";
	    return 0;
	}

	unless ( print_2Dtable_xl (@{$tbl_ratios}, 'Smu\sAA', @EXT_LABELS_SAA, @EXT_LABELS_SMU, *${$fh_out}) ) {
	    print STDOUT "[ERROR 'print_pvtype2table'] The subroutine 'print_table_xl' FAILED on the table of '$label_tbl_num'/'$label_tbl_denom' !\n";
	    return 0;
	}
	print $fh_out "\n\n";

    }	# End of the main for-loop (over Pv-types) #

    return 1;

}		# End of the subroutine 'print_pvtype2ratio_table' #


# print_pvtype2ratio_tables2:
#	This revised version of the subroutine 'print_pvtype2ratio_tables'
#	receives a hash associating the P-value types with tables for denominators,
#	instead of a single table for denominators as the predecessor does.
#	(CREATED on Feb 18 (Sat), 2012)
#
# print_pvtype2ratio_tables:
#	This subroutine prints out tables, each of which consists of 
#	ratios of entries (in the same cells) of two tables,
#	on a range of P-value types.
#	The subroutine was created by modifying 'print_pvtype2table'.
#
# print_pvtype2table:
#	This subroutine prints out tables on a range of P-value types.
#
# INPUT: (\%pvtype2tbl_num, \%pvtype2tbl_denom, \*$fh_out, $fmt_ratio, $label_tbl_num, $label_tbl_denom), where
#	%pvtype2tbl_num = ($pv_type => \@tbl_num, ...), with
#	$tbl_num[$r]->[$c] giving the value of the table, TO BE USED AS A NUMERATOR, at the intersection of the $r th row and the $c th column, associated to the P-value of type $pv_type;
#	%pvtype2tbl_denom = ($pv_type => \@tbl_denom, ...), with
#	$tbl_denom[$r]->[$c] giving the value of the table, TO BE USED AS A DENOMINATOR, at the intersection of the $r th row and the $c th column, commonly used for all types of P-values;
#	$fh_out is the file-handle for the output;
#	$fmt_ratio specifies the format for each ratio;
#
# OUTPUT: 1 if the subroutine succeeded,
#	  0 if it failed.
#
sub print_pvtype2ratio_table2 (\%\%\*$$$) {

    my ($pvtype2tbl_num, $pvtype2tbl_denom, $fh_out, $fmt_ratio, $label_tbl_num, $label_tbl_denom) = @_;

    for (my $indx_pt=0; $indx_pt<$CT_PVTYPES; $indx_pt++) { # Main for-loop (over Pv-types) #
	my $pv_type = $LABELS_PVTYPE[$indx_pt];

	print $fh_out "{ (", $indx_pt + 1, ") P-value Type: $pv_type }\n\n";

	my $tbl_num = $pvtype2tbl_num->{$pv_type};
	unless (defined $tbl_num) {
	    print STDOUT "[ERROR 'print_pvtype2table'] NO TABLE for '$label_tbl_num' under the P-value type '$pv_type' !\n";
	    return 0;
	}

		# ADDED in creation of 'print_pvtype2ratio_table2' (on Feb 18 (Sat), 2012) #
	my $tbl_denom = $pvtype2tbl_denom->{$pv_type};
	unless (defined $tbl_denom) {
	    print STDOUT "[ERROR 'print_pvtype2table'] NO TABLE for '$label_tbl_denom' under the P-value type '$pv_type' !\n";
	    return 0;
	}

	my $tbl_ratios = make_tbl_ratios_fmt (@{$tbl_num}, @{$tbl_denom}, $fmt_ratio);
	unless ( defined $tbl_ratios) {
	    print STDOUT "[ERROR 'print_pvtype2table'] The subroutine 'make_tbl_ratios_fmt' FAILED to create the RATIOS of the table of '$label_tbl_num' to the table of '$label_tbl_denom' !\n";
	    return 0;
	}

	unless ( print_2Dtable_xl (@{$tbl_ratios}, 'Smu\sAA', @EXT_LABELS_SAA, @EXT_LABELS_SMU, *${$fh_out}) ) {
	    print STDOUT "[ERROR 'print_pvtype2table'] The subroutine 'print_table_xl' FAILED on the table of '$label_tbl_num'/'$label_tbl_denom' !\n";
	    return 0;
	}
	print $fh_out "\n\n";

    }	# End of the main for-loop (over Pv-types) #

    return 1;

}		# End of the subroutine 'print_pvtype2ratio_table' #
