# Supplementary material for: Detecting negative selection on recurrent mutations using gene genealogy
Source: BMC Genet. 2013 May 7;14:37. doi: 10.1186/1471-2156-14-37 (PMC3661350; doi:10.1186/1471-2156-14-37)
Supplement: Additional file 3 — A ZIP archive that contains the original versions of a Perl module implementing our new parsimony algorithm, as well as of Perl and Bourne shell scripts used for our simulation data analyses to examine the performances of various neutrality tests including our two new tests. It also contains a README file that describes how to use the modules and scripts. (The modules and scripts will run on a Mac OS X terminal. And they should probably run on other UNIX platforms as well, although we have not tested whether they indeed will.) The latest version of the modules and scripts, as well as some null-distributions, can be found in the DENSERM directory at the FTP repository of the Bioinformatics Organization [95]. [file 1471-2156-14-37-S3.zip › additional_file_3/DENSERM_P/Parsing5/Summary1mut/summarize_br_pars_msms.5_1mut.pl]

#!/usr/bin/perl
#
###################################################################################
#	DENSERM_P: A package to DEtect Negative SElection on Recurrent Mutations
#			(almost exclusively via Perl modules and scripts).
#	Version 0.3: Copyright (C) 2012 Kiyoshi Ezawa
#
#    This package is free software: you can redistribute it and/or modify
#    it under the terms of the GNU General Public License as published by
#    the Free Software Foundation, either version 3 of the License, or
#    (at your option) any later version.
#
#    This package is distributed in the hope that it will be useful,
#    but WITHOUT ANY WARRANTY; without even the implied warranty of
#    MERCHANTABILITY or FITNESS FOR A PARTICULAR PURPOSE.  See the
#    GNU General Public License for more details.
#
#    You should have received a copy of the GNU General Public License, "GNU_GPL.txt",
#    along with this package.  If not, see <http://www.gnu.org/licenses/>.
#
#    The author can be contacted by e-mailing to <kezawa dot ezawa3 at gmail dot com>
#    (replace " dot " and " at " with "." and "@", respectively).
###################################################################################
#
# summarize_br_pars_msms.5_1mut.pl:
#	This Perl script was created by modifying 'summarize_br_pars_msms.5_1wh.pl'.
#	It summarizes the statistics on the sampled mutants, instead of those on the whole sample as the predecessor does,
#	out of 'hyperser_br_pars_out_msms.5.pl'.
#	To be specific, the statistics are: the average pairwise sequence difference, i.e. pi, among mutants (and its ratio to pi among all sequences; the frequency of the commonest mutant haplotype (conditional on the number of mutant haplotypes); and the number of mutant samples conditional on the number of mutant haplotypes.
#	(CREATION BEGAN on Jan 23 (Mon), 2012, ENDED on Jan (), 2012)
#
# summarize_br_pars_msms.5_1wh.pl:
#	This Perl script summarizes the outputs of 'hyperser_br_pars_out_msms.5.pl',
#	especially the statistics on the whole sample, like Tajima's D, Ewens's test statistic,
#	and the Ewens-Watterson test statistic.
#	It was created by modifying 'summarize_br_pars_msms.1.pl'.
#	(CTEATION BEGAN on Jan 21 (Sat), 2012, ENDED on Jan (), 2012)
#
# summarize_br_pars_msms.1.pl:
#	This Perl script summarizes the outputs of 'ser_br_pars_out_msms.1.pl'
#	and of 'hyperser_br_pars_out_msms.1.pl'.
#	(CREATION BEGAN on Dec 29 (Thu), 2011, ENDED on Dec 30 (Fri), 2011)
#
#	REVISESD on Dec 31 (Sat), 2011:
#	The script now increments #{forward mutations} by 1 if the ancestral state is NOT WT (i.e. '0'),
#	AND if the total number of mutant descendants is LESS THAN the total number of mutant sequences.
#

use strict;
use warnings;

use MyFile_manipu qw( open_input_file2 open_output_file list_sessions_ext tfm_labels2indices );
use MyArrayManipu qw( multiple_sort );
##use MyArrayManipu_num qw( binsearch_num );

$| = 1; # Flush the buffer for the standard output everytime data flows into it. #

my $plscript_path = $0;
my ($plscript_name)  = ($plscript_path =~ m!([^/]+)$!);
unless ((defined $plscript_name) and ($plscript_name =~ m/\S/)) {
     print STDERR "[ERROR] FAILED to EXTRACT a SCRIPT NAME from the path '$plscript_path' !\n";
	print STDERR "[ERROR '$plscript_path'] $!\n";
	die ;
}

	# Modified in creation of 'summarize_br_pars_msms.5_1wh.pl' (on Jan 21 (Sat), 2012) #
our @FLD_LABELS1 = ('#Rep_ID', '#{chromosomes}', '#{neut_seg_sites}', 'fin_freq', '#{Hypotheses}');
our @FLD_LABELS2wh = ('theta_w', 'pi', 'D_taj', '#{haplotypes}', 'freq_commonest_haplotype', 'haplotype_homozygosity', 'haplotype,frequencies');
our @FLD_LABELS2mut = ('Hypothesis_ID', 'WT_at_selected', '#{mut_sat_selected}', 'pi(muts)', 'pi(muts)/pi', '#{mut_haplotypes}', 'freq_commonest_mut_haplotype', 'mut,haplotype,frequencies');
=for the predecessor 'summarize_br_pars_msms.1.pl'
our @FLD_LABELS1 = ('#Rep_ID', '#{chromosomes}', '#{neut_seg_sites}', 'fin_freq', '#{parsim_scenarios}');
our @FLD_LABELS2 = ('Pars_scen_ID',  'ancestral_state', "#{WT(eq'0')}", "#{mutants(ne'0')}", '#{parsim_chgs}', '#{muts(0->others)}', '#{muts(others->0)}', '#IBD,descendants,of,fw,mutants', '#IBD,descendants,of,bw,mutants');
=cut

	### Input/OUtput directories/files ###

	# $infile = "$indir/$infile_pref$size$infile_suff", with
	# $indir = "$intopdir/$indir_pref1$label_snu/$indir_pref2$label_smu/$indir_pref3$label_sAA".
	#
=for the predecessor 'summarize_br_pars_msms.1.pl'
##my $intopdir = "../TESTs/Test1d2"; # For TESTING (1)
##my $intopdir = "../TESTs/Test1c1"; # For TESTING (2)
=cut
##my $intopdir = "../TESTs/Test1c"; # For TESTING
my $intopdir = "../FullScale"; # For full-scale analyses. 
my $indir_pref1 = 'Snu_';
my $indir_pref2 = 'Smu_';
my $indir_pref3 = 'SAA_';
my $infile_pref = 'tbl_summ_size';
my $infile_suff = '.txt.gz';

	# $outfile1 = "$outdir/$outfile1_pref$size$outfile_suff", and
	# $outfile2 = "$outdir/$outfile2_pref$size$outfile_suff", and
	# $outfile3 = "$outdir/$outfile3_pref$size$outfile_suff", with (--- ADDED in creation of 'summarize_br_pars_msms.5_1wh.pl' (on Jan 21 (Sat), 2012))
	# $outdir = "$outtopdir/$outdir_pref1$label_snu/$outdir_pref2$label_smu/$outdir_pref3$label_sAA".
	#
=for the predecessor 'summarize_br_pars_msms.1.pl'
##my $outtopdir = "TESTs/Test1d2c"; # For TESTING (1)
##my $outtopdir = "TESTs/Test1c1a"; # For TESTING (2)
=cut
##my $outtopdir = "TESTs/Test1c2"; # For TESTING
my $outtopdir = "FullScale"; # For full-scale analyses.
my $outdir_pref1 = $indir_pref1;
my $outdir_pref2 = $indir_pref2;
my $outdir_pref3 = $indir_pref3;

	# REVISED in creation of 'summarize_br_pars_msms.5_1mut.pl' on Jan 23 (Mon), 2012. #
my $outfile1_pref = 'stat_pimut_size';
my $outfile2_pref = 'stat_pimut_div_pi_size';
my $outfile3_pref = 'stat_frqcommonestmut_size';
my $outfile4_pref = 'stat_ctmuts_ctmutalleles_size';
=for the predecessor 'summarize_br_pars_msms.5_1wh.pl'
	# REVISED in creation of 'summarize_br_pars_msms.5_1wh.pl' on Jan 21 (Sat), 2012. #
my $outfile1_pref = 'stat_d_taj_size';
my $outfile2_pref = 'stat_ewens_test_size';
my $outfile3_pref = 'stat_ewens_watterson_test_size';
=cut
=for the predecessor 'summarize_br_pars_msms.1.pl'
my $outfile1_pref = 'stat_totmutcts_size';
my $outfile2_pref = 'stat_maxmutcts_size';
=cut
my $outfile_suff = '.txt.gz';


	### Check input/output directories/files ###

unless ((-d $intopdir) and ( -r $intopdir) ) {
	print STDOUT "[ERROR '$plscript_name'] CanNOT FIND a readable TOP-TOP INPUT DIRECTORY '$intopdir' !\n";
	print STDERR "[ERROR '$plscript_name'] $! !\n\n";
	die ;
}

my $labels_snu = list_sessions_ext ($intopdir, $indir_pref1, '', 'dr');
unless ((defined $labels_snu) and (@{$labels_snu}>0)) {
	print STDOUT "[ERROR '$plscript_name'] Found NO DIRECTORIES named '${indir_pref1}xxx' in the directory '$intopdir' !\n";
	print STDERR "[ERROR '$plscript_name'] $! !\n\n";
	die ;
}


unless (-d $outtopdir) {
    unless (0 == system ("mkdir -p $outtopdir") ) {
	print STDOUT "[ERROR '$plscript_name'] FAILED to CREATE the TOP-TOP OUTPUT DIRECTORY '$outtopdir': $? !\n";
	print STDERR "[ERROR '$plscript_name'] $! !\n\n";
	die ;
    }
}
unless ((-r $outtopdir) and (-w $outtopdir)) {
    unless (0 == system ("chmod -R u+rw $outtopdir") ) {
	print STDOUT "[ERROR '$plscript_name'] FAILED to CHANGE the permission MODES of the directory '$outtopdir': $? !\n";
	print STDERR "[ERROR '$plscript_name'] $! !\n";
	die ;
    }
}


	## Declare the Beginning of the Program ##

print STDOUT "\n<<<<< Program name: $plscript_name (path: $plscript_path) >>>>>\n\n";

print STDOUT "Input files: {in_dir}/$infile_pref\{ssize\}$infile_suff,\n";
print STDOUT "        where {in_dir} = {intop_dir}/$indir_pref1\{label_snu\}/$indir_pref2\{label_smu\}/$indir_pref3\{label_sAA\} ,\n";
print STDOUT "        with {intop_dir} = $intopdir ,\n";
print STDOUT "             {label_snu} = ", join (', ', @{$labels_snu}), " ,\n";
print STDOUT "        ({label_smu}, {label_sAA}, and {ssize} will be searched for later).\n\n";

print STDOUT "Output files:\n";

	# REVISED in creation of 'summarize_br_pars_msms.5_1mut.pl' (on Jan 23 (Mon), 2012). # 
print STDOUT "  (for pi among mutants)                   {out_dir}/$outfile1_pref\{ssize\}$outfile_suff,\n";
print STDOUT "  (for pi among mutants div pi)            {out_dir}/$outfile2_pref\{ssize\}$outfile_suff,\n";
print STDOUT "  (for commonest-mutant frequency)         {out_dir}/$outfile3_pref\{ssize\}$outfile_suff,\n";
print STDOUT "  (for #{mutants} conditional on #{mutant alleles}) {out_dir}/$outfile4_pref\{ssize\}$outfile_suff,\n";
=for the predecessor 'summarize_br_pars_msms.5_1wh.pl'
	# REVISED in creation of 'summarize_br_pars_msms.5_1wh.pl' (on Jan 21 (Sat), 2012). #
print STDOUT "  (for Tajima's D)                {out_dir}/$outfile1_pref\{ssize\}$outfile_suff,\n";
print STDOUT "  (for Ewens' test)               {out_dir}/$outfile2_pref\{ssize\}$outfile_suff,\n";
print STDOUT "  (for the Ewens-Watterson test)  {out_dir}/$outfile3_pref\{ssize\}$outfile_suff,\n";
=cut
=for the predecessor 'summarize_br_pars_msms.1.pl'
print STDOUT "  (for total mutant counts)    {out_dir}/$outfile1_pref\{ssize\}$outfile_suff,\n";
print STDOUT "  (for maxumum mutant counts)  {out_dir}/$outfile2_pref\{ssize\}$outfile_suff,\n";
=cut
print STDOUT "        where {out_dir} = {outtop_dir}/$outdir_pref1\{label_snu\}/$outdir_pref2\{label_smu\}/$outdir_pref3\{label_sAA\} ,\n";
print STDOUT "        with {outtop_dir} = $outtopdir ,\n";
print STDOUT "        ({label_snu}, {label_smu}, {label_sAA}, and {ssize} will be the same as those for the input files).\n\n";


print STDOUT "\n<<<<< Now, the Main Processes will BEGIN !!! >>>>>\n\n";

foreach my $label_snu (@{$labels_snu}) { # Main outermost foreach-loop (over SNUs) #

    print STDOUT "\n<<<< SNU:  $label_snu >>>>\n\n";


    my $inmiddir1 = "$intopdir/$indir_pref1$label_snu";
    my $outmiddir1 = "$outtopdir/$outdir_pref1$label_snu";

    unless (( -d $inmiddir1 ) and ( -r $inmiddir1 )) {
	print STDOUT "[ERROR '$plscript_name'] CanNOT FIND a readable RANK 1 MIDDLE-INPUT DIRECTORY '$inmiddir1' !\n";
	print STDERR "[ERROR '$plscript_name'] $! !\n";
	die ;
    }

    print STDOUT "Rank 1 Middle-input directory:  $inmiddir1 ,\n";
    print STDOUT "Rank 1 Middle-output directory: $outmiddir1 .\n\n";

    my $labels_smu = list_sessions_ext ($inmiddir1, $indir_pref2, '', 'dr');
    unless ((defined $labels_smu) and (@{$labels_smu}>0)) {
	print STDOUT "[ERROR '$plscript_name'] Found NO DIRECTORIES named '${indir_pref2}xxx' in the directory '$inmiddir1' !\n";
	print STDERR "[ERROR '$plscript_name'] $! !\n\n";
	die ;
    }

    print STDOUT "{Labels for SMU} = ", join (', ', @{$labels_smu}), " .\n\n";

    foreach my $label_smu (@{$labels_smu}) { # Main outer foreach-loop (over SMUs) #

	print STDOUT "\n<<< SMU: $label_smu >>>\n\n";

	my $inmiddir2 = "$inmiddir1/$indir_pref2$label_smu";
	my $outmiddir2 = "$outmiddir1/$outdir_pref2$label_smu";

	unless (( -d $inmiddir2 ) and ( -r $inmiddir2 )) {
	    print STDOUT "[ERROR '$plscript_name'] CanNOT FIND a RANK 2 MIDDLE-INPUT DIRECTORY '$inmiddir2' !\n";
	    print STDERR "[ERROR '$plscript_name'] $! !\n\n";
	    die ;
	}

	print STDOUT "Rank 2 Middle-input directory:  $inmiddir2 ,\n";
	print STDOUT "Rank 2 Middle-output directory: $outmiddir2 .\n\n";

	my $labels_sAA = list_sessions_ext ($inmiddir2, $indir_pref3, '', 'dr');
	unless ((defined $labels_sAA) and (@{$labels_sAA}>0)) {
	    print STDOUT "[ERROR '$plscript_name'] Found NO DIRECTORIES named '${indir_pref3}xxx' in the directory '$inmiddir2' !\n";
	    print STDERR "[ERROR '$plscript_name'] $! !\n\n";
	    die ;
	}

	print STDOUT "{Labels for sAA} = ", join (', ', @{$labels_sAA}), " .\n\n";

	foreach my $label_sAA (@{$labels_sAA}) { # Main middle foreach-loop (over sAAs) #

	    (my $sAA = $label_sAA) =~ s/neg$/\-/;

	    print STDOUT "\n<< SAA:   $sAA >>\n\n";

	    my $indir = "$inmiddir2/$indir_pref3$label_sAA";
	    my $outdir = "$outmiddir2/$outdir_pref3$label_sAA";

	    unless (( -d $indir ) and ( -r $indir )) {
		print STDOUT "[ERROR '$plscript_name'] CanNOT FIND a readable INPUT DIRECTORY '$indir' !\n";
		print STDERR "[ERROR '$plscript_name'] $! !\n";
		die ;
	    }
	    print STDOUT "Input directory: $indir .\n\n";

	    my $list_ssizes = list_sessions_ext ($indir, $infile_pref, $infile_suff, '-r') ;
	    unless ((defined $list_ssizes) and (@{$list_ssizes}>0)) {
		print STDOUT "[ERROR '$plscript_name'] Found NO INPUT FILES named as '${infile_pref}xxx$infile_suff' !\n";
		print STDERR "[ERROR '$plscript_name'] $! !\n";
		die ;
	    }
	    my $ct_ssizes = @{$list_ssizes};
	    print STDOUT "\n --- fetched $ct_ssizes sample sizes: ", join (', ', @{$list_ssizes}), " ...\n\n";

	    unless ( -d $outdir ) {
		unless (0 == system ("mkdir -p $outdir") ) {
		    print STDOUT "[ERROR '$plscript_name'] FAILED to CREATE an output directory '$outdir' !\n";
		    print STDERR "[ERROR '$plscript_name'] $! \n";
		    die ;
		}
	    }
	    unless (( -r $outdir ) and ( -w $outdir )) {
		unless (0 == system ("chmod -R u+rw $outdir" ) ) {
		    print STDOUT "[ERROR '$plscript_name'] FAILED to CHANGE permission MODES of the OUTPUT DIRECTORY '$outdir' !\n";
		    print STDERR "[ERROR '$plscript_name'] $! !\n";
		    die ;
		}
	    }
	    print STDOUT " --- The Output directory '$outdir' is now ready ...\n\n";

	    foreach my $ssize (@{$list_ssizes}) { # Main inner foreach-loop (over sample sizes) #
		local $/ = ''; # Use blank lines as input record searators #
	
		print STDOUT "< Sample size = $ssize >\n\n";

			### First, read in an input file ###

			# MOFIFIED in creation of 'summarize_br_pars_msms.5_1mut.pl' (on Jan 23 (Mon), 2012).
		my %ctmuthaplos_ctmutants_pimuts2wgt; # = ("$ct_mut_haplos:$ct_muts:$pi_muts" => $weight, ...), where $weight = 1/#{possible scenarios regarding the wild-type (at the 'selected' site)}
		my %ctmuthaplos_ctmutants_pimutsdivpi2wgt; # = ("$ct_mut_haplos:$ct_muts:$pimuts_div_pi" => $weight, ...), where $weight = 1/#{possible scenarios regarding the wild-type (at the 'selected' site)}
		my %ctmuthaplos_ctmutants_frqcommonestmut2wgt; # = ("$ct_mut_haplos:$ct_muts:$frq_commonest_mut" => $weight, ...), where $weight = 1/#{possible scenarios regarding the wild-type (at the 'selected' site)}
		my %ctmuthaplos_ctmutants2wgt; # = ("$ct_mut_haplos:$ct_muts" => $weight, ...), where $weight = 1/#{possible scenarios regarding the wild-type (at the 'selected' site)}
=for the predecessor 'summarize_br_pars_msms.5_1wh.pl'
			# MODIFIED in creation of 'summarize_br_pars_msms.5_1wh.pl' (on Jan 21 (Sat), 2012).
		my %cthaplos_ctmutants_dtaj2wgt; # = ("$ct_haplos:$ct_muts:$d_taj" => $weight, ...), where $weight = 1/#{possible scenarios regarding the wild-type (at the 'selected' site)}
		my %cthaplos_ctmutants_frqcommonest2wgt; # = ("$ct_haplos:$ct_muts:$freq_commonest_haplotype" => $weight, ...), where $weight = 1/#{possible scenarios regarding the wild-type (at the 'selected' site)}
		my %cthaplos_ctmutants_haplhomo2wgt; # = ("$ct_haplos:$ct_muts:$haplotype_homozygosity" => $weight, ...), where $weight = 1/#{possible scenarios regarding the wild-type (at the 'selected' site)}
		## my %ctfwmuts_ctbwmuts_totctmuts2wgt; # = ("$ct_fw_muts:$ct_bw_muts:$totct_mutants" => $weight, ...) where $weight = 1/#{parsimonious scenarios for a simulation} for each parsimonious scenario for a simulation.
		## my %ctfwmuts_ctbwmuts_maxctmuts2wgt; # = ("$ct_fw_muts:$ct_bw_muts:$maxct_mutants" => $weight, ...) where $maxct_mutants = max [ #{mutants descended from a (forward) mutation event} ].
=cut

		my $ct_reps = 0; # = #{simulated replicates}
		my $ct_fxd_wt = 0; # = #{simulations with the wild type fixed}.
		my $ct_fxd_mut = 0; # = #{simulations with the mutant fixed}.

		my $infile_name = "$infile_pref$ssize$infile_suff";
		my $infile = "$indir/$infile_name";
		unless (( -f $infile ) and ( -r $infile )) {
		    print STDOUT "[ERROR '$plscript_name'] CanNOT FIND a readable INPUT FILE '$infile' !\n";
		    print STDERR "[ERROR '$plscript_name'] $! !\n";
		    die ;
		}
	
		print STDOUT "Input file: $infile .\n";
	
		my $fh_in = open_input_file2 ($infile); 
		unless (defined $fh_in) {
		    print STDOUT "[ERROR '$plscript_name'] FAILED the subroutine 'open_input_file2' on the input file '$infile' !\n";
		    print STDOUT "[ERROR '$plscript_name'] $! !\n";
		    die ;
		}

		my $inheader_chunk = <$fh_in>;

			# MODIFIED in creation of 'summarize_br_pars_msms.5_1wh.pl' on Jan 21 (Sat), 2012.
		my ($header1, $header2wh, $header2mut) = split /\n+/, $inheader_chunk;
		##my ($header1, $header2) = split /\n+/, $inheader_chunk;

		my $fld_indices1 = tfm_labels2indices (@FLD_LABELS1, $header1);
		unless (defined $fld_indices1) {
		    print STDOUT "[ERROR '$plscript_name'] 'tfm_labels2indices' FAILED on the title-header:\n";
		    print STDOUT " '$header1' !\n";
		    print STDERR "[ERROR '$plscript_name'] $! !\n";
		    die ;
		}
			# MODIFIED in creation of 'summarize_br_pars_msms.5_1wh.pl' on Jan 21 (Sat), 2012.
		my $fld_indices2wh = tfm_labels2indices (@FLD_LABELS2wh, $header2wh);
		##my $fld_indices2 = tfm_labels2indices (@FLD_LABELS2, $header2);
		unless (defined $fld_indices2wh) {
		    print STDOUT "[ERROR '$plscript_name'] 'tfm_labels2indices' FAILED on the line-header:\n";
		    print STDOUT " '$header2wh' !\n";
		    ##print STDOUT " '$header2' !\n";
		    print STDERR "[ERROR '$plscript_name'] $! !\n";
		    die ;
		}

			# ADDED in creation of 'summarize_br_pars_msms.5_1wh.pl' (on Jan 21 (Sat), 2012). #
		my $fld_indices2mut = tfm_labels2indices (@FLD_LABELS2mut, $header2mut);
		unless (defined $fld_indices2mut) {
		    print STDOUT "[ERROR '$plscript_name'] 'tfm_labels2indices' FAILED on the line-header:\n";
		    print STDOUT " '$header2mut' !\n";
		    print STDERR "[ERROR '$plscript_name'] $! !\n";
		    die ;
		}


			# MODIFIED in creation of 'summarize_br_pars_msms.5_1wh.pl' on Jan 21 (Sat), 2012.
		my $max_indx1 = my $max_indx2wh  = my $max_indx2mut = 0;
		##my $max_indx1 = my $max_indx2  = 0;

		foreach my $indx (@{$fld_indices1}) { ($max_indx1 < $indx) and ($max_indx1 = $indx); }

			# MODIFIED in creation of 'summarize_br_pars_msms.5_1wh.pl' on Jan 21 (Sat), 2012.
		foreach my $indx (@{$fld_indices2wh}) { ($max_indx2wh < $indx) and ($max_indx2wh = $indx); }
		foreach my $indx (@{$fld_indices2mut}) { ($max_indx2mut < $indx) and ($max_indx2mut = $indx); }
		##foreach my $indx (@{$fld_indices2}) { ($max_indx2 < $indx) and ($max_indx2 = $indx); }


		my $ct_chrm = $ssize;
		my $ct_neut_segsites;

		while (my $in_chunk = <$fh_in>) { # 1st inner-inner while-loop (over simulated replicates) #

		    my @lines = split /\n+/, $in_chunk;
		    my $title = shift @lines;
		    my @flds_title = split /\s+/, $title;
		    unless (@flds_title > $max_indx1) {
			print STDOUT "[ERROR '$plscript_name'] ILLEGAL TITLE LINE (with ", scalar (@flds_title), " fields):\n";
			print STDOUT " '$title' !\n";
			print STDERR "[ERROR '$plscript_name'] $! !\n";
			die ;
		    }

			# MODIFIED in creation of 'summarize_br_pars_msms.5_1wh.pl' on Jan 21 (Sat), 2012. #
		    my ($rep_id, $ct_chrm1, $ct_neut_segsites1, $fin_freq, $ct_hypotheses) = @flds_title[@{$fld_indices1}];
	## our @FLD_LABELS1 = ('#Rep_ID', '#{chromosomes}', '#{neut_seg_sites}', 'fin_freq', '#{Hypotheses}');
		    ##my ($rep_id, $ct_chrm1, $ct_neut_segsites1, $fin_freq, $ct_psm_scns) = @flds_title[@{$fld_indices1}];

		    (defined $ct_neut_segsites) or ($ct_neut_segsites = $ct_neut_segsites1);
		    unless (($ct_chrm == $ct_chrm1) and ($ct_neut_segsites == $ct_neut_segsites1)) {
			print STDOUT "[ERROR '$plscript_name'] ILLEGAL INPUT: The replicate ID '$rep_id' has $ct_chrm1 chromosomes and $ct_neut_segsites1 neutral segregated sites, whereas the former should number $ct_chrm and the latter should number $ct_neut_segsites !\n";
			print STDERR "[ERROR '$plscript_name'] $! !\n";
			die ;
		    }

			# Retrieve the whole-sample statistics. #
			# (ADDED in creation of 'summarize_br_pars_msms.5_1wh.pl' on Jan 21 (Sat), 2012.) #

		    my $line_wh = shift @lines;
		    my @flds_wh_stats = split /\s+/, $line_wh;
		    unless (@flds_wh_stats > $max_indx2wh) { 
			print STDOUT "[ERROR '$plscript_name'] ILLEGAL TAG LINE for the whole sample statistics (with ", scalar (@flds_wh_stats), " fields):\n";
			print STDOUT " '$line_wh' !\n";
			print STDERR "[ERROR '$plscript_name'] $! !\n";
			die ;
		    }
		    my ($theta_w, $pi, $d_taj, $ct_haplos, $freq_commonest_haplo, $haplo_homozygosity, $cnct_haplo_freqs) = @flds_wh_stats[@{$fld_indices2wh}];

	## our @FLD_LABELS2wh = ('theta_w pi', 'D_taj', '#{haplotypes}', 'freq_commonest_haplotype', 'haplotype_homozygosity', 'haplotype,frequencies');

			# MODIFIED in creation of 'summarize_br_pars_msms.5_1wh.pl' on Jan 21 (Sat), 2012. #
		    unless ($ct_hypotheses == @lines) {
			print STDOUT "[ERROR '$plscript_name'] ILLEGAL INPUT: The number of recorded hypotheses on the ancestral state is ", scalar (@lines), ", whereas there should actually be $ct_hypotheses hypotheses for the replication ID '$rep_id' !\n";
		    ##unless ($ct_psm_scns == @lines) {
			##print STDOUT "[ERROR '$plscript_name'] ILLEGAL INPUT: The number of recorded parsimonious scenarios is ", scalar (@lines), ", whereas there should actually be $ct_psm_scns parsimonous scenarios for the replication ID '$rep_id' !\n";
			print STDERR "[ERROR '$plscript_name'] $! !\n";
			die ;
		    }

		    $ct_reps++;

			# MODIFIED in creation of 'summarize_br_pars_msms.5_1wh.pl' on Jan 21 (Sat), 2012. #
		    my $wgt = 1/$ct_hypotheses;
		    ##my $wgt = 1/$ct_psm_scns;
		    my $sbct_fxd_wt = my $sbct_fxd_mut = 0;
		    while (my $line = shift @lines) { # Innermost while-loop (over parsimonious scenarios) #

			my @flds_line = split /\s+/, $line;

			# MODIFIED in creation of 'summarize_br_pars_msms.5_1wh.pl' on Jan 21 (Sat), 2012. #
			unless (@flds_line > $max_indx2mut) {
			##unless (@flds_line > $max_indx2) {
			    print STDOUT "[ERROR '$plscript_name'] ILLEGAL SCENARIO LINE (with ", scalar (@flds_line), " fields):\n";
			    print STDOUT "   '$line' !\n";
			    print STDERR "[ERROR '$plscript_name'] $! !\n";
			    die ;
			}

			# MODIFIED in creation of 'summarize_br_pars_msms.5_1wh.pl' on Jan 21 (Sat), 2012. #
			my ($hyp_id, $wt_state, $ct_muts, $pi_muts, $pi_muts_div_pi, $ct_mut_haplotypes, $freq_commonest_mut_haplo) = @flds_line[@{$fld_indices2mut}];
			##my ($psn_id, $anc_state, $ct_wts, $ct_muts, $ct_psm_chgs, $ct_fw_muts, $ct_bw_muts, $cts_ibd_descs_fw_muts, $cts_ibd_descs_bw_muts) = @flds_line[@{$fld_indices2}];

	## our @FLD_LABELS2mut = ('Hypothesis_ID', 'WT_at_selected', '#{mut_sat_selected}', 'pi(muts)', 'pi(muts)/pi', '#{mut_haplotypes}', 'freq_commonest_mut_haplotype', 'mut,haplotype,frequencies');


				# A Potential BUG fixed on Jan 23 (Mon), 2012. #
			($ct_muts == 0) and ($sbct_fxd_wt += $wgt);
			($ct_muts == $ct_chrm) and ($sbct_fxd_mut += $wgt);
			# MODIFIED in creation of 'summarize_br_pars_msms.5_1wh.pl' on Jan 21 (Sat), 2012. #
			##($ct_muts == 0) and ($sbct_fxd_wt++);
			####($ct_wts == $ct_chrm) and ($sbct_fxd_wt++);
			##($ct_muts == $ct_chrm) and ($sbct_fxd_mut++);

			  # Skip non-segregating sites. #
			  # (ADDED in creation of 'summarize_br_pars_msms.5_1mut.pl' on Jan 23 (Mon), 2012.) #
			(($ct_muts == 0) or ($ct_muts == $ct_chrm)) and next;

			# MAJOR REVISION in creation of 'summarize_br_pars_msms.5_1mut.pl' on Jan 23 (Mon), 2012. #
			my $key1 = join (':', $ct_mut_haplotypes, $ct_muts, $pi_muts);
			my $key2 = join (':', $ct_mut_haplotypes, $ct_muts, $pi_muts_div_pi);
			my $key3 = join (':', $ct_mut_haplotypes, $ct_muts, $freq_commonest_mut_haplo);
			my $key4 = join (':', $ct_mut_haplotypes, $ct_muts);

			(defined $ctmuthaplos_ctmutants_pimuts2wgt{$key1}) or ($ctmuthaplos_ctmutants_pimuts2wgt{$key1} = 0);
			$ctmuthaplos_ctmutants_pimuts2wgt{$key1} += $wgt;

			(defined $ctmuthaplos_ctmutants_pimutsdivpi2wgt{$key2}) or ($ctmuthaplos_ctmutants_pimutsdivpi2wgt{$key2} = 0);
			$ctmuthaplos_ctmutants_pimutsdivpi2wgt{$key2} += $wgt;

			(defined $ctmuthaplos_ctmutants_frqcommonestmut2wgt{$key3}) or ($ctmuthaplos_ctmutants_frqcommonestmut2wgt{$key3} = 0);
			$ctmuthaplos_ctmutants_frqcommonestmut2wgt{$key3} += $wgt;

			(defined $ctmuthaplos_ctmutants2wgt{$key4}) or ($ctmuthaplos_ctmutants2wgt{$key4} = 0);
			$ctmuthaplos_ctmutants2wgt{$key4} += $wgt;

		## my %ctmuthaplos_ctmutants_pimuts2wgt; # = ("$ct_mut_haplos:$ct_muts:$pi_muts" => $weight, ...), where $weight = 1/#{possible scenarios regarding the wild-type (at the 'selected' site)}
		## my %ctmuthaplos_ctmutants_pimutsdivpi2wgt; # = ("$ct_mut_haplos:$ct_muts:$pimuts_div_pi" => $weight, ...), where $weight = 1/#{possible scenarios regarding the wild-type (at the 'selected' site)}
		## my %ctmuthaplos_ctmutants_frqcommonestmut2wgt; # = ("$ct_mut_haplos:$ct_muts:$frq_commonest_mut" => $weight, ...), where $weight = 1/#{possible scenarios regarding the wild-type (at the 'selected' site)}
		## my %ctmuthaplos_ctmutants2wgt; # = ("$ct_mut_haplos:$ct_muts" => $weight, ...), where $weight = 1/#{possible scenarios regarding the wild-type (at the 'selected' site)}

=for the predecessor 'summarize_br_pars_msms.5_1wh.pl'
			# MAJOR REVISION in creation of 'summarize_br_pars_msms.5_1wh.pl' on Jan 21 (Sat), 2012. #
			my $key1 = join (':', $ct_haplos, $ct_muts, $d_taj);
			my $key2 = join (':', $ct_haplos, $ct_muts, $freq_commonest_haplo);
			my $key3 = join (':', $ct_haplos, $ct_muts, $haplo_homozygosity);

			(defined $cthaplos_ctmutants_dtaj2wgt{$key1}) or ($cthaplos_ctmutants_dtaj2wgt{$key1} = 0);
			$cthaplos_ctmutants_dtaj2wgt{$key1} += $wgt;

			(defined $cthaplos_ctmutants_frqcommonest2wgt{$key2}) or ($cthaplos_ctmutants_frqcommonest2wgt{$key2} = 0);
			$cthaplos_ctmutants_frqcommonest2wgt{$key2} += $wgt;

			(defined $cthaplos_ctmutants_haplhomo2wgt{$key3}) or ($cthaplos_ctmutants_haplhomo2wgt{$key3} = 0);
			$cthaplos_ctmutants_haplhomo2wgt{$key3} += $wgt;

		## my %cthaplos_ctmutants_dtaj2wgt; # = ("$ct_haplos:$ct_muts:$d_taj" => $weight, ...), where $weight = 1/#{possible scenarios regarding the wild-type (at the 'selected' site)}
		## my %cthaplos_ctmutants_frqcommonest2wgt; # = ("$ct_haplos:$ct_muts:$freq_commonest_haplotype" => $weight, ...), where $weight = 1/#{possible scenarios regarding the wild-type (at the 'selected' site)}
		## my %cthaplos_ctmutants_haplhomo2wgt; # = ("$ct_haplos:$ct_muts:$haplotype_homozygosity" => $weight, ...), where $weight = 1/#{possible scenarios regarding the wild-type (at the 'selected' site)}

# j --- Maybe the SOURCE OF 'SYNTAX-ERROR' ???
=cut

=for the predecessor 'summarize_br_pars_msms.1.pl'
			my $totct_mutants = my $maxct_mutants = 0;
			my @cts_ibd_descs_fw_muts = split /\,/, $cts_ibd_descs_fw_muts;
			foreach my $ct_ibd_descs (@cts_ibd_descs_fw_muts) { # Foreach-loop over forward mutation events #
			    ($ct_ibd_descs =~ m/^\d+$/) or next; # ADDED to cope with the case where no forward mutation was detected.
			    $totct_mutants += $ct_ibd_descs;
			    ($maxct_mutants < $ct_ibd_descs) and ($maxct_mutants = $ct_ibd_descs);
			}	# End of the foreach-loop over forward mutatin events #

			if ($totct_mutants < $ct_muts) { # In this case,
			    if ($anc_state eq '0') {
				print STDOUT "[CAUTION '$plscript_name'] Something is WRONG! The total number of IBD descendants of forward mutants ($totct_mutants) is LESS THAN the total number of mutant sequences ($ct_muts), wheras the ancestral state ($anc_state) is '0' for the parsimonious scenario '$psn_id' for the $rep_id th replicate: $! !\n\n";
				print STDOUT "   --- I will leave it as it is ...\n\n";
			    } else {
				my $ct_ibd_mrca = $ct_muts - $totct_mutants;
				print STDOUT "[NOTICE1] The parsimonious scenario '$psn_id' for the $rep_id th replicate has $ct_ibd_mrca sequences that are Identical-by-descent (IBD) with the MRCA of the sampled sequences ...\n\n";
				$totct_mutants = $ct_muts;
				$ct_fw_muts++;
				if ($maxct_mutants < $ct_ibd_mrca) {
				    $maxct_mutants = $ct_ibd_mrca;
				    print STDOUT "[NOTICE2] The number ($ct_ibd_mrca) of sequences IBD with the MRCA will be used as the maximum number of sequences IBD with a mutant event...\n\n";
				}
			    }
			}

			my $key1 = join (':', $ct_fw_muts, $ct_bw_muts, $totct_mutants);
			my $key2 = join (':', $ct_fw_muts, $ct_bw_muts, $maxct_mutants);

			(defined $ctfwmuts_ctbwmuts_totctmuts2wgt{$key1}) or ($ctfwmuts_ctbwmuts_totctmuts2wgt{$key1} = 0);

				# A BUG Fixed on Dec 30 (Fri), 2011 #
			$ctfwmuts_ctbwmuts_totctmuts2wgt{$key1} += $wgt;
			##$ctfwmuts_ctbwmuts_totctmuts2wgt{$key1} += 1/$wgt;

			(defined $ctfwmuts_ctbwmuts_maxctmuts2wgt{$key2}) or ($ctfwmuts_ctbwmuts_maxctmuts2wgt{$key2} = 0);
				# A BUG Fixed on Dec 30 (Fri), 2011 #
			$ctfwmuts_ctbwmuts_maxctmuts2wgt{$key2} += $wgt;
			##$ctfwmuts_ctbwmuts_maxctmuts2wgt{$key2} += 1/$wgt;
=cut

		    }		# End of the innermost while-loop (over parsimonious scenarios) #

		    $ct_fxd_wt += $sbct_fxd_wt/$ct_hypotheses;
		    $ct_fxd_mut += $sbct_fxd_mut/$ct_hypotheses;
		    ##$ct_fxd_wt += $sbct_fxd_wt/$ct_psm_scns;
		    ##$ct_fxd_mut += $sbct_fxd_mut/$ct_psm_scns;

		}			# End of the 1st inner-inner while-loop (over simulated replicates) #

		close ($fh_in);


			## Second, output the summary results ##

			# Preparation #

		my $out_header = join ("\n",
				"# Smu = $label_smu,",
				"# Snu = $label_snu,",
				"# sAA = $sAA,",
				"# #{Sampled_chromosomes} = $ssize.",
				'#',
				"# #{Simulated_replicates} = $ct_reps,",
				"# #{Cases where the WT was fixed} = $ct_fxd_wt,",
				"# #{Cases where the mutant was fixed} = $ct_fxd_mut.",
				'#',
				'#'
				);

			# MODIFIED in creation of 'summarize_br_pars_msms.5_1wh.pl' on Jan 21 (Sat), 2012. #
		my @indices_srt = (0, 1, 2);  my @methods_srt_a = ('+', '+', '+'); my @methods_srt_d = ('+', '+', '-');
		##my @indices_srt = (0, 1, 2);  my @methods_srt = ('+', '+', '+');

		my $outfile1_name = "$outfile1_pref$ssize$outfile_suff";
		my $outfile1 = "$outdir/$outfile1_name";
		my $outfile2_name = "$outfile2_pref$ssize$outfile_suff";
		my $outfile2 = "$outdir/$outfile2_name";
		my $outfile3_name = "$outfile3_pref$ssize$outfile_suff";
		my $outfile3 = "$outdir/$outfile3_name";

			# ADDED in creation of 'summarize_br_pars_msms.5_1mut.pl' on Jan 23 (Mon), 2012. #
		my $outfile4_name = "$outfile4_pref$ssize$outfile_suff";
		my $outfile4 = "$outdir/$outfile4_name";

			# MODIFIED in creation of 'summarize_br_pars_msms.5_1mut.pl' on Jan 23 (Mon), 2012. #
		print STDOUT "Output files:\n";
		print STDOUT "   (for pi among mutants)                   $outfile1 ,\n";
		print STDOUT "   (for pi among mutants div pi)            $outfile2 ,\n";
		print STDOUT "   (for commonest mutant frequency)         $outfile3 ,\n";
		print STDOUT "   (for #{mutants} under #{mutant alleles}) $outfile4 .\n\n";

		##	# MODIFIED in creation of 'summarize_br_pars_msms.5_1wh.pl' on Jan 21 (Sat), 2012. #
		##print STDOUT "Output files:\n";
		##print STDOUT "   (for Tajima's D)               $outfile1 ,\n";
		##print STDOUT "   (for Ewens' test)              $outfile2 ,\n";
		##print STDOUT "   (for the Ewens-Watterson test) $outfile3 .\n\n";
		####print STDOUT "Output files:\n";
		####print STDOUT "   (for the total mutant counts)   $outfile1 ,\n";
		####print STDOUT "   (for the maximum mutant counts) $outfile2 .\n\n";
	

			# Statistics on pi(muts) #
		my @stat_pimuts = (); # element = [$ct_mut_haplos, $ct_muts, $pi_muts, $weight].
		foreach my $key (keys %ctmuthaplos_ctmutants_pimuts2wgt) { # 2nd inner-inner foreach-loop (over output elements 1) #
		    my @element = split /:/, $key;
		    push @element, $ctmuthaplos_ctmutants_pimuts2wgt{$key};
		    push @stat_pimuts, \@element;
		}		# End of the 2nd inner-inner foreach-loop (over output elements 1) #
		my $std_stat_pimuts = multiple_sort (@stat_pimuts, @indices_srt, @methods_srt_d);

		## my %ctmuthaplos_ctmutants_pimuts2wgt; # = ("$ct_mut_haplos:$ct_muts:$pi_muts" => $weight, ...), where $weight = 1/#{possible scenarios regarding the wild-type (at the 'selected' site)}

=for the predecessor 'summarize_br_pars_msms.5_1wh.pl'
			# Statistics on Tajima's D #
			# (MAJOR REVISION in creation of 'summarize_br_pars_msms.5_1wh.pl' on Jan 21 (Sat), 2012.)
		my @stat_d_taj = (); # element = [$ct_haplos, $ct_muts, $d_taj, $weight].
		foreach my $key (keys %cthaplos_ctmutants_dtaj2wgt) { # 2nd inner-inner foreach-loop (over output elements 1) #
		    my @element = split /:/, $key;
		    push @element, $cthaplos_ctmutants_dtaj2wgt{$key};
		    push @stat_d_taj, \@element;
		}	# End of the 2nd inner-inner foreach-loop (over output elements 1) #
		## my %cthaplos_ctmutants_dtaj2wgt; # = ("$ct_haplos:$ct_muts:$d_taj" => $weight, ...), where $weight = 1/#{possible scenarios regarding the wild-type (at the 'selected' site)}
		my $std_stat_d_taj = multiple_sort (@stat_d_taj, @indices_srt, @methods_srt_a);
=cut

=for the predecessor 'summarize_br_pars_msms.1.pl'
			# Statistics on the total numbers of mutants #
		my @stat_totct_muts = (); # element = [$ct_fw_muts, $ct_bw_muts, $totct_mutants, $weight].
		foreach my $key (keys %ctfwmuts_ctbwmuts_totctmuts2wgt) { # 2nd inner-inner foreach-loop (over output elements 1) #
		    my @element = split /:/, $key;
		    push @element, $ctfwmuts_ctbwmuts_totctmuts2wgt{$key};
		    push @stat_totct_muts, \@element;
		}		# End of the 2nd inner-inner foreach-loop (over output elements 1) #
		my $std_stat_totct_muts = multiple_sort (@stat_totct_muts, @indices_srt, @methods_srt);
=cut

		my $fh_out1 = open_output_file ($outfile1, 1);
		unless (defined $fh_out1) {
		    print STDOUT "[ERROR '$plscript_name'] FAILED the subroutine 'open_output_file' on the output file '$outfile1' !\n";
		    print STDOUT "[ERROR '$plscript_name'] $! !\n";
		    die ;
		}
	# my $outfile1_pref = 'stat_pimut_size';
		## my %ctmuthaplos_ctmutants_pimuts2wgt; # = ("$ct_mut_haplos:$ct_muts:$pi_muts" => $weight, ...), where $weight = 1/#{possible scenarios regarding the wild-type (at the 'selected' site)}

		print $fh_out1 $out_header;
			# MODIFIED in creation of 'summarize_br_pars_msms.5_1mut.pl' on Jan 23 (Mon), 2012. #
		print $fh_out1 join ("\t", '#{mutant_haplotypes}', '#{mutants}', 'pi(muts)', 'total_weight');
		##	# MODIFIED in creation of 'summarize_br_pars_msms.5_1wh.pl' on Jan 21 (Sat), 2012. #
		##print $fh_out1 join ("\t", '#{haplotypes}', '#{mutants}', 'D_taj', 'total_weight');
		####print $fh_out1 join ("\t", '#{mutations(0->others)}', '#{mutations(others->0)}', 'Total#{mutants(others)}', 'total_weight');
		print $fh_out1 "\n\n";

			# MODIFIED in creation of 'summarize_br_pars_msms.5_1mut.pl' on Jan 23 (Mon), 2012. #
		foreach my $output (@{$std_stat_pimuts}) { print $fh_out1 join ("\t", @{$output}), "\n"; }
		##	# MODIFIED in creation of 'summarize_br_pars_msms.5_1wh.pl' on Jan 21 (Sat), 2012. #
		##foreach my $output (@{$std_stat_d_taj}) { print $fh_out1 join ("\t", @{$output}), "\n"; }
		####foreach my $output (@{$std_stat_totct_muts}) { print $fh_out1 join ("\t", @{$output}), "\n"; }

		close ($fh_out1);


			# Statics for pi(muts)/pi. #
			# (MAJOR REVISION in creation of 'summarize_br_pars_msms.5_1mut.pl' on Jan 23 (mon), 2012.)
		my @stat_pimutsdivpi = (); # element = [$ct_mut_haplotypes, $ct_mutants, $pimuts_div_pi, $weight].
		foreach my $key (keys %ctmuthaplos_ctmutants_pimutsdivpi2wgt) { # 4th inner-inner foreach-loop (over output elements 2) #
		    my @element = split /:/, $key;
		    push @element, $ctmuthaplos_ctmutants_pimutsdivpi2wgt{$key};
		    push @stat_pimutsdivpi, \@element;
		}		# End of the 4th inner-inner foreach-loop (over output elements 2) #
		my $std_stat_pimutsdivpi = multiple_sort (@stat_pimutsdivpi, @indices_srt, @methods_srt_d);
		## my %ctmuthaplos_ctmutants_pimutsdivpi2wgt; # = ("$ct_mut_haplos:$ct_muts:$pimuts_div_pi" => $weight, ...), where $weight = 1/#{possible scenarios regarding the wild-type (at the 'selected' site)}

=for the predecessor 'summarize_br_pars_msms.5_1wh.pl'
			# Statics for Ewens' test. #
			# (MAJOR REVISION in creation of 'summarize_br_pars_msms.5_1wh.pl' on Jan 21 (Sat), 2012.)
		my @stat_ewens = (); # element = [$ct_haplotypes, $ct_mutants, $frq_commonest_haplotypes, $weight]
		foreach my $key (keys %cthaplos_ctmutants_frqcommonest2wgt) { # 4th inner-inner foreach-loop (over output elements 2) #
		    my @element = split /:/, $key;
		    push @element, $cthaplos_ctmutants_frqcommonest2wgt{$key};
		    push @stat_ewens, \@element;
		}		# End of the 4th inner-inner foreach-loop (over output elements 2) #
		my $std_stat_ewens = multiple_sort (@stat_ewens, @indices_srt, @methods_srt_d);
		## my %cthaplos_ctmutants_frqcommonest2wgt; # = ("$ct_haplos:$ct_muts:$freq_commonest_haplotype" => $weight, ...), where $weight = 1/#{possible scenarios regarding the wild-type (at the 'selected' site)}
=cut

=for the predecessor 'summarize_br_pars_msms.1.pl'
			# Statistics on the maximum numbers of mutants #
		my @stat_maxct_muts = (); # element = [$ct_fw_muts, $ct_bw_muts, $maxct_mutants, $weight].
		foreach my $key (keys %ctfwmuts_ctbwmuts_maxctmuts2wgt) { # 4th inner-inner foreach-loop (over output elements 2) #
		    my @element = split /:/, $key;
		    push @element, $ctfwmuts_ctbwmuts_maxctmuts2wgt{$key};
		    push @stat_maxct_muts, \@element;
		} 			# End of the 4th inner-inner foreach-loop (over output elements 2) #
		my $std_stat_maxct_muts = multiple_sort (@stat_maxct_muts, @indices_srt, @methods_srt);
=cut

		my $fh_out2 = open_output_file ($outfile2, 1);
		unless (defined $fh_out2) {
		    print STDOUT "[ERROR '$plscript_name'] FAILED the subroutine 'open_output_file' on the output file '$outfile2' !\n";
		    print STDOUT "[ERROR '$plscript_name'] $! !\n";
		    die ;
		}

	# my $outfile2_pref = 'stat_pimut_div_pi_size';
		## my %ctmuthaplos_ctmutants_pimutsdivpi2wgt; # = ("$ct_mut_haplos:$ct_muts:$pimuts_div_pi" => $weight, ...), where $weight = 1/#{possible scenarios regarding the wild-type (at the 'selected' site)}

		print $fh_out2 $out_header;

			# MODIFIED in creation of 'summarize_br_pars_msms.5_1mut.pl' (on Jan 23 (Mon), 2012). #
		print $fh_out2 join ("\t", '#{mutant_haplotypes}', '#{mutants}', 'pi(muts)/pi', 'total_weight');
		##    # MODIFIED in creation of 'summarize_br_pars_msms.5_1wh.pl' (on Jan 21 (Sat), 2012). #
		##print $fh_out2 join ("\t", '#{haplotypes}', '#{mutants}', 'freq_commonest_haplotype', 'total_weight');
		####print $fh_out2 join ("\t", '#{mutations(0->others)}', '#{mutations(others->0)}', 'Max#{mutants(others)_from_a_mutation}', 'total_weight');
		print $fh_out2 "\n\n";

		    # MODIFIED in creation of 'summarize_br_pars_msms.5_1mut.pl' (on Jan 23 (Mon), 2012). #
		foreach my $output (@{$std_stat_pimutsdivpi}) { print $fh_out2 join ("\t", @{$output}), "\n"; }
		##    # MODIFIED in creation of 'summarize_br_pars_msms.5_1wh.pl' (on Jan 21 (Sat), 2012). #
		##foreach my $output (@{$std_stat_ewens}) { print $fh_out2 join ("\t", @{$output}), "\n"; }
		####foreach my $output (@{$std_stat_maxct_muts}) { print $fh_out2 join ("\t", @{$output}), "\n"; }

		close ($fh_out2);


			# Statistics for the commonest mutant frequency (conditional on the #{mutant alleles}).
			# (MAJOR REVISION in creation of 'summarize_br_pars_msms.5_1mut.pl' on Jan 23 (Mon), 2012.)
		my @stat_frqcommonestmut = ();
		foreach my $key (keys %ctmuthaplos_ctmutants_frqcommonestmut2wgt) { # 6th inner-inner foreach-loop (over output elements 3)
		    my @element = split /:/, $key;
		    push @element, $ctmuthaplos_ctmutants_frqcommonestmut2wgt{$key};
		    push @stat_frqcommonestmut, \@element;
		}	# End of the 6th inner-inner foreach-loop (over output elements 3) #
		my $std_stat_frqcommonestmut = multiple_sort (@stat_frqcommonestmut, @indices_srt, @methods_srt_a);

		## my %ctmuthaplos_ctmutants_frqcommonestmut2wgt; # = ("$ct_mut_haplos:$ct_muts:$frq_commonest_mut" => $weight, ...), where $weight = 1/#{possible scenarios regarding the wild-type (at the 'selected' site)}

=for the predecessor 'summarize_br_pars_msms.5_1wh.pl'
			# Statistics for the Ewens-Watterson test.
			# (MAJOR ADDITION in creation of 'summarize_br_pars_msms.5_1wh.pl' on Jan 21 (Sat), 2012) #
		my @stat_ewens_watterson = (); # element = [$ct_haplotypes, $ct_mutants, $haplotypes_homozygosity, $weight]
			# A BUG fixed on Jan 21 (Sat), 2012. #
		foreach my $key (keys %cthaplos_ctmutants_haplhomo2wgt) { # 4th inner-inner foreach-loop (over output elements 2) #
		##foreach my $key (keys %cthaplos_ctmutants_frqcommonest2wgt) { # 4th inner-inner foreach-loop (over output elements 2) #
		    my @element = split /:/, $key;
			# A BUG fixed on Jan 21 (Sat), 2012. #
		    push @element, $cthaplos_ctmutants_haplhomo2wgt{$key};
		    ##push @element, $cthaplos_ctmutants_frqcommonest2wgt{$key};
			# A BUG Fixed on Jan 21 (Sat), 2012 #
		    push @stat_ewens_watterson, \@element;
		    ##push @stat_ewens, \@element;
		}		# End of the 4th inner-inner foreach-loop (over output elements 2) #
		my $std_stat_ewens_watterson = multiple_sort (@stat_ewens_watterson, @indices_srt, @methods_srt_d);
		## my %cthaplos_ctmutants_haplhomo2wgt; # = ("$ct_haplos:$ct_muts:$haplotype_homozygosity" => $weight, ...), where $weight = 1/#{possible scenarios regarding the wild-type (at the 'selected' site)}
=cut

		my $fh_out3 = open_output_file ($outfile3, 1);
		unless (defined $fh_out3) {
		    print STDOUT "[ERROR '$plscript_name'] FAILED the subroutine 'open_output_file' on the output file '$outfile3' !\n";
		    print STDOUT "[ERROR '$plscript_name'] $! !\n";
		    die ;
		}
		print $fh_out3 $out_header;

	# my $outfile3_pref = 'stat_frqcommonestmut_size';
		## my %ctmuthaplos_ctmutants_frqcommonestmut2wgt; # = ("$ct_mut_haplos:$ct_muts:$frq_commonest_mut" => $weight, ...), where $weight = 1/#{possible scenarios regarding the wild-type (at the 'selected' site)}

			# MODIFIED in creation of 'summarize_br_pars_msms.5_1mut.pl' on Jan 23 (Mon), 2012. #
		print $fh_out3 join ("\t", '#{mutant_haplotypes}', '#{mutants}', 'freq_commonest_mut_haplotype', 'total_weight');
		##print $fh_out3 join ("\t", '#{haplotypes}', '#{mutants}', 'haplotype_homozygosity', 'total_weight');
		print $fh_out3 "\n\n";

		foreach my $output (@{$std_stat_frqcommonestmut}) { print $fh_out3 join ("\t", @{$output}), "\n"; }
		##foreach my $output (@{$std_stat_ewens_watterson}) { print $fh_out3 join ("\t", @{$output}), "\n"; }
		close ($fh_out3);


			# Statistics on #{mutants} in the sample, conditional on #{mutant alleles}.
			# (ADDED in creation of 'summarize_br_pars_msms.5_1mut.pl' on Jan 23 (Mon), 2012.)

		my @stat_ctmutants = ();
		foreach my $key (keys %ctmuthaplos_ctmutants2wgt) { # 8th inner-inner foreach-loop (over output elements 4)
		    my @element = split /:/, $key;
		    push @element, $ctmuthaplos_ctmutants2wgt{$key};
		    push @stat_ctmutants, \@element;
		}	# End of the 8th inner-inner foreach-loop (over output elements 4) #

		my @indices_srt2 = (0, 1); my @methods_srt2 = ('+', '+');
		my $std_stat_ctmutants = multiple_sort (@stat_ctmutants, @indices_srt2, @methods_srt2);
		## my %ctmuthaplos_ctmutants2wgt; # = ("$ct_mut_haplos:$ct_muts" => $weight, ...), where $weight = 1/#{possible scenarios regarding the wild-type (at the 'selected' site)}

		my $fh_out4 = open_output_file ($outfile4, 1);
		unless (defined $fh_out4) {
		    print STDOUT "[ERROR '$plscript_name'] FAILED the subroutine 'open_output_file' on the output file '$outfile4' !\n";
		    print STDOUT "[ERROR '$plscript_name'] $! !\n";
		    die ;
		}
		print $fh_out4 $out_header;

	# my $outfile4_pref = 'stat_ctmuts_ctmutalleles_size';
		## my %ctmuthaplos_ctmutants2wgt; # = ("$ct_mut_haplos:$ct_muts" => $weight, ...), where $weight = 1/#{possible scenarios regarding the wild-type (at the 'selected' site)}

		print $fh_out4 join ("\t", '#{mutant_haplotypes}', '#{mutants}', 'total_weight');
		print $fh_out4 "\n\n";

		foreach my $output (@{$std_stat_ctmutants}) { print $fh_out4 join ("\t", @{$output}), "\n"; }

		close ($fh_out4);

		print STDOUT "\n --- Sample size = $ssize ended ---\n\n";

	    }		# End of the main inner foreach-loop (over sample sizes) #

	    print STDOUT "\n ... sAA = $sAA Ended ...\n\n";

	}		# End of the main middle foreach-loop (over sAAs) #

	print STDOUT "\n  === SMU = $label_smu ENDED ===\n\n";

    }		# End of the main outer foreach-loop (over SMUs) #

    print STDOUT "\n ||| SNU = $label_snu ENDED !! |||\n\n";

}		# End of the Main outermost foreach-loop (over SNUs) #


print STDOUT "\n\n##### ALL THE PROCESSED ENDED !!! #####\n\n\n";
