# Supplementary material for: Detecting negative selection on recurrent mutations using gene genealogy
Source: BMC Genet. 2013 May 7;14:37. doi: 10.1186/1471-2156-14-37 (PMC3661350; doi:10.1186/1471-2156-14-37)
Supplement: Additional file 3 — A ZIP archive that contains the original versions of a Perl module implementing our new parsimony algorithm, as well as of Perl and Bourne shell scripts used for our simulation data analyses to examine the performances of various neutrality tests including our two new tests. It also contains a README file that describes how to use the modules and scripts. (The modules and scripts will run on a Mac OS X terminal. And they should probably run on other UNIX platforms as well, although we have not tested whether they indeed will.) The latest version of the modules and scripts, as well as some null-distributions, can be found in the DENSERM directory at the FTP repository of the Bioinformatics Organization [95]. [file 1471-2156-14-37-S3.zip › additional_file_3/DENSERM_P/Simulations/hyperserial_simul_msms_bch.pl]

#!/usr/bin/perl
#
###################################################################################
#	DENSERM_P: A package to DEtect Negative SElection on Recurrent Mutations
#			(almost exclusively via Perl modules and scripts).
#	Version 0.3: Copyright (C) 2012 Kiyoshi Ezawa
#
#    This package is free software: you can redistribute it and/or modify
#    it under the terms of the GNU General Public License as published by
#    the Free Software Foundation, either version 3 of the License, or
#    (at your option) any later version.
#
#    This package is distributed in the hope that it will be useful,
#    but WITHOUT ANY WARRANTY; without even the implied warranty of
#    MERCHANTABILITY or FITNESS FOR A PARTICULAR PURPOSE.  See the
#    GNU General Public License for more details.
#
#    You should have received a copy of the GNU General Public License, "GNU_GPL.txt",
#    along with this package.  If not, see <http://www.gnu.org/licenses/>.
#
#    The author can be contacted by e-mailing to <kezawa dot ezawa3 at gmail dot com>
#    (replace " dot " and " at " with "." and "@", respectively).
###################################################################################
#
# hyperserial_simul_msms_bch.pl:
#	This slightly modified version of 'hyperserial_simul_msms.pl'
#	is cut out for a batch processing of multiple Snu/Smu's.
#	(CREATED on Jan 31 (Tue), 2012)
#
# hyperserial_simul_msms.pl:
#	This Perl script conducts 'msms' on a directory system
#	that is 1 layer bigger than that 'serial_simul_msms.pl' is based on.
#	(CREATED on Dec 18 (Sun), 2011)
#
# serial_simul_msms.pl:
#	This Perl script conducts 'msms' serially.
#	(CREATION BEGAN on Oct 28 (Fri), 2011, ENDED on Oct ())
#

use strict;
use warnings;

use MyFile_manipu qw( open_input_file2 open_output_file );

sub equil_freq ($$$$);

$| = 1; # Flush the standard output 

my $plscript_path = $0;
my ($plscript_name) = ($plscript_path =~ m!([^/]+)$!);
unless ((defined $plscript_name) and ($plscript_name =~ m/\S/)) {
	print STDERR "[ERROR] FAILED to EXTRACT the FILE NAME from the full PATH '$plscript_path' of the Perl script !!\n";
	die "$!\n\n";
}

our $CURR_WORK_DIR = $ENV{'PWD'};


	## Population genetics parameters to be specified ##

our $Ne = 10000; # Effective (diploid) population size (Ne)
##our $CT_REP = 1000; # Number of simulated replicates (for a FULL-SCALE analysis (default))
##our $CT_REP = 2000; # Number of simulated replicates (for a FULL-SCALE analysis (additional))
##our $CT_REP = 5000; # Number of simulated replicates (for a FULL-SCALE analysis (additional^2))
our $CT_REP = 100; # Number of simulated replicates (for TESTing the script)
##our $CT_SEGSITES = 100; # Number of segregated sites
our $CT_SEGSITES = 50; # Number of segregated sites

our $HETERO = 1/2; # heterozygous coefficient (= SAa/SAA) (Currently, only = 1/2 is supported).

=for the predecessor 'hyperserial_simul_msms.pl'
##our $REV_RATIO = 0; # = $SNU/$SMU
##our $REV_RATIO = 1/2; # = $SNU/$SMU
##our $REV_RATIO = 1; # = $SNU/$SMU
##our $REV_RATIO = 2; # = $SNU/$SMU
##our $REV_RATIO = 3; # = $SNU/$SMU
##our $REV_RATIO = 10; # = $SNU/$SMU
=cut

	## ADDED in creation of 'hyperserial_simul_msms_bch.pl' on Jan 31 (Tue), 2012. ##

unless (@ARGV>0) {
	print STDOUT "\nUsage: [perl] $plscript_name {label_Snu}\n\n";
	print STDERR "[ERROR '$plscript_name'] $!\n";
	die ;
}
our $Label_SNU = $ARGV[0];

our %SNU2REV_RATIO = ( # $Label_SNU => $REV_RATIO,
	'0' => 0,
	'hfSmu' => 1/2,
	'Smu' => 1,
	'2Smu' => 2,
	'3Smu' => 3,
	'10Smu' => 10,
	);

our $REV_RATIO = $SNU2REV_RATIO{$Label_SNU};
unless (defined $REV_RATIO) {
	print STDOUT "[ERROR '$plscript_name'] NO Snu/Smu RATIO is assigned for the label '$Label_SNU' !\n";
	print STDERR "[ERROR '$plscript_name'] $!\n";
	die ;
}

=for the predecessor 'serial_simul_msms.pl'
##our $SMU = 10; # = 4*Ne*mu (= rescaled rate of mutation: WT -> mutant)
##our $SMU = 3.16; # = 4*Ne*mu (= rescaled rate of mutation: WT -> mutant)
##our $SMU = 1; # = 4*Ne*mu (= rescaled rate of mutation: WT -> mutant)
##our $SMU = 0.316; # = 4*Ne*mu (= rescaled rate of mutation: WT -> mutant)
our $SMU = 0.1; # = 4*Ne*mu (= rescaled rate of mutation: WT -> mutant)
##our $SMU = 0.0316; # = 4*Ne*mu (= rescaled rate of mutation: WT -> mutant)
our $SNU = $REV_RATIO*$SMU; # = 4*Ne*nu (= rescaled rate of mutation: mutant -> WT)
($SNU == int ($SNU)) or (($SNU = sprintf ("%6.4f", $SNU)) =~ s/0+$//);
=cut

##our @SMUs = (0.1);
##our @SMUs = (0.316, 0.1);
our @SMUs = (3.16, 1);
##our @SMUs = (10, 3.16, 1, 0.316, 0.1);
##our @SAAs = (0, -3.16, -10, -31.6, -100, -316); # element = 2*Ne*sAA (= 4*Ne*s when sAA = 2*s and sAa = s)
our @SAAs = (0, -100);
##our @SAAs = (0);
##our @SSIZES = (20, 50, 100, 200); # Sample sizes (i.e. the numbers of sampled chromosomes) #
our @SSIZES = (100, 200);

=for TESTING
$CT_REP = 5; # Number of simulated replicates (for TESTING)
@SMUs = (3.16, 1);
##@SAAs = (0, -10, -31.6);
##@SAAs = (0);
@SAAs = (0, -100);
##@SSIZES = (20, 200);
=cut

our @SAA_labels = ();
foreach my $sAA (@SAAs) { push @SAA_labels, (($sAA<0) ? join ('', 'neg', -$sAA) : $sAA); }

	## Output directories/files ##

=for the predecessor 'serial_simul_msms.pl'
	# $outfile = "$outdir/$pref_ofile$ssize$suff_ofile", with
	# $outdir = "$top_outdir/$pref_dirname$label_sAA";
my $top_outdir = 'FullScale'; # For full-scale
##my $top_outdir = 'TESTs/Test1'; ## For TESTING ##
=cut
	# $outfile = "$outdir/$pref_ofile$ssize$suff_ofile", with
	# $outdir = "$top_outdir/$pref_dirname$label_sAA", with
	# $top_outdir = "$toptop_outdir/$pref_updirname$smu/$mid_outdir";
	#
=for the predecessor 'hyperserial_simul_msms.pl'
##my $toptop_outdir = '.'; # For full-scale
##my $mid_outdir = 'FullScale'; # For full-scale
my $toptop_outdir = 'TESTs/Test1'; # TESTING ##
my $mid_outdir = 'Test'; ## For TESTING ##
=cut
my $toptop_outdir = "Snu_$Label_SNU"; # For full-scale
my $mid_outdir = 'FullScale'; # For full-scale
##my $toptop_outdir = "Snu_$Label_SNU/TESTs/Test1"; # TESTING ##
##my $toptop_outdir = "TESTs/Test2/Snu_$Label_SNU"; # TESTING ##
##my $mid_outdir = 'Test'; ## For TESTING ##

my $pref_updirname = 'Smu_';
my $pref_dirname = 'SAA_';
my $pref_ofile = 'out_size';
##my $suff_ofile = '.txt';
my $suff_ofile = '.txt.gz';


	## Declare the Beginning of the Program ##
print STDOUT "\n<< Program name: $plscript_name (path: $plscript_path) >>\n\n";
print STDOUT "Current working directory: $CURR_WORK_DIR .\n\n";
print STDOUT "Effective population size (diploid) = $Ne .\n";
print STDOUT "#{Simulated replicates} = $CT_REP .\n";
print STDOUT "#{Segregated sites} = $CT_SEGSITES .\n\n";

	## ADDED in creation of 'hyperserial_simul_msms_bch.pl' (on Jan 31 (Tue), 2012) #
print STDOUT "\$Lable_SNU = $Label_SNU .\n\n";

	# REVISED in creation of 'hyperserial_simul_msms.pl' (on Dec 18 (Sun), 2011) #
print STDOUT "Rescaled mutation rates (in units of per 4Ne generations):\n";
print STDOUT "   Smu = rate(WT -> mutant) = ", join (', ', @SMUs), ",\n";
print STDOUT "   Snu = rate(mutant -> WT) =  Smu * $REV_RATIO for each value of Smu .\n\n";
=for the predecessor 'serial_simul_msms.pl'
print STDOUT "   Smu = rate(WT -> mutant) = $SMU ,\n";
print STDOUT "   Snu = rate(mutant -> WT) = $SNU .\n\n";
=cut
print STDOUT "Rescaled selection coefficients (in units of per 2Ne generations):\n";
print STDOUT "  SAA = ", join (', ', @SAAs), ",\n";
print STDOUT "   and SaA = $HETERO \* SAA for each value.\n\n";
print STDOUT "Sample sizes: ", join (', ', @SSIZES), " .\n\n";

	# REVISED in creation of 'hyperserial_simul_msms.pl' (on Dec 18 (Sun), 2011) #
print STDOUT "Output files: {toptop_outdir}/$pref_updirname\{Smu\}/$mid_outdir/$pref_dirname\{label_sAA\}/$pref_ofile\{ssize\}$suff_ofile ,\n";
print STDOUT "Output files: {top_outdir}/$pref_dirname\{label_sAA\}/$pref_ofile\{ssize\}$suff_ofile ,\n";
print STDOUT "where {top_outdir} = {toptop_outdir}/$pref_updirname\{Smu\}/$mid_outdir,\n";
print STDOUT "       with {toptop_outdir} = $toptop_outdir,\n";
print STDOUT " and {label_sAA} = ", join (', ', @SAA_labels), " .\n\n\n";


	## Main Processes ##

foreach my $SMU (@SMUs) { # Main outermost foreach-loop (over Smus) #

   my $SNU = $SMU * $REV_RATIO;
   ($SNU == int ($SNU)) or (($SNU = sprintf ("%6.4f", $SNU)) =~ s/0+$//);

   print STDOUT "\n<<< Smu = $SMU;  Snu = $SNU >>>\n\n";

   my $top_outdir = "$toptop_outdir/$pref_updirname$SMU/$mid_outdir";

##=set aside for a potential future use
    unless ( -d $top_outdir ) {
        unless (0 == system ("mkdir -p $top_outdir") ) {
	    print STDOUT "[ERROR '$plscript_name'] FAILED to CREATE an TOP OUTPUT DIRECTORY '$top_outdir': $? !\n\n";
	    print STDERR "[ERROR '$plscript_name'] $!\n";
	    die ;
        }
    }
    unless (( -r $top_outdir ) and ( -w $top_outdir )) {
        unless (0 == system ("chmod -R u+rw $top_outdir") ) {
	    print STDOUT "[ERROR '$plscript_name'] FAILED to CHANGE permission MODES of the top output DIRECTORY '$top_outdir': $? !\n\n";
	    print STDERR "[ERROR '$plscript_name'] $!\n";
	    die ;
        }
    }
##=cut

   for (my $i=0; $i<@SAAs; $i++) { # Main outer for-loop (over SAAs) #

	my $sAA = $SAAs[$i]; # = 2*Ne*sAA (= 4*Ne*s when sAA = 2*s, and sAa = s)
	my $label_sAA = $SAA_labels[$i];

	my $saA =  $HETERO*$sAA; # = 2*Ne*saA
	($saA == int ($saA)) or (($saA = sprintf ("%6.4f", $saA)) =~ s/0+$//);

	print STDOUT "\n<< SAA = $sAA; SaA = $saA >>\n\n";

	my $init_freq = equil_freq ($sAA, $saA, $SMU, $SNU);
	unless (defined $init_freq) {
	    print STDOUT "[ERROR '$plscript_name'] The subroutine 'equil_freq' FAILED on the parameters (SAA, SaA, Smu, Snu) = ($sAA, $saA, $SMU, $SNU) !\n\n";
	    print STDERR "[ERROR '$plscript_name'] $!\n";
	    die ;
	}
	unless (($init_freq > 0) and ($init_freq < 1)) {
	    print STDOUT "[WARNING '$plscript_name'] The equilibrium frequency ($init_freq) is NOT within \(0, 1\), so I will set the initial frequency at 0 ...\n\n";
	    $init_freq = 0;
	}
	$init_freq = sprintf ("%6.4f", $init_freq);

	print STDOUT "Initial frequency (= equilibrium frequency) = $init_freq .\n\n";

	my $outdir = "$top_outdir/$pref_dirname$label_sAA";
	unless ( -d $outdir ) {
	    unless (0 == system ("mkdir -p $outdir") ) {
		print STDOUT "[ERROR '$plscript_name'] FAILED to CREATE an OUTPUT DIRECTORY '$outdir': $? !\n\n";
		print STDERR "[ERROR '$plscript_name'] $!\n";
		die ;
	    }
	}
	unless (( -r $outdir ) and ( -w $outdir )) {
	    unless (0 == system ("chmod -R u+rw $outdir") ) {
		print STDOUT "[ERROR '$plscript_name'] FAILED to CHANGE permission MODES of the output DIRECTORY '$outdir': $? !\n\n";
		print STDERR "[ERROR '$plscript_name'] $!\n";
		die ;
	    }
	}

	print STDOUT "\nNow, I will move to the output directory: '$outdir' ...\n\n";

	unless ( chdir $outdir ) {
	    print STDOUT "[ERROR '$plscript_name'] FAILED the subroutine 'chdir' to change the directory to the output directory, '$outdir' !\n\n";
	    print STDERR "[ERROR '$plscript_name'] $!\n";
	    die ;
	}

	foreach my $ssize (@SSIZES) { # Main inner foreach-loop (over sample sizes) #

	    print STDOUT "\n< Sample size: $ssize >\n\n";

	    my $init_time = 0; # Initial time (backward from present, in units of 4*Ne generations) [ = (1+1/2+...+1/($ssize-1))/2 ]
	    foreach my $k (1 .. $ssize-1) { $init_time += 1/$k; }
	    $init_time = sprintf ("%6.4f", $init_time/2);
	
	    print STDOUT "Initial time (= average coalescent time in units of 4*Ne generations) = $init_time .\n\n";

	    my $outfile = "$pref_ofile$ssize$suff_ofile";
	    my $options_msms = "-N $Ne -ms $ssize $CT_REP -s $CT_SEGSITES -SI $init_time 1 $init_freq -Sp 0 -SAA $sAA -SaA $saA -Smu $SMU -Snu $SNU -oOC -Smark -oTrace -T";
	    ##my $options_msms = "-N $Ne -ms $ssize $CT_REP -s $CT_SEGSITES -SI $init_time 1 $init_freq -Sp 0 -SAA $sAA -SaA $saA -Smu $SMU - Snu $SNU -oOC -Smark -oTrace -T"; # A BUG fixed #

	    print STDOUT "Output filename: $outfile .\n\n";
	    print STDOUT "Options for 'msms': '$options_msms' .\n\n";

	    unless (0 == system ("time msms $options_msms 2>&1 | gzip > $outfile" ) ) {
		print STDOUT "[ERROR '$plscript_name'] FAILED to conduct 'system (msms ...)' with the sample size $ssize : $? !\n";
		print STDERR "[ERROR '$plscript_name'] $!\n\n";
		die ;
	    }
	    print STDOUT "\n ... Finished conducting 'msms' with the sample size $ssize ...\n\n";

	}			# End of the main inner foreach-loop #


	unless (chdir $CURR_WORK_DIR ) {
	    print STDOUT "[ERROR '$plscript_name'] FAILED the subroutine 'chdir' to return to the original working directory '$CURR_WORK_DIR' !\n\n";
	    print STDERR "[ERROR '$plscript_name'] $!\n";
	    die ;
	}

	print STDOUT "\n --- Finished The session: SAA = $sAA & SaA = $saA ! ---\n\n";

   }			# End of the main outer for-loop (over SAAs) #

   print STDOUT "\n === Finished The Grand Session: Smu = $SMU & Snu = $SNU !! ===\n\n";

}		# End of the main outermost foreach-loop (over Smus) #


print STDOUT "\n\n#####  ALL PROCESS FINISHED !! #####\n\n";


	### DEFINITIONS OF THE SUBROUTINES ###

# equil_freq:
#	This subroutine calculates the equilibrium frequency
#	from the mutation rates and the selection coefficients.
#
# INPUT: ($s_homo, $s_hetero, $mu, $nu), where
#	$s_homo = 2*Ne*SAA (= 4*Ne*s when fit_homo_mut = 1+2s and fit_hetero = 1+s);
#	$s_hetero = 2*Ne*SaA;
#	$mu = 4*Ne*mu with mu being the rate of WT -> mutant per generation per individual;
#	$nu = 4*Ne*nu with nu bing the rate of mutant -> WT per generation per individual;
#
# OUTPUT: $equil_freq, which is the equilibrium frequency.
#
sub equil_freq ($$$$) {

	my ($s_homo, $s_hetero, $mu, $nu) = @_;

	unless ($mu+$nu>0) {
	   print STDERR "[ERROR 'equil_freq'] ILLEGAL INPUT: (mu, nu) = ($mu, $nu) gives a NON-POSITIVE total muration rate: $! !\n";
	   return undef;
	}
	if (($s_homo == 0) and ($s_hetero == 0)) {
	   return $mu/($mu+$nu);
	}

	unless (($s_homo == 2*$s_hetero)) {
	    print STDERR "[ERROR 'equil_freq'] NON-ADDITIVE SELECTION: (SAA, SaA) = ($s_homo, $s_hetero) is NOT WITHIN THE SCOPE of this subroutine : $! !\n";
	   return undef;
	}

	my $y = -$s_homo + $mu + $nu;
	my $z = sqrt ($y*$y + 4*$s_homo*$mu);
	##my $x1 = ($y+$z)/(-2*$s_homo);
	##my $x2 = ($y-$z)/(-2*$s_homo);

	my $equil_freq = ($y-$z)/(-2*$s_homo);

	unless (($equil_freq >=0) and ($equil_freq <= 1)) {
	    print STDERR "[CAUTION 'equil_freq'] The equilibrium frequency, $equil_freq, is NOT WITHIN \[0, 1\]: $! !\n";
	}

	return $equil_freq;

}		# End of the subroutine 'equil_freq' #
